# Supplementary material for: Spectroscopic, crystallographic, and Hirshfeld surface characterization of nine-membered-ring-containing 9-meth­oxy-3,4,5,6-tetra­hydro-1H-benzo[b]azonine-2,7-dione and its parent tetra­hydro­car­ba­zole
Source: Acta Crystallogr E Crystallogr Commun. 2023 Aug 23;79(Pt 9):831–6. doi: 10.1107/S2056989023007259 (PMC10483559; doi:10.1107/S2056989023007259)
Supplement: Supplementary file 1 [file e-79-00831-sup1.cif]

##############################################################################
#                                                                            #
# This CIF contains the data in a paper accepted for publication in          #
# Acta Crystallographica Section E. It conforms to the requirements of       #
# Notes for Authors for Acta Crystallographica Section E, and has been       #
# peer reviewed under the auspices of the IUCr Commission on Journals.       #
#                                                                            #
# Full details of the Crystallographic Information File format               #
# are given in the paper "The Crystallographic Information File (CIF):       #
# a New Standard Archive File for Crystallography" by S. R. Hall, F. H.      #
# Allen and I. D. Brown [Acta Cryst. (1991), A47, 655-685].                  #
#                                                                            #
# The current version of the core CIF dictionary is obtainable from          #
# ftp://ftp.iucr.org/pub/cif_core.dic.                                       #
#                                                                            #
# Software is freely available for graphical display of the structure(s)     #
# in this CIF. For information consult the CIF software page                 #
# http://www.iucr.org/resources/cif/software.                                #
#                                                                            #
# This file may be used for bona fide research purposes within the           #
# scientific community so long as proper attribution is given to the journal # 
# article from which it was obtained.                                        #
#                                                                            #
##############################################################################
data_global
_audit_creation_method     'APEX3 v2019.11-0'
_journal_date_recd_electronic     2023-07-24
_journal_date_accepted     2023-08-17
_journal_name_full     'Acta Crystallographica, Section E'
_journal_year     2023
_journal_volume     79
_journal_issue      9
_journal_page_first     831
_journal_page_last     836
_journal_paper_category     GO
_journal_paper_doi     10.1107/S2056989023007259
_journal_coeditor_code     DX2054
_publ_contact_author_name     'Joseph M. Tanski'
_publ_contact_author_address
;
Department of Chemistry
Vassar College
Poughkeepsie, NY 12604
USA
;
_publ_contact_author_email     'jotanski@vassar.edu'
_publ_contact_author_fax     '845-437-5747'
_publ_contact_author_phone     '845-437-5731'
_publ_section_title
;
Spectroscopic, crystallographic, and Hirshfeld surface characterization of
nine-membered-ring-containing
9-methoxy-3,4,5,6-tetrahydro-1<i>H</i>-benzo[<i>b</i>]azonine-2,7-dione and
its parent tetrahydrocarbazole
;
loop_
    _publ_author_name
    _publ_author_footnote
    _publ_author_address
    'Flores, Maritza J.' .
;
Department of Chemistry
Vassar College
Poughkeepsie
NY 12604
USA
;
    'Mai, Brandon' .
;
Department of Chemistry
Vassar College
Poughkeepsie
NY 12604
USA
;
    'Tanski, Joseph M.' .
;
Department of Chemistry
Vassar College
Poughkeepsie
NY 12604
USA
;
_publ_section_synopsis
;
9-Methoxy-3,4,5,6-tetrahydro-1<i>H</i>-benzo[<i>b</i>]azonine-2,7-dione and
6-methoxy-1,2,3,4-tetrahydrocarbazole represent the structures of a
benzoazonine that contains a nine-membered ring and its parent
tetrahydrocarbazole. The molecules of the former pack together <i>via</i>
strong amide N---H...O hydrogen bonding and weak C---H...O interactions,
whereas the parent tetrahydrocarbazole packs with C/N---H...\p interactions,
as visualized by Hirshfeld surface characterization.
;
data_I
_chemical_name_systematic
;
9-Methoxy-3,4,5,6-tetrahydro-1<i>H</i>-benzo[<i>b</i>]azonine-2,7-dione
;
_chemical_name_common     ?
_chemical_formula_moiety     'C13 H15 N O3'
_chemical_formula_sum     'C13 H15 N O3'
_chemical_formula_iupac     'C13 H15 N O3'
_chemical_formula_weight     233.26
_chemical_melting_point     ?
_space_group_crystal_system     monoclinic
_space_group_name_H-M_alt     'P 1 21/c 1'
_space_group_name_Hall     '-P 2ybc'
loop_
    _space_group_symop_operation_xyz
    'x, y, z'
    '-x, y+1/2, -z+1/2'
    '-x, -y, -z'
    'x, -y-1/2, z-1/2'
_cell_length_a     16.0139(8)
_cell_length_b     8.2743(4)
_cell_length_c     8.5596(4)
_cell_angle_alpha     90
_cell_angle_beta     96.4840(10)
_cell_angle_gamma     90
_cell_volume     1126.92(9)
_cell_formula_units_Z     4
_cell_measurement_reflns_used     9966
_cell_measurement_theta_min     2.5601
_cell_measurement_theta_max     30.5027
_cell_measurement_temperature     125.(2)
_exptl_crystal_description     needle
_exptl_crystal_colour     yellow
_exptl_crystal_size_max     0.400
_exptl_crystal_size_mid     0.100
_exptl_crystal_size_min     0.030
_exptl_crystal_density_diffrn     1.375
_exptl_crystal_density_meas     ?
_exptl_crystal_density_method     'not measured'
_exptl_crystal_F_000     496
_exptl_absorpt_coefficient_mu     0.098
_exptl_absorpt_correction_type     multi-scan
_exptl_absorpt_process_details
;
(SADABS; Bruker, 2013)
;
_exptl_absorpt_correction_T_min     0.91
_exptl_absorpt_correction_T_max     1.00
_exptl_special_details
;
;
_diffrn_ambient_temperature     125.(2)
_diffrn_source     'sealed X-ray tube'
_diffrn_source_power     1.50
_diffrn_source_voltage     45
_diffrn_source_current     30.0
_diffrn_radiation_type     MoK\a
_diffrn_radiation_wavelength     0.71073
_diffrn_radiation_monochromator     graphite
_diffrn_measurement_device_type     'Bruker APEXII CCD'
_diffrn_measurement_device     'three-circle diffractometer'
_diffrn_measurement_method     '\f and \w scans'
_diffrn_detector_area_resol_mean     8.3333
_diffrn_reflns_number     27192
_diffrn_reflns_av_R_equivalents     0.0384
_diffrn_reflns_av_unetI/netI     0.0244
_diffrn_reflns_theta_min     2.56
_diffrn_reflns_theta_max     30.53
_diffrn_reflns_theta_full     25.24
_diffrn_measured_fraction_theta_max     0.997
_diffrn_measured_fraction_theta_full     0.997
_diffrn_reflns_limit_h_min     -22
_diffrn_reflns_limit_h_max     22
_diffrn_reflns_limit_k_min     -11
_diffrn_reflns_limit_k_max     11
_diffrn_reflns_limit_l_min     -12
_diffrn_reflns_limit_l_max     12
_diffrn_radiation_probe     x-ray
_refine_special_details
;
;
_reflns_number_total     3432
_reflns_number_gt     2685
_reflns_threshold_expression     'I > 2\s(I)'
_refine_ls_structure_factor_coef     Fsqd
_refine_ls_matrix_type     full
_refine_ls_R_factor_all     0.0559
_refine_ls_R_factor_gt     0.0401
_refine_ls_wR_factor_gt     0.0997
_refine_ls_wR_factor_ref     0.1099
_refine_ls_goodness_of_fit_ref     1.044
_refine_ls_restrained_S_all     1.044
_refine_ls_number_reflns     3432
_refine_ls_number_parameters     158
_refine_ls_number_restraints     1
_refine_ls_number_constraints     ?
_refine_ls_hydrogen_treatment     mixed
_refine_ls_weighting_scheme     calc
_refine_ls_weighting_details
              'w=1/[\s^2^(Fo^2^)+(0.0545P)^2^+0.3033P] where P=(Fo^2^+2Fc^2^)/3'
_atom_sites_solution_hydrogens     mixed
_atom_sites_solution_primary     dual
_atom_sites_solution_secondary     difmap
_refine_ls_shift/su_max     0.000
_refine_ls_shift/su_mean     0.000
_refine_diff_density_max     0.374
_refine_diff_density_min     -0.190
_refine_ls_extinction_method     none
_refine_ls_extinction_coef     ?
loop_
    _atom_type_symbol
    _atom_type_description
    _atom_type_scat_dispersion_real
    _atom_type_scat_dispersion_imag
    _atom_type_scat_source
    C C 0.0033 0.0016 'International Tables Vol C Tables 4.2.6.8 and 6.1.1.4'
    H H 0.0000 0.0000 'International Tables Vol C Tables 4.2.6.8 and 6.1.1.4'
    N N 0.0061 0.0033 'International Tables Vol C Tables 4.2.6.8 and 6.1.1.4'
    O O 0.0106 0.0060 'International Tables Vol C Tables 4.2.6.8 and 6.1.1.4'
_computing_data_collection
;
APEX2 (Bruker, 2013)
;
_computing_cell_refinement
;
SAINT (Bruker, 2013)
;
_computing_data_reduction
;
SAINT (Bruker, 2013)
;
_computing_structure_solution
;
SHELXT2018 (Sheldrick, 2015a)
;
_computing_structure_refinement
;
SHELXL2017 (Sheldrick, 2015b)
;
_computing_molecular_graphics
;
SHELXTL2014 (Sheldrick, 2008)
;
_computing_publication_material
;
SHELXTL2014 (Sheldrick, 2008), OLEX2 (Dolomanov <i>et al.</i>,
2009), and
Mercury (Macrae <i>et al.</i>,  2020)
;
loop_
    _atom_site_type_symbol
    _atom_site_label
    _atom_site_fract_x
    _atom_site_fract_y
    _atom_site_fract_z
    _atom_site_U_iso_or_equiv
    _atom_site_adp_type
    _atom_site_calc_flag
    _atom_site_occupancy
    _atom_site_disorder_assembly
    _atom_site_disorder_group
    O O1 0.11242(5) 0.38292(11) 0.51840(9) 0.02220(19) Uani d 1 . .
    O O2 0.27855(6) 0.62150(11) 0.56201(10) 0.0280(2) Uani d 1 . .
    O O3 0.47875(5) 0.12590(10) 0.65022(10) 0.0253(2) Uani d 1 . .
    N N1 0.16638(6) 0.25619(12) 0.31640(10) 0.01783(19) Uani d 1 . .
    H H1 0.1564(9) 0.2229(17) 0.2199(14) 0.021 Uiso d 1 . .
    C C1 0.10773(7) 0.34800(14) 0.37727(12) 0.0177(2) Uani d 1 . .
    C C2 0.04082(7) 0.41965(15) 0.26000(13) 0.0213(2) Uani d 1 . .
    H H2A -0.005196 0.463892 0.31533 0.026 Uiso calc 1 . .
    H H2B 0.017052 0.33484 0.186381 0.026 Uiso calc 1 . .
    C C3 0.07963(7) 0.55581(15) 0.16766(13) 0.0217(2) Uani d 1 . .
    H H3A 0.106874 0.50615 0.081181 0.026 Uiso calc 1 . .
    H H3B 0.033617 0.625756 0.119347 0.026 Uiso calc 1 . .
    C C4 0.14461(7) 0.66276(14) 0.26519(13) 0.0218(2) Uani d 1 . .
    H H4A 0.125394 0.681824 0.369587 0.026 Uiso calc 1 . .
    H H4B 0.147046 0.768829 0.21239 0.026 Uiso calc 1 . .
    C C5 0.23445(7) 0.58971(14) 0.28901(13) 0.0204(2) Uani d 1 . .
    H H5A 0.236483 0.499036 0.214073 0.024 Uiso calc 1 . .
    H H5B 0.274181 0.67316 0.259799 0.024 Uiso calc 1 . .
    C C6 0.26634(7) 0.52791(14) 0.45201(13) 0.0181(2) Uani d 1 . .
    C C7 0.29362(7) 0.35427(13) 0.47129(12) 0.0163(2) Uani d 1 . .
    C C8 0.37105(7) 0.32367(13) 0.55989(12) 0.0181(2) Uani d 1 . .
    H H8 0.401666 0.409546 0.613125 0.022 Uiso calc 1 . .
    C C9 0.40292(7) 0.16727(14) 0.56963(12) 0.0186(2) Uani d 1 . .
    C C10 0.35732(7) 0.04099(14) 0.49279(13) 0.0208(2) Uani d 1 . .
    H H10 0.379971 -0.065242 0.496916 0.025 Uiso calc 1 . .
    C C11 0.27931(7) 0.06986(14) 0.41066(13) 0.0196(2) Uani d 1 . .
    H H11 0.247791 -0.017201 0.361538 0.024 Uiso calc 1 . .
    C C12 0.24680(6) 0.22611(13) 0.39972(12) 0.0161(2) Uani d 1 . .
    C C13 0.52750(8) 0.25286(16) 0.72746(15) 0.0268(3) Uani d 1 . .
    H H13A 0.540945 0.332863 0.649661 0.04 Uiso calc 1 . .
    H H13B 0.579679 0.20819 0.78132 0.04 Uiso calc 1 . .
    H H13C 0.495377 0.304782 0.804483 0.04 Uiso calc 1 . .
loop_
    _atom_site_aniso_label
    _atom_site_aniso_U_11
    _atom_site_aniso_U_22
    _atom_site_aniso_U_33
    _atom_site_aniso_U_12
    _atom_site_aniso_U_13
    _atom_site_aniso_U_23
    O1 0.0201(4) 0.0315(5) 0.0149(3) 0.0040(3) 0.0016(3) 0.0014(3)
    O2 0.0317(5) 0.0223(4) 0.0274(4) 0.0051(3) -0.0073(4) -0.0077(3)
    O3 0.0179(4) 0.0227(4) 0.0332(5) 0.0053(3) -0.0061(3) -0.0022(3)
    N1 0.0171(4) 0.0211(5) 0.0143(4) -0.0007(3) -0.0023(3) -0.0025(3)
    C1 0.0147(5) 0.0205(5) 0.0174(5) -0.0031(4) 0.0000(4) 0.0022(4)
    C2 0.0155(5) 0.0287(6) 0.0188(5) 0.0002(4) -0.0027(4) 0.0017(4)
    C3 0.0209(5) 0.0249(6) 0.0179(5) 0.0018(4) -0.0032(4) 0.0026(4)
    C4 0.0209(5) 0.0205(5) 0.0228(5) 0.0027(4) -0.0036(4) 0.0018(4)
    C5 0.0194(5) 0.0203(5) 0.0212(5) 0.0008(4) 0.0006(4) 0.0032(4)
    C6 0.0140(5) 0.0186(5) 0.0212(5) 0.0002(4) -0.0008(4) -0.0012(4)
    C7 0.0162(5) 0.0171(5) 0.0156(4) 0.0013(4) 0.0013(4) -0.0011(4)
    C8 0.0167(5) 0.0184(5) 0.0187(5) 0.0009(4) 0.0001(4) -0.0023(4)
    C9 0.0149(5) 0.0214(5) 0.0193(5) 0.0033(4) 0.0007(4) 0.0004(4)
    C10 0.0211(5) 0.0177(5) 0.0237(5) 0.0032(4) 0.0028(4) -0.0011(4)
    C11 0.0207(5) 0.0178(5) 0.0202(5) -0.0010(4) 0.0017(4) -0.0029(4)
    C12 0.0157(5) 0.0194(5) 0.0132(4) 0.0005(4) 0.0013(3) -0.0005(4)
    C13 0.0196(5) 0.0281(6) 0.0309(6) 0.0020(5) -0.0053(5) -0.0029(5)
_geom_special_details
;
All esds (except the esd in the dihedral angle between two l.s. planes)
are estimated using the full covariance matrix.  The cell esds are taken
into account individually in the estimation of esds in distances, angles
and torsion angles; correlations between esds in cell parameters are only
used when they are defined by crystal symmetry.  An approximate (isotropic)
treatment of cell esds is used for estimating esds involving l.s. planes.
;
loop_
    _geom_bond_atom_site_label_1
    _geom_bond_atom_site_label_2
    _geom_bond_site_symmetry_2
    _geom_bond_distance
    _geom_bond_publ_flag
    O1 C1 . 1.2361(13) ?
    O2 C6 . 1.2177(13) ?
    O3 C9 . 1.3705(13) ?
    O3 C13 . 1.4260(15) ?
    N1 C1 . 1.3570(14) ?
    N1 C12 . 1.4218(14) ?
    N1 H1 . 0.869(12) ?
    C1 C2 . 1.5047(15) ?
    C2 C3 . 1.5463(17) ?
    C2 H2A . 0.99 ?
    C2 H2B . 0.99 ?
    C3 C4 . 1.5384(16) ?
    C3 H3A . 0.99 ?
    C3 H3B . 0.99 ?
    C4 C5 . 1.5526(16) ?
    C4 H4A . 0.99 ?
    C4 H4B . 0.99 ?
    C5 C6 . 1.5192(15) ?
    C5 H5A . 0.99 ?
    C5 H5B . 0.99 ?
    C6 C7 . 1.5053(15) ?
    C7 C12 . 1.3995(15) ?
    C7 C8 . 1.4015(15) ?
    C8 C9 . 1.3901(16) ?
    C8 H8 . 0.95 ?
    C9 C10 . 1.3961(16) ?
    C10 C11 . 1.3834(16) ?
    C10 H10 . 0.95 ?
    C11 C12 . 1.3930(15) ?
    C11 H11 . 0.95 ?
    C13 H13A . 0.98 ?
    C13 H13B . 0.98 ?
    C13 H13C . 0.98 ?
loop_
    _geom_angle_atom_site_label_1
    _geom_angle_atom_site_label_2
    _geom_angle_atom_site_label_3
    _geom_angle_site_symmetry_1
    _geom_angle_site_symmetry_3
    _geom_angle
    _geom_angle_publ_flag
    C9 O3 C13 . . 117.19(9) ?
    C1 N1 C12 . . 122.17(9) ?
    C1 N1 H1 . . 118.8(9) ?
    C12 N1 H1 . . 118.8(9) ?
    O1 C1 N1 . . 122.53(10) ?
    O1 C1 C2 . . 121.33(10) ?
    N1 C1 C2 . . 115.85(9) ?
    C1 C2 C3 . . 109.33(9) ?
    C1 C2 H2A . . 109.8 ?
    C3 C2 H2A . . 109.8 ?
    C1 C2 H2B . . 109.8 ?
    C3 C2 H2B . . 109.8 ?
    H2A C2 H2B . . 108.3 ?
    C4 C3 C2 . . 115.34(9) ?
    C4 C3 H3A . . 108.4 ?
    C2 C3 H3A . . 108.4 ?
    C4 C3 H3B . . 108.4 ?
    C2 C3 H3B . . 108.4 ?
    H3A C3 H3B . . 107.5 ?
    C3 C4 C5 . . 114.03(10) ?
    C3 C4 H4A . . 108.7 ?
    C5 C4 H4A . . 108.7 ?
    C3 C4 H4B . . 108.7 ?
    C5 C4 H4B . . 108.7 ?
    H4A C4 H4B . . 107.6 ?
    C6 C5 C4 . . 117.52(9) ?
    C6 C5 H5A . . 107.9 ?
    C4 C5 H5A . . 107.9 ?
    C6 C5 H5B . . 107.9 ?
    C4 C5 H5B . . 107.9 ?
    H5A C5 H5B . . 107.2 ?
    O2 C6 C7 . . 120.19(10) ?
    O2 C6 C5 . . 120.27(10) ?
    C7 C6 C5 . . 119.03(9) ?
    C12 C7 C8 . . 119.84(10) ?
    C12 C7 C6 . . 122.73(9) ?
    C8 C7 C6 . . 117.38(9) ?
    C9 C8 C7 . . 119.81(10) ?
    C9 C8 H8 . . 120.1 ?
    C7 C8 H8 . . 120.1 ?
    O3 C9 C8 . . 124.13(10) ?
    O3 C9 C10 . . 115.90(10) ?
    C8 C9 C10 . . 119.97(10) ?
    C11 C10 C9 . . 120.30(10) ?
    C11 C10 H10 . . 119.9 ?
    C9 C10 H10 . . 119.9 ?
    C10 C11 C12 . . 120.24(10) ?
    C10 C11 H11 . . 119.9 ?
    C12 C11 H11 . . 119.9 ?
    C11 C12 C7 . . 119.74(10) ?
    C11 C12 N1 . . 120.44(10) ?
    C7 C12 N1 . . 119.81(10) ?
    O3 C13 H13A . . 109.5 ?
    O3 C13 H13B . . 109.5 ?
    H13A C13 H13B . . 109.5 ?
    O3 C13 H13C . . 109.5 ?
    H13A C13 H13C . . 109.5 ?
    H13B C13 H13C . . 109.5 ?
loop_
    _geom_torsion_atom_site_label_1
    _geom_torsion_atom_site_label_2
    _geom_torsion_atom_site_label_3
    _geom_torsion_atom_site_label_4
    _geom_torsion_site_symmetry_1
    _geom_torsion_site_symmetry_2
    _geom_torsion_site_symmetry_3
    _geom_torsion_site_symmetry_4
    _geom_torsion
    _geom_torsion_publ_flag
    C12 N1 C1 O1 . . . . -15.63(16) ?
    C12 N1 C1 C2 . . . . 158.31(10) ?
    O1 C1 C2 C3 . . . . 102.43(12) ?
    N1 C1 C2 C3 . . . . -71.59(13) ?
    C1 C2 C3 C4 . . . . -38.86(13) ?
    C2 C3 C4 C5 . . . . 82.68(12) ?
    C3 C4 C5 C6 . . . . -108.22(11) ?
    C4 C5 C6 O2 . . . . -65.85(14) ?
    C4 C5 C6 C7 . . . . 122.35(11) ?
    O2 C6 C7 C12 . . . . 142.88(11) ?
    C5 C6 C7 C12 . . . . -45.31(14) ?
    O2 C6 C7 C8 . . . . -39.79(15) ?
    C5 C6 C7 C8 . . . . 132.02(10) ?
    C12 C7 C8 C9 . . . . 3.25(16) ?
    C6 C7 C8 C9 . . . . -174.16(10) ?
    C13 O3 C9 C8 . . . . -0.42(16) ?
    C13 O3 C9 C10 . . . . 178.85(10) ?
    C7 C8 C9 O3 . . . . 178.48(10) ?
    C7 C8 C9 C10 . . . . -0.76(16) ?
    O3 C9 C10 C11 . . . . 178.79(10) ?
    C8 C9 C10 C11 . . . . -1.91(16) ?
    C9 C10 C11 C12 . . . . 2.07(17) ?
    C10 C11 C12 C7 . . . . 0.44(16) ?
    C10 C11 C12 N1 . . . . -179.54(10) ?
    C8 C7 C12 C11 . . . . -3.09(15) ?
    C6 C7 C12 C11 . . . . 174.17(10) ?
    C8 C7 C12 N1 . . . . 176.89(9) ?
    C6 C7 C12 N1 . . . . -5.85(15) ?
    C1 N1 C12 C11 . . . . 132.57(11) ?
    C1 N1 C12 C7 . . . . -47.40(14) ?
loop_
    _geom_hbond_atom_site_label_D
    _geom_hbond_atom_site_label_H
    _geom_hbond_atom_site_label_A
    _geom_hbond_site_symmetry_A
    _geom_hbond_distance_DH
    _geom_hbond_distance_HA
    _geom_hbond_distance_DA
    _geom_hbond_angle_DHA
    _geom_hbond_publ_flag
    N1 H1 O1 4_565 0.869(12) 1.990(12) 2.8426(12) 166.7(14) y
    C5 H5B O2 4_575 0.99 2.41 3.2085(14) 138 y
    C13 H13B O2 2_646 0.98 2.60 3.5793(15) 174 y
_shelx_hkl_file
;
   0   0   1    0.00    0.20
   0   0   1    0.20    0.20
   0   0   1   -0.20    0.20
   0   0  -1   -0.20    0.20
   0   0   1   -0.30    0.20
   0   0   1    0.60    0.30
   0   0   1    0.10    0.30
   0   0  -2  135.29    3.10
   0   0  -2  136.19    2.70
   0   0   2  128.89    2.50
   0   0   2  130.79    3.10
   0   0   2  133.59    3.40
   0   0   2  131.79    2.70
   0   0   3    0.90    0.90
   0   0  -3    0.80    0.60
   0   0   3    1.00    0.70
   0   0   3    0.90    0.90
   0   0  -3    0.00    0.60
   0   0   3    0.60    0.50
   0   0   3   -0.50    0.40
   0   0   4  275.57    6.80
   0   0   4  282.07    5.60
   0   0  -4  268.97    6.30
   0   0   4  270.37    5.30
   0   0   4  281.07    6.80
   0   0  -4  281.37    5.30
   0   0   4  266.97    6.20
   0   0   5    0.60    1.10
   0   0   5    0.20    0.60
   0   0  -5    1.30    0.70
   0   0  -5   -0.50    0.80
   0   0   5   -0.80    0.50
   0   0   5    0.70    0.80
   0   0   5   -1.40    1.00
   0   0  -6   21.20    1.60
   0   0   6   17.40    2.20
   0   0   6   22.60    1.90
   0   0  -6   18.80    2.20
   0   0   6   19.20    2.70
   0   0   6   19.20    1.90
   0   0   6   15.80    2.50
   0   0  -7    0.50    1.20
   0   0   7    1.10    1.00
   0   0   7    4.20    1.90
   0   0  -7   -1.10    1.40
   0   0   7    1.80    1.40
   0   0   7   -0.30    1.50
   0   0   8    2.30    1.30
   0   0  -8    4.30    2.10
   0   0   8    3.50    2.10
   0   0   8    4.80    1.90
   0   0  -8    6.70    1.80
   0   0   9   -0.50    2.10
   0   0   9   -0.10    1.20
   0   0  -9   -2.60    1.60
   0   0  -9    1.70    1.60
   0   0  10    1.50    2.50
   0   0 -10    4.90    2.20
   0   0  10    4.40    1.80
   0   0 -10    7.70    2.90
   0   0  11   -1.10    2.90
   0   0 -11    2.40    2.40
   0   0 -11   -2.60    2.00
   0   0  11    0.80    1.80
   0   0  12    8.60    4.40
   0   1   0    0.10    0.20
   0   1   0   -0.10    0.30
   0   1   0    0.10    0.30
   0  -1   0    0.10    0.20
   0  -1   0    0.10    0.40
   0  -1   0    0.00    0.30
   0  -1   0    0.10    0.30
   0   1  -1  201.88    3.70
   0   1   1  195.48    3.70
   0   1   1  198.08    3.90
   0   1   1  203.38    3.80
   0   1   1  201.68    3.20
   0  -1   1  201.88    3.90
   0  -1   1  193.28    3.80
   0  -1   1  196.78    4.10
   0  -1   1  203.88    3.10
   0  -1  -1  205.18    3.80
   0  -1  -1  201.18    3.80
   0  -1   1  205.18    3.30
   0  -1   1  199.08    3.30
   0  -1  -1  204.68    3.90
   0   1  -2  110.39    2.50
   0   1   2  110.49    3.10
   0   1   2  108.69    3.10
   0   1   2  112.39    2.40
   0   1   2  107.99    2.70
   0  -1   2  107.59    3.10
   0  -1  -2  113.19    2.80
   0  -1   2  112.19    2.10
   0  -1   2  115.69    2.90
   0  -1   2  113.49    3.30
   0  -1   2  113.59    2.20
   0  -1  -2  112.49    3.10
   0   1   3  444.96    8.20
   0   1   3  466.75    7.80
   0   1  -3  469.95    8.90
   0   1   3  455.55    8.00
   0   1  -3  472.45    8.00
   0   1   3  468.25    9.00
   0   1   3  463.85    8.90
   0  -1  -3  485.65    7.90
   0  -1   3  457.15    8.90
   0  -1   3  467.65    8.00
   0  -1  -3  465.45    8.80
   0  -1   3  453.75    7.20
   0  -1   3  465.05    7.30
   0  -1   3  461.15    8.90
   0   1   4    4.70    1.00
   0   1   4    5.70    1.10
   0   1   4    4.60    1.40
   0   1  -4    6.50    1.10
   0   1  -4    5.50    1.30
   0   1   4    5.00    1.40
   0   1   4    6.90    1.10
   0  -1  -4    6.80    1.00
   0  -1   4    6.30    0.90
   0  -1   4    5.60    1.00
   0  -1   4    4.60    1.20
   0  -1  -4    7.20    1.40
   0  -1   4    6.30    0.90
   0  -1   4    3.50    1.20
   0   1   5   82.99    3.10
   0   1  -5   84.19    3.30
   0   1   5   77.29    3.90
   0   1   5   83.49    3.10
   0   1   5   80.89    3.20
   0   1   5   76.09    3.90
   0  -1  -5   81.49    3.70
   0  -1   5   80.29    3.80
   0  -1   5   80.69    2.60
   0  -1   5   79.59    2.90
   0  -1  -5   84.39    2.80
   0  -1   5   80.99    2.80
   0  -1   5   77.99    3.90
   0   1   6   70.79    4.00
   0   1   6   66.29    3.20
   0   1   6   63.69    3.00
   0   1  -6   63.69    3.90
   0   1   6   60.59    3.90
   0   1  -6   69.59    2.70
   0   1  -6   67.29    3.30
   0  -1   6   65.39    2.80
   0  -1   6   72.49    4.10
   0  -1   6   70.59    4.00
   0  -1  -6   63.39    3.60
   0  -1   6   63.29    2.60
   0  -1  -6   69.69    2.70
   0   1   7  100.79    4.20
   0   1  -7   93.09    5.10
   0   1   7   91.19    5.10
   0   1   7  101.09    5.40
   0   1  -7   99.89    4.50
   0   1   7   96.19    4.10
   0  -1  -7   97.99    5.00
   0  -1   7  103.59    5.40
   0  -1   7   98.89    4.90
   0  -1   7   98.99    3.60
   0   1  -8   -1.10    1.10
   0   1   8   -2.50    1.30
   0   1  -8   -1.80    1.30
   0   1   8    0.90    1.20
   0   1   8   -0.20    1.70
   0  -1   8   -1.00    0.90
   0  -1   8    0.40    1.60
   0  -1  -8   -1.10    1.30
   0  -1   8   -2.30    1.60
   0   1   9    4.50    1.70
   0   1  -9    7.60    2.40
   0   1  -9    2.90    1.70
   0   1   9    7.30    2.70
   0  -1  -9    4.60    2.30
   0  -1   9    3.90    1.50
   0  -1   9    4.60    2.50
   0  -1  -9    5.00    2.20
   0   1 -10    8.80    3.20
   0   1  10    6.00    2.10
   0   1  10    4.30    2.80
   0   1 -10    6.10    2.40
   0  -1  10    8.40    3.10
   0  -1  10    7.30    1.90
   0  -1 -10   10.20    2.70
   0  -1 -10   12.60    3.40
   0   1  11  104.89    5.80
   0   1  11  105.39    7.70
   0   1 -11  102.29    7.30
   0  -1  11  106.29    5.40
   0  -1 -11   88.09    6.90
   0  -1  11  101.89    7.70
   0  -1 -11   97.49    6.60
   0   1  12   78.29   11.60
   0  -1 -12   82.89    6.70
   0   2   0  145.39    3.60
   0   2   0  147.69    3.10
   0   2   0  146.89    3.40
   0  -2   0  145.09    2.90
   0  -2   0  148.69    3.50
   0  -2   0  140.79    3.90
   0  -2   0  146.39    3.50
   0   2   1    0.50    0.60
   0   2   1    0.20    0.70
   0   2   1    0.30    0.60
   0   2  -1   -0.10    0.50
   0   2  -1    0.20    0.60
   0  -2   1    0.50    0.30
   0  -2  -1   -0.50    0.60
   0  -2   1    0.50    0.50
   0  -2  -1    1.20    0.90
   0  -2   1   -0.20    0.80
   0  -2   1    0.00    0.50
   0  -2  -1   -0.20    0.60
   0  -2  -1    0.10    0.50
   0  -2   1    0.30    0.80
   0   2   2  455.45    8.60
   0   2   2  468.85    7.30
   0   2   2  451.85    8.20
   0   2  -2  465.65    8.20
   0   2   2  466.05    8.30
   0  -2  -2  450.55    8.40
   0  -2  -2  456.85    8.50
   0  -2   2  460.25    9.00
   0  -2   2  471.05    7.40
   0  -2   2  457.45    7.00
   0  -2   2  460.45    7.50
   0  -2  -2  474.15    8.50
   0  -2   2  460.85    8.60
   0  -2   2  460.35    8.50
   0   2  -3  172.68    4.60
   0   2   3  159.68    4.70
   0   2   3  161.88    4.70
   0   2   3  162.08    4.30
   0   2  -3  168.28    3.50
   0   2   3  167.38    3.40
   0  -2  -3  174.88    4.40
   0  -2   3  167.98    4.50
   0  -2   3  169.48    3.50
   0  -2   3  169.18    3.60
   0  -2  -3  174.88    4.80
   0  -2   3  166.18    4.80
   0  -2   3  169.08    5.20
   0   2   4   40.40    2.70
   0   2  -4   37.70    2.50
   0   2   4   37.40    2.20
   0   2   4   36.60    2.60
   0   2  -4   37.20    1.80
   0   2   4   38.40    1.70
   0  -2   4   37.00    1.70
   0  -2   4   35.90    2.70
   0  -2   4   35.70    1.60
   0  -2  -4   39.60    2.20
   0  -2   4   39.10    2.20
   0  -2   4   38.30    2.70
   0   2   5   33.40    1.80
   0   2  -5   33.40    2.00
   0   2   5   36.20    2.90
   0   2   5   35.60    2.50
   0   2  -5   35.40    2.70
   0   2   5   39.40    3.00
   0  -2   5   32.10    2.60
   0  -2   5   34.30    2.20
   0  -2  -5   34.10    2.10
   0  -2   5   31.60    1.70
   0  -2  -5   32.50    2.70
   0  -2   5   33.10    1.80
   0  -2   5   38.40    3.10
   0   2  -6   43.30    3.30
   0   2  -6   46.80    2.70
   0   2   6   50.09    3.50
   0   2   6   43.10    2.40
   0   2   6   46.50    3.60
   0   2   6   42.10    2.90
   0  -2  -6   45.40    3.40
   0  -2   6   39.20    3.20
   0  -2   6   41.30    2.30
   0  -2   6   46.10    2.70
   0  -2   6   44.60    2.20
   0  -2   6   41.30    3.60
   0  -2  -6   49.70    2.60
   0   2   7    1.90    1.60
   0   2  -7    1.60    1.20
   0   2   7    0.70    1.70
   0   2  -7   -0.20    1.30
   0   2   7   -0.60    1.10
   0  -2  -7    3.50    1.70
   0  -2   7   -1.90    1.40
   0  -2   7    2.80    1.90
   0  -2   7    1.70    1.00
   0   2   8    5.50    2.20
   0   2  -8    5.50    1.70
   0   2   8    6.70    2.50
   0   2  -8    2.60    1.90
   0   2   8    4.20    1.70
   0  -2   8    6.10    2.30
   0  -2   8    6.00    1.40
   0  -2  -8    9.20    2.30
   0  -2   8    5.10    2.30
   0   2   9   14.60    3.10
   0   2   9   11.30    2.40
   0   2   9    8.90    2.60
   0   2  -9    9.80    2.60
   0  -2   9   19.50    3.70
   0  -2   9   15.50    2.20
   0  -2  -9   15.10    3.00
   0  -2   9   12.90    3.00
   0   2  10    0.60    2.50
   0   2  10    2.80    1.90
   0   2 -10    2.70    2.30
   0  -2  10    5.10    1.80
   0  -2  10   -0.20    2.60
   0  -2 -10    4.30    2.80
   0  -2 -10    3.30    2.50
   0   2  11   17.10    3.20
   0   2  11   15.70    4.20
   0   2 -11   10.30    3.60
   0  -2 -11   13.90    3.50
   0  -2  11   15.60    4.10
   0  -2  11   14.30    2.60
   0  -2 -11   13.60    3.70
   0   3   0    0.00    0.60
   0   3   0    0.10    0.70
   0   3   0    0.10    0.50
   0  -3   0    0.30    0.50
   0  -3   0    0.40    0.60
   0  -3   0   -0.40    0.70
   0  -3   0    0.50    1.00
   0   3   1  861.51   14.20
   0   3   1  893.11   13.70
   0   3   1  865.51   14.60
   0   3  -1  893.41   14.70
   0   3  -1  889.91   13.70
   0  -3  -1  871.31   13.90
   0  -3   1  874.01   13.90
   0  -3   1  861.91   12.60
   0  -3   1  861.21   14.80
   0  -3   1  892.11   15.10
   0  -3  -1  852.71   14.40
   0  -3  -1  858.81   15.00
   0  -3  -1  854.71   13.70
   0   3   2   11.40    1.10
   0   3  -2   11.50    1.40
   0   3   2   11.80    1.50
   0   3   2   10.40    1.60
   0   3   2    8.90    1.40
   0   3  -2   12.10    1.60
   0  -3   2   12.90    0.70
   0  -3  -2   12.10    1.60
   0  -3   2   14.00    1.30
   0  -3   2    9.10    1.20
   0  -3   2   11.10    1.80
   0  -3   2   14.30    1.80
   0  -3  -2   11.30    1.70
   0  -3  -2   12.10    1.50
   0   3  -3  155.38    4.90
   0   3   3  152.38    4.60
   0   3  -3  151.58    3.00
   0   3   3  151.48    4.60
   0   3  -3  144.39    4.40
   0   3   3  144.09    3.30
   0   3   3  141.89    4.70
   0  -3   3  142.39    3.70
   0  -3   3  145.39    3.80
   0  -3   3  153.08    4.80
   0  -3  -3  148.59    4.80
   0  -3  -3  151.08    4.70
   0  -3  -3  149.69    4.70
   0  -3   3  151.48    5.30
   0   3   4  158.28    5.20
   0   3   4  146.59    4.80
   0   3  -4  167.08    5.10
   0   3  -4  160.88    3.60
   0   3   4  156.68    3.50
   0   3   4  156.68    5.40
   0  -3  -4  165.28    5.00
   0  -3  -4  159.68    5.00
   0  -3   4  152.08    5.00
   0  -3   4  158.48    4.00
   0  -3   4  162.08    4.10
   0  -3   4  162.38    5.90
   0  -3   4  158.78    5.40
   0  -3  -4  147.79    5.20
   0   3  -5  136.49    5.20
   0   3   5  147.39    5.50
   0   3   5  138.69    4.90
   0   3  -5  143.89    3.80
   0   3   5  133.89    3.40
   0   3   5  139.19    5.40
   0  -3   5  137.59    4.90
   0  -3   5  133.89    5.80
   0  -3   5  146.79    5.60
   0  -3  -5  136.69    4.60
   0  -3   5  139.09    3.80
   0  -3   5  138.19    4.00
   0  -3  -5  133.79    5.30
   0   3   6   -0.80    1.30
   0   3   6    0.10    1.50
   0   3  -6    0.50    0.90
   0   3   6   -2.30    0.80
   0   3  -6    0.20    1.20
   0  -3  -6    2.70    1.60
   0  -3   6    0.90    1.50
   0  -3   6    0.30    1.00
   0  -3  -6   -0.60    1.10
   0  -3   6   -1.10    1.30
   0  -3   6   -0.40    0.70
   0   3   7    3.70    2.10
   0   3   7    3.50    1.70
   0   3   7    2.40    1.50
   0   3  -7    1.50    1.60
   0  -3   7    3.80    2.00
   0  -3   7    7.60    2.30
   0  -3   7    4.70    1.20
   0  -3  -7    4.10    2.00
   0   3  -8   10.50    2.50
   0   3   8   11.60    3.10
   0   3   8    6.90    2.30
   0   3   8   12.70    2.50
   0  -3  -8    8.00    2.40
   0  -3   8    9.90    2.70
   0  -3   8   11.90    1.80
   0  -3   8   13.00    3.00
   0   3   9   18.30    3.60
   0   3   9   20.60    3.20
   0   3   9   25.50    4.20
   0   3  -9   22.80    3.80
   0  -3   9   23.80    4.10
   0  -3   9   16.80    3.50
   0  -3  -9   21.50    3.70
   0  -3   9   23.20    2.60
   0   3  10    2.00    2.70
   0   3 -10    3.20    2.50
   0   3  10    2.70    2.80
   0   3  10   -0.40    1.90
   0  -3  10    3.50    2.70
   0  -3  10    7.00    3.20
   0  -3 -10   -0.70    2.30
   0  -3  10    2.50    1.60
   0   3  11   -1.50    2.10
   0   3 -11   -2.00    2.30
   0   3  11   -1.60    2.90
   0  -3  11    2.90    3.30
   0  -3 -11    2.10    2.80
   0  -3 -11    0.80    2.70
   0  -3  11   -2.00    1.50
   0   4   0  805.52   13.10
   0   4   0  791.82   14.40
   0   4   0  801.72   13.70
   0  -4   0  789.82   12.80
   0  -4   0  812.72   15.20
   0  -4   0  810.62   14.10
   0  -4   0  805.62   14.20
   0   4   1   22.50    2.10
   0   4  -1   21.50    2.10
   0   4  -1   22.60    1.70
   0   4   1   21.50    1.70
   0   4   1   18.80    1.80
   0  -4  -1   25.30    1.90
   0  -4   1   21.50    2.50
   0  -4  -1   25.40    2.10
   0  -4  -1   24.00    1.80
   0  -4   1   23.30    1.90
   0  -4  -1   20.60    2.40
   0  -4   1   20.10    2.10
   0  -4   1   23.00    1.20
   0   4  -2  292.07    6.50
   0   4   2  301.77    7.10
   0   4   2  289.87    6.60
   0   4   2  291.57    6.00
   0   4   2  286.97    7.40
   0   4  -2  274.97    7.20
   0  -4  -2  283.27    7.30
   0  -4   2  294.57    6.50
   0  -4   2  287.37    7.70
   0  -4   2  289.67    7.80
   0  -4  -2  291.57    7.70
   0  -4   2  281.17    4.60
   0  -4  -2  283.87    6.90
   0  -4   2  283.37    6.40
   0   4  -3  213.38    5.80
   0   4  -3  222.28    6.60
   0   4  -3  219.68    3.60
   0   4   3  226.08    6.60
   0   4   3  222.78    6.00
   0   4   3  217.68    4.80
   0   4   3  216.78    6.10
   0  -4   3  224.38    6.70
   0  -4   3  223.88    5.50
   0  -4   3  230.18    7.20
   0  -4  -3  223.48    6.30
   0  -4   3  226.98    5.50
   0  -4  -3  225.68    6.60
   0  -4  -3  223.08    6.40
   0   4   4    2.80    1.30
   0   4   4    5.60    1.50
   0   4  -4    1.70    1.10
   0   4  -4    3.40    1.30
   0   4  -4    3.80    0.60
   0   4   4    4.20    1.60
   0   4   4    4.90    0.90
   0  -4   4    1.80    1.50
   0  -4  -4    4.10    1.50
   0  -4  -4    3.60    1.40
   0  -4   4    4.40    1.00
   0  -4   4    3.40    1.40
   0  -4  -4    3.70    1.30
   0  -4   4    4.80    1.00
   0   4  -5   18.50    2.40
   0   4   5   19.00    2.50
   0   4   5   19.50    2.60
   0   4   5   19.80    2.60
   0   4  -5   21.00    2.70
   0  -4   5   22.20    3.00
   0  -4   5   19.50    2.50
   0  -4   5    9.80    2.00
   0  -4  -5   22.20    2.60
   0  -4   5   16.30    1.80
   0  -4  -5   17.10    2.40
   0   4   6    0.70    1.50
   0   4   6    0.90    1.70
   0   4   6    2.10    1.50
   0   4  -6    1.00    1.40
   0  -4   6   -1.20    1.60
   0  -4  -6    1.70    1.60
   0  -4   6    0.60    1.20
   0  -4   6    0.80    1.00
   0  -4   6   -0.10    1.60
   0  -4  -6    2.20    1.60
   0   4  -7   80.49    4.90
   0   4   7   84.79    5.30
   0   4   7   70.09    4.90
   0   4   7   80.29    4.80
   0  -4  -7   76.19    5.00
   0  -4   7   82.89    5.40
   0  -4   7   77.59    3.60
   0  -4   7   73.09    5.50
   0   4   8   13.80    3.30
   0   4   8   14.50    3.00
   0   4  -8   17.00    3.10
   0   4   8   13.10    2.60
   0  -4   8   16.20    2.30
   0  -4  -8   14.80    3.10
   0  -4   8   15.60    3.10
   0  -4   8   18.30    3.80
   0   4  -9    2.90    2.20
   0   4   9    4.60    2.90
   0   4   9    2.70    2.50
   0   4   9    4.30    2.00
   0  -4   9   -2.10    2.30
   0  -4   9    1.40    1.50
   0  -4  -9    5.30    2.70
   0  -4   9   -2.70    2.30
   0   4  10   20.60    4.20
   0   4  10   28.80    4.90
   0   4  10   29.90    4.50
   0   4 -10   20.70    3.80
   0  -4  10   24.20    4.40
   0  -4  10   38.00    5.50
   0  -4  10   22.30    3.10
   0  -4 -10   27.40    4.90
   0   4 -11    7.00    3.20
   0   4  11    9.70    3.80
   0   4  11   12.30    3.30
   0   4  11    7.80    3.70
   0  -4  11   18.10    4.80
   0  -4 -11    9.20    3.50
   0  -4 -11   13.40    4.10
   0  -4  11   10.50    2.50
   0   5   0    1.10    1.10
   0   5   0    0.20    0.70
   0   5   0    0.50    0.90
   0  -5   0   -0.30    0.90
   0  -5   0    0.30    0.70
   0  -5   0    0.10    1.40
   0  -5   0    0.00    0.90
   0   5   1   54.59    3.00
   0   5  -1   53.19    2.60
   0   5  -1   48.90    3.20
   0   5   1   49.80    2.60
   0   5   1   49.60    3.20
   0  -5   1   53.79    2.00
   0  -5   1   52.39    3.40
   0  -5   1   52.39    3.70
   0  -5  -1   52.49    3.60
   0  -5  -1   50.39    2.60
   0  -5  -1   48.50    3.10
   0  -5  -1   51.19    2.80
   0  -5   1   52.49    3.00
   0   5   2  253.37    6.30
   0   5   2  242.68    5.90
   0   5  -2  247.48    6.20
   0   5  -2  243.68    7.20
   0   5   2  239.08    6.70
   0   5   2  224.18    7.00
   0  -5   2  233.38    7.60
   0  -5   2  233.28    6.40
   0  -5   2  247.18    7.70
   0  -5  -2  251.87    6.60
   0  -5  -2  238.28    7.10
   0  -5   2  230.48    4.10
   0  -5  -2  240.88    7.60
   0   5   3   79.39    3.00
   0   5   3   78.49    4.00
   0   5   3   72.79    4.00
   0   5  -3   83.59    4.30
   0   5   3   74.09    3.60
   0   5  -3   76.39    3.50
   0  -5  -3   78.09    3.90
   0  -5  -3   77.99    4.30
   0  -5  -3   76.39    4.20
   0  -5   3   82.49    4.50
   0  -5   3   75.39    3.50
   0  -5   3   78.49    4.60
   0   5   4   50.59    3.90
   0   5   4   58.49    3.60
   0   5  -4   55.39    3.90
   0   5  -4   52.79    3.30
   0   5   4   55.59    3.70
   0  -5  -4   66.39    4.10
   0  -5   4   56.19    4.30
   0  -5   4   60.69    4.00
   0  -5   4   55.29    3.00
   0  -5  -4   52.69    3.70
   0   5   5   10.00    2.20
   0   5   5   12.80    2.30
   0   5  -5   12.30    2.20
   0   5   5   16.70    2.90
   0   5  -5   11.00    2.40
   0  -5  -5   12.10    2.50
   0  -5   5   13.20    2.80
   0  -5   5   13.90    2.00
   0  -5  -5   11.90    2.50
   0  -5   5   16.10    2.70
   0   5   6    1.80    1.60
   0   5   6   -1.30    1.50
   0   5  -6    2.50    1.40
   0   5   6    0.50    1.60
   0   5  -6   -0.70    1.60
   0  -5   6    1.60    1.10
   0  -5   6    0.40    1.80
   0  -5   6   -0.10    1.30
   0  -5  -6    0.50    1.70
   0  -5  -6    0.90    1.60
   0   5   7    5.00    2.30
   0   5   7   -0.40    1.80
   0   5  -7    7.70    2.50
   0   5   7    6.80    2.30
   0   5  -7    8.70    2.40
   0  -5   7    8.60    2.90
   0  -5  -7    8.20    2.80
   0  -5   7    4.30    1.50
   0   5   8    0.40    1.90
   0   5  -8   -1.10    2.00
   0   5   8    1.90    2.10
   0   5   8   -1.60    2.00
   0   5  -8    0.70    1.80
   0  -5   8    2.00    2.60
   0  -5   8    0.80    1.30
   0  -5  -8    0.60    2.20
   0   5   9   32.30    4.40
   0   5  -9   36.80    4.40
   0   5   9   33.40    4.80
   0   5  -9   32.70    4.60
   0   5   9   29.00    4.90
   0  -5  -9   33.50    4.80
   0  -5   9   32.60    3.20
   0  -5   9   33.30    5.40
   0   5  10   72.89    6.70
   0   5 -10   65.39    6.30
   0   5 -10   56.09    5.60
   0   5  10   60.29    5.80
   0   5  10   71.89    7.20
   0  -5  10   73.49    4.50
   0  -5 -10   68.49    6.50
   0  -5  10   80.29    7.20
   0   5  11    5.10    3.90
   0   5 -11    1.10    2.60
   0   5  11    2.30    2.80
   0  -5  11    7.10    4.00
   0   6   0   31.20    2.30
   0   6   0   24.60    2.80
   0  -6   0   24.30    2.60
   0  -6   0   26.90    3.30
   0  -6   0   32.10    2.80
   0  -6   0   25.10    2.00
   0   6  -1  177.08    5.20
   0   6   1  177.78    5.90
   0   6   1  178.68    6.50
   0   6  -1  179.18    6.50
   0   6   1  175.48    5.20
   0  -6  -1  177.28    5.80
   0  -6   1  187.98    6.70
   0  -6  -1  185.48    6.40
   0  -6   1  181.18    6.10
   0  -6   1  180.28    7.30
   0  -6  -1  177.58    7.00
   0  -6   1  172.38    4.30
   0  -6  -1  175.88    5.30
   0   6   2  211.88    6.10
   0   6  -2  222.38    7.40
   0   6  -2  216.98    6.10
   0   6   2  207.58    6.00
   0   6   2  230.38    7.10
   0   6   2  214.38    7.20
   0  -6   2  218.48    6.70
   0  -6   2  221.28    8.10
   0  -6  -2  217.58    6.50
   0  -6  -2  228.28    8.00
   0  -6   2  213.28    7.70
   0  -6  -2  209.78    7.30
   0   6   3  319.27    9.50
   0   6   3  328.67    8.30
   0   6   3  319.67    9.00
   0   6  -3  336.97    9.70
   0   6  -3  329.97    8.20
   0  -6   3  313.47    9.90
   0  -6  -3  317.67    9.80
   0  -6   3  323.67   10.10
   0  -6   3  329.47    8.50
   0  -6  -3  337.77    8.90
   0   6   4    1.90    1.60
   0   6   4    3.60    1.60
   0   6  -4    1.60    1.50
   0   6  -4    3.30    1.50
   0   6   4    3.00    2.00
   0  -6  -4    2.10    1.80
   0  -6   4    1.30    1.20
   0  -6  -4    3.30    1.70
   0  -6   4    0.10    1.60
   0  -6   4    2.40    2.20
   0   6  -5    3.80    1.60
   0   6   5   -0.70    1.40
   0   6   5    2.40    1.70
   0   6  -5   -0.50    1.40
   0   6   5    0.60    1.60
   0  -6   5    0.90    1.80
   0  -6  -5   -0.70    1.70
   0  -6   5    2.20    1.30
   0  -6   5   -1.60    1.80
   0  -6  -5    3.80    2.10
   0   6   6    0.60    1.70
   0   6   6    2.50    2.00
   0   6  -6    1.80    2.00
   0   6   6    0.10    1.60
   0   6  -6    3.80    1.80
   0  -6  -6    4.00    2.10
   0  -6   6    3.60    2.10
   0  -6  -6    3.00    2.00
   0  -6   6    2.10    1.40
   0  -6   6    0.40    2.30
   0   6  -7    3.20    2.30
   0   6   7    1.80    2.00
   0   6   7    5.90    2.60
   0   6   7    6.00    2.40
   0   6  -7    0.40    1.60
   0  -6  -7    4.40    2.40
   0  -6   7    0.90    1.40
   0  -6   7    8.30    3.10
   0   6  -8   -1.00    1.80
   0   6   8   -0.80    1.90
   0   6  -8   -0.80    2.10
   0   6   8   -0.80    2.60
   0   6   8   -3.40    1.60
   0  -6   8   -1.80    1.40
   0  -6   8   -1.20    2.60
   0  -6  -8    1.90    2.50
   0   6   9    0.60    2.40
   0   6  -9   -0.90    2.00
   0   6  -9    4.20    2.90
   0   6   9    1.70    2.30
   0   6   9   -4.50    2.10
   0  -6   9    2.70    3.00
   0  -6  -9   -2.70    2.40
   0  -6   9    1.50    1.80
   0   6  10   52.59    6.60
   0   6  10   55.39    6.80
   0   6 -10   44.40    5.90
   0   6  10   44.50    5.70
   0   6 -10   39.80    5.30
   0  -6  10   49.90    4.40
   0  -6 -10   54.49    6.40
   0  -6  10   50.09    7.00
   0   7   0   -1.20    1.00
   0   7   0   -1.50    1.20
   0  -7   0   -2.10    1.30
   0  -7   0   -1.10    1.20
   0  -7   0    1.20    2.00
   0   7   1  183.18    5.70
   0   7   1  176.48    7.10
   0   7  -1  186.68    7.20
   0   7  -1  185.98    5.60
   0  -7  -1  183.78    7.10
   0  -7  -1  177.38    5.80
   0  -7  -1  178.38    7.70
   0  -7   1  185.68    6.80
   0  -7   1  174.68    7.90
   0  -7   1  187.08    7.20
   0  -7  -1  180.38    6.40
   0   7   2   26.10    2.70
   0   7  -2   24.50    3.30
   0   7  -2   24.20    2.50
   0   7   2   23.40    2.70
   0   7   2   26.70    3.20
   0  -7   2   26.40    3.20
   0  -7   2   24.40    3.50
   0  -7  -2   21.90    3.70
   0  -7   2   29.40    3.90
   0  -7  -2   27.90    2.90
   0  -7  -2   23.10    3.20
   0   7  -3   58.19    3.60
   0   7   3   53.79    3.60
   0   7  -3   57.99    4.60
   0   7   3   63.39    4.60
   0  -7   3   51.09    3.90
   0  -7  -3   58.09    4.10
   0  -7   3   54.79    4.90
   0  -7   3   64.09    5.10
   0  -7  -3   55.29    4.80
   0   7  -4  125.59    5.40
   0   7   4  120.29    5.40
   0   7   4  124.29    6.50
   0   7  -4  120.79    6.40
   0  -7  -4  115.39    6.50
   0  -7   4  119.89    6.70
   0  -7   4  119.69    7.00
   0  -7  -4  117.49    6.00
   0  -7   4  134.19    5.70
   0   7  -5   17.30    3.30
   0   7   5   16.80    3.10
   0   7  -5   20.30    3.60
   0   7   5   24.30    3.90
   0   7   5   18.70    3.20
   0  -7   5   16.50    2.60
   0  -7  -5   15.30    3.30
   0  -7   5   11.80    3.10
   0  -7   5   16.40    3.50
   0  -7  -5   15.50    3.10
   0   7   6   22.60    3.60
   0   7  -6   23.30    3.60
   0   7   6   25.50    4.20
   0   7   6   16.90    3.40
   0  -7   6   24.20    3.90
   0  -7  -6   19.90    3.80
   0  -7   6   19.50    3.00
   0  -7   6   24.00    4.50
   0  -7  -6   14.00    3.20
   0   7   7   -0.20    2.00
   0   7  -7    4.40    2.30
   0   7   7   -0.50    2.50
   0   7   7    1.80    2.20
   0  -7   7    4.10    1.80
   0  -7  -7    1.40    2.50
   0  -7   7    1.00    2.90
   0   7   8   18.50    4.20
   0   7   8   13.50    3.20
   0   7  -8   12.20    3.50
   0   7   8   10.00    3.20
   0  -7  -8   12.90    3.60
   0  -7   8    7.20    3.70
   0  -7   8   11.70    2.60
   0   7  -9    2.60    2.90
   0   7   9    3.30    2.90
   0   7   9    5.40    3.00
   0   7   9   -1.20    2.90
   0  -7   9    2.30    2.00
   0  -7  -9    4.20    3.30
   0  -7   9    4.90    3.80
   0   8   0   40.30    4.00
   0  -8   0   41.90    4.10
   0  -8   0   41.20    3.90
   0  -8   0   32.50    4.20
   0   8  -1   -1.50    1.70
   0   8   1    1.60    1.70
   0   8   1   -0.80    1.50
   0  -8  -1    2.90    1.90
   0  -8  -1    0.20    1.70
   0  -8   1    0.50    2.10
   0  -8  -1    3.00    2.30
   0  -8   1    1.00    1.60
   0  -8   1    3.10    2.00
   0   8   2   -1.70    1.70
   0   8  -2    0.40    1.90
   0  -8   2   -1.00    1.70
   0  -8  -2    0.20    1.50
   0  -8   2    0.10    1.60
   0  -8  -2   -0.70    1.90
   0  -8   2    0.10    2.10
   0   8   3   52.19    5.00
   0   8  -3   48.90    4.80
   0  -8  -3   58.49    4.40
   0  -8  -3   50.49    5.20
   0  -8   3   55.49    5.40
   0  -8   3   53.39    5.20
   0  -8   3   49.40    4.40
   0   8  -4   -1.50    1.70
   0   8   4    2.30    2.30
   0  -8  -4   -1.80    1.60
   0  -8   4   -0.80    1.50
   0  -8   4   -0.90    2.20
   0  -8   4    2.50    2.50
   0  -8  -4    1.80    2.30
   0   8  -5   12.00    3.00
   0   8   5   18.70    3.50
   0  -8   5   15.30    4.00
   0  -8  -5   13.40    3.40
   0  -8  -5   11.20    2.90
   0  -8   5   18.40    3.00
   0  -8   5   16.30    3.80
   0   8  -6   31.30    4.90
   0   8   6   23.30    4.10
   0  -8  -6   36.10    5.00
   0  -8   6   30.40    3.90
   0  -8   6   26.20    4.50
   0  -8  -6   32.40    4.50
   0  -8   6   28.30    5.20
   0   8  -7    0.70    2.90
   0   8   7    5.30    3.10
   0  -8  -7   10.70    3.40
   0  -8   7    5.10    2.20
   0  -8   7    8.10    3.70
   0   8   8    3.20    3.30
   0   8  -8   -2.70    2.50
   0  -8   8    0.10    1.90
   0  -8   8    1.00    3.20
   0  -8  -8    1.80    3.00
   0   9   0    1.90    2.10
   0  -9   0   -2.20    1.70
   0  -9   0    1.30    2.60
   0  -9   0   -1.70    1.60
   0   9   1   17.00    3.40
   0   9  -1   18.00    3.60
   0  -9   1   12.10    3.60
   0  -9  -1   21.20    4.40
   0  -9   1   20.30    3.60
   0  -9   1   16.20    3.40
   0   9   2    6.90    2.90
   0   9  -2    3.50    2.60
   0  -9   2    4.60    2.80
   0  -9   2    7.90    2.90
   0  -9   2    2.10    2.10
   0  -9  -2   -0.30    2.60
   0   9  -3   16.70    3.70
   0   9   3   16.30    3.60
   0  -9   3   15.00    3.90
   0  -9   3   16.40    3.10
   0  -9  -3   14.50    4.10
   0  -9   3   16.20    3.70
   0   9   4   -0.90    2.30
   0   9  -4   -3.90    1.80
   0  -9  -4    2.10    2.30
   0  -9   4   -0.10    1.90
   0  -9  -4   -1.20    2.30
   0  -9   4    0.70    2.50
   0  -9   4    0.30    2.70
   0   9   5   10.40    3.30
   0   9  -5   14.40    3.80
   0  -9  -5   15.70    3.60
   0  -9  -5   15.20    4.00
   0  -9   5   15.00    4.40
   0  -9   5   17.50    3.40
   0  -9   5   10.80    3.70
   0   9  -6    4.50    3.10
   0   9   6    6.00    3.20
   0  -9   6    9.20    3.50
   0  -9  -6    6.60    3.20
   0  -9   6    5.50    2.60
   0  -9  -6    1.30    3.30
   0  -9   6   11.10    4.30
   0   9  -7    2.20    2.90
   0   9   7    1.30    3.10
   0  -9   7    3.60    2.50
   0  -9  -7    3.50    3.20
   0  -9   7    0.90    3.60
   0  10   0  151.08    8.50
   0 -10   0  143.89    9.20
   0  10   1   19.20    3.90
   0  10  -1   22.60    4.10
   0 -10  -1   16.00    4.40
   0 -10   1   17.20    3.80
   0 -10   1   18.70    3.80
   0 -10   1   11.20    4.10
   0  10  -2    3.30    2.50
   0  10   2    4.40    3.00
   0 -10   2    5.40    3.00
   0 -10   2    6.80    3.60
   0 -10  -2   -0.30    3.20
   0 -10   2    2.70    2.40
   0  10   3   -0.10    2.80
   0  10  -3    0.90    2.60
   0 -10  -3    4.20    3.30
   0 -10   3   -4.10    2.30
   0 -10   3   -2.50    2.10
   0 -10   3   -0.50    3.10
   0  10   4   -0.50    2.80
   0  10  -4   -3.20    2.30
   0 -10   4    2.90    3.10
   0 -10   4    0.10    3.00
   0 -10   4    0.80    2.40
   0 -10  -4   -0.70    3.10
   0  10   5    4.50    3.40
   0  10  -5    2.50    2.80
   0 -10   5    0.70    2.30
   0 -10   5    4.90    3.90
   0 -10  -5    2.70    3.60
   0 -10   5    0.80    3.30
   0  10  -6    7.60    4.50
   0  10   6    4.40    3.70
   0 -10   6    5.20    2.80
   0 -10   6    5.50    3.90
   0 -10   6    4.40    4.00
   0  11   0    4.80    3.20
   0 -11   0    1.60    3.10
   0  11  -1    1.20    3.20
   0  11   1    3.30    3.50
   0 -11   1    5.50    4.20
   0 -11  -1    0.60    3.90
   0  11  -2   26.50    5.20
   0  11   2   23.00    4.60
   0 -11   2   20.50    4.80
   0 -11   2   19.40    4.40
   0 -11  -2   23.20    5.20
   0 -11   2   17.40    5.10
   0  11   3   13.70    4.10
   0  11  -3   13.30    3.90
   0 -11   3   12.50    4.20
   0 -11   3    7.10    4.10
   0 -11   3    6.50    3.20
   0 -11  -3    5.50    3.80
   0 -11   4    2.90    4.00
   0 -11   4    3.10    3.80
   0 -11   4    4.50    3.30
   0 -11  -4    2.50    4.00
  -1   0  12   23.40    5.20
   1   0 -12   22.10    6.10
  -1   0  12   29.80    5.40
  -1   0  11   -2.40    2.80
   1   0 -11    1.10    2.50
   1   0 -11    0.40    2.10
  -1   0  11    1.00    1.70
  -1   0  10   30.10    3.20
   1   0 -10   30.50    3.90
  -1   0  10   37.20    4.80
   1   0 -10   24.60    4.20
   1   0  -9   -1.20    1.70
  -1   0   9    0.40    1.20
   1   0  -9    0.10    1.50
  -1   0   9   -3.10    1.60
  -1   0   8  192.18    5.70
  -1   0   8  184.48    7.60
  -1   0   8  201.38    7.90
   1   0  -8  192.68    7.10
  -1   0   7    0.10    1.60
  -1   0   7   -1.90    1.30
  -1   0   7    0.00    1.20
   1   0  -7   -0.80    1.10
  -1   0   7    0.10    0.90
   1   0  -6   32.10    2.70
  -1   0   6   34.70    3.00
  -1   0   6   30.40    2.50
  -1   0   6   29.90    2.00
  -1   0   6   32.90    1.90
  -1   0   6   31.10    2.80
   1   0  -6   30.50    2.10
   1   0  -5    0.20    0.70
  -1   0   5   -0.30    0.80
  -1   0   5   -0.20    0.50
  -1   0   5    1.00    0.60
   1   0  -5   -0.40    0.80
  -1   0   5   -0.50    1.00
  -1   0   5   -0.20    0.90
  -1   0   4  428.76    7.20
   1   0  -4  453.55    8.10
  -1   0   4  433.86    9.00
  -1   0   4  434.86    7.50
  -1   0   4  437.76    8.40
   1   0  -4  438.86    8.70
  -1   0   4  428.96    9.10
  -1   0   3   -0.40    0.80
   1   0  -3    1.10    0.70
  -1   0   3    0.20    0.60
  -1   0   3    0.40    0.40
   1   0  -3    0.40    0.70
  -1   0   3    0.10    0.40
  -1   0   3   -0.20    0.60
  -1   0   2 2716.83   38.70
   1   0  -2 2783.82   39.60
  -1   0   2 2804.82   40.30
  -1   0   2 2756.62   37.70
   1   0  -2 2777.62   38.60
  -1   0   2 2801.72   38.70
  -1   0   2 2778.22   38.40
  -1   0   2 2824.12   38.90
  -1   0   1    1.50    0.30
  -1   0   1    1.50    0.40
  -1   0   1    2.10    0.40
  -1   0   1    1.40    0.40
  -1   0   1    1.10    0.40
   1   0   1    0.10    0.40
   1   0   1    0.10    0.30
  -1   0  -1    0.00    0.30
  -1   0  -1    0.20    0.40
  -1   0  -1   -0.20    0.30
   1   0   1   -0.40    0.40
   1   0   2   15.70    1.20
   1   0   2   15.10    1.50
   1   0   2   14.90    1.40
   1   0   2   14.40    1.10
  -1   0  -2   14.30    1.20
   1   0   2   14.80    1.30
  -1   0  -2   14.60    0.60
   1   0   3    0.30    0.80
   1   0   3    0.70    0.50
   1   0   3    0.30    0.70
   1   0   3    0.40    0.80
  -1   0  -3   -0.30    0.30
   1   0   3   -0.60    0.50
  -1   0  -3    0.50    0.70
   1   0   4   45.20    2.70
   1   0   4   49.70    2.30
  -1   0  -4   47.10    2.50
   1   0   4   51.39    2.90
   1   0   4   49.70    2.60
   1   0   4   52.79    2.20
  -1   0  -4   49.00    1.50
  -1   0  -5    1.70    1.00
   1   0   5   -1.20    1.00
  -1   0  -5   -0.40    0.40
   1   0   5   -1.10    0.90
  -1   0  -5   -1.00    0.90
   1   0   5   -0.10    0.70
   1   0   5   -0.30    0.90
   1   0   5    0.60    0.70
   1   0   6   24.50    2.00
   1   0   6   23.90    2.90
  -1   0  -6   22.00    2.70
  -1   0  -6   19.30    2.20
   1   0   6   27.30    2.50
   1   0   7   -1.60    1.20
  -1   0  -7    1.60    1.30
   1   0   7   -0.90    0.90
   1   0   7    0.60    1.70
  -1   0  -7    2.30    1.60
   1   0   8    0.50    1.90
  -1   0  -8    4.10    1.60
   1   0   8    3.30    1.40
   1   0   8    1.60    1.70
  -1   0  -8    1.70    1.90
   1   0   9   -0.10    1.80
  -1   0  -9   -0.10    1.70
  -1   0  -9    1.30    1.80
   1   0   9   -1.50    1.20
  -1   0 -10   90.09    5.70
   1   0  10   88.89    5.00
   1   0  10  107.99    7.20
  -1   0 -10   88.19    6.50
   1   0  11    0.40    2.70
  -1   0 -11    1.60    2.50
   1   0  11   -2.50    1.60
  -1   0 -11   -3.30    2.10
  -1   1  12    1.10    3.20
   1   1 -12    7.20    4.20
  -1  -1  12    6.40    3.90
   1  -1 -12    9.10    3.50
  -1   1  11   -0.90    2.60
   1   1 -11    3.40    2.80
  -1   1  11    0.00    2.00
  -1  -1  11    0.90    3.00
   1  -1 -11   -1.30    2.20
   1  -1 -11    0.70    2.10
  -1  -1  11    4.00    1.80
  -1   1  10    0.30    1.50
   1   1 -10    0.50    2.10
   1   1 -10    5.40    2.00
  -1   1  10    3.90    2.70
  -1  -1  10    2.30    2.50
  -1  -1  10   -0.20    1.50
   1  -1 -10    2.30    2.30
   1  -1 -10    2.30    2.00
  -1   1   9    9.90    2.90
  -1   1   9   10.10    2.60
   1   1  -9    9.60    2.40
   1   1  -9    7.10    2.40
  -1   1   9   12.30    2.20
  -1  -1   9    8.20    1.70
  -1  -1   9   10.90    3.00
   1  -1  -9    9.90    2.60
   1   1  -8   -0.70    1.50
   1   1  -8    0.20    1.40
  -1   1   8    1.90    1.30
  -1   1   8    2.10    1.90
  -1   1   8    0.90    1.70
  -1  -1   8    3.60    1.90
  -1  -1   8    0.80    1.60
  -1  -1   8   -1.00    0.90
   1  -1  -8    2.20    1.70
  -1   1   7    3.40    1.80
   1   1  -7    1.70    1.30
  -1   1   7    3.80    1.20
   1   1  -7    3.70    1.80
  -1   1   7    3.10    1.60
  -1  -1   7    0.50    1.50
  -1  -1   7    3.40    1.80
  -1  -1   7    2.40    1.00
   1  -1  -7    4.10    1.80
  -1   1   6    4.00    1.10
  -1   1   6    2.90    1.10
  -1   1   6    4.80    1.60
  -1   1   6    3.90    1.60
   1   1  -6    5.90    1.40
   1   1  -6    5.60    1.30
   1   1  -6    6.30    1.80
  -1  -1   6    7.40    2.00
  -1  -1   6    6.90    1.70
  -1  -1   6    7.70    1.70
   1  -1  -6    3.90    1.20
  -1  -1   6    6.40    1.00
  -1  -1   6    5.40    0.90
   1  -1  -6    4.30    1.70
  -1   1   5   52.79    2.40
  -1   1   5   53.39    2.30
   1   1  -5   50.59    2.70
  -1   1   5   55.29    3.30
  -1   1   5   50.79    2.50
  -1   1   5   52.69    3.10
  -1  -1   5   51.79    1.80
  -1  -1   5   51.49    1.90
  -1  -1   5   50.29    3.10
   1  -1  -5   51.49    3.10
  -1  -1   5   54.99    3.30
  -1  -1   5   49.40    3.00
  -1  -1   5   49.40    2.50
   1  -1  -5   49.70    2.40
  -1   1   4  313.67    6.20
  -1   1   4  297.17    6.30
  -1   1   4  307.67    7.40
  -1   1   4  311.37    5.90
   1   1  -4  306.47    6.60
  -1   1   4  308.87    7.30
  -1  -1   4  309.07    7.30
  -1  -1   4  306.87    7.20
  -1  -1   4  309.27    5.20
  -1  -1   4  314.07    5.10
  -1  -1   4  310.77    7.30
   1  -1  -4  316.47    6.40
  -1  -1   4  317.37    6.70
   1  -1  -4  323.07    7.30
  -1   1   3  656.83   11.60
  -1   1   3  672.83   10.60
  -1   1   3  683.13   10.10
  -1   1   3  643.24   10.80
  -1   1   3  676.33   11.80
   1   1  -3  664.13   10.90
  -1  -1   3  683.43   11.60
   1  -1  -3  680.63   11.00
  -1  -1   3  655.23   11.60
  -1  -1   3  665.53   11.50
  -1  -1   3  657.63   11.20
   1  -1  -3  651.73   11.50
  -1   1   2 3999.60   56.39
  -1   1   2 3995.10   54.89
  -1   1   2 3991.60   55.09
  -1   1   2 3956.70   54.29
  -1   1   2 3970.20   54.99
  -1  -1   2 3972.20   57.79
  -1  -1   2 3932.01   57.09
  -1  -1   2 3938.21   56.39
  -1  -1   2 4014.90   54.69
   1  -1  -2 3931.51   57.49
  -1  -1   2 4029.90   54.29
   1  -1  -2 4031.60   54.99
  -1   1   1   -0.20    0.50
   1   1  -1    0.20    0.40
   1   1  -1    0.30    0.40
  -1   1   1    0.00    0.40
  -1   1   1   -0.10    0.50
   1  -1  -1    0.60    0.50
  -1  -1   1   -0.10    0.20
  -1  -1   1    0.90    0.40
   1  -1  -1    0.40    0.60
  -1  -1   1   -0.70    0.60
  -1  -1   1   -0.30    0.50
   1  -1  -1    0.70    0.50
  -1  -1   1   -0.10    0.20
   1   1   0 1532.45   21.30
   1   1   0 1568.84   23.80
  -1   1   0 1507.55   21.50
   1   1   0 1548.65   21.80
  -1   1   0 1555.94   21.70
  -1   1   0 1559.54   21.80
   1   1   0 1612.74   21.50
  -1   1   0 1552.84   21.60
  -1  -1   0 1542.85   22.00
   1  -1   0 1581.04   21.70
  -1  -1   0 1549.24   21.60
  -1  -1   0 1529.95   21.80
   1  -1   0 1562.24   21.70
  -1  -1   0 1574.44   21.60
   1  -1   0 1561.74   22.00
  -1   1  -1 1855.41   25.70
   1   1   1 1843.62   25.50
   1   1   1 1855.71   25.40
  -1   1  -1 1832.22   25.00
   1   1   1 1798.32   25.70
   1   1   1 1779.72   25.30
  -1  -1  -1 1853.91   25.40
   1  -1   1 1791.82   25.40
  -1  -1  -1 1783.42   25.70
   1  -1   1 1810.42   25.60
   1  -1   1 1827.02   25.20
  -1  -1  -1 1834.32   25.70
   1  -1   1 1823.92   25.50
   1   1   2   18.90    1.50
  -1   1  -2   18.90    1.50
   1   1   2   19.40    1.30
   1   1   2   21.40    1.30
  -1   1  -2   20.10    1.10
   1   1   2   19.50    1.50
  -1  -1  -2   21.60    1.10
   1  -1   2   19.80    1.10
  -1  -1  -2   17.20    1.40
   1  -1   2   17.40    1.70
   1  -1   2   19.40    1.10
  -1  -1  -2   20.70    1.40
   1  -1   2   20.10    1.20
   1  -1   2   18.10    1.40
   1   1   3  281.77    6.50
  -1   1  -3  296.77    6.50
  -1   1  -3  290.87    5.60
   1   1   3  296.17    5.80
   1   1   3  300.47    6.50
   1   1   3  289.77    5.90
  -1  -1  -3  301.57    5.20
   1  -1   3  280.67    6.40
   1  -1   3  291.77    5.30
   1  -1   3  293.17    5.40
   1  -1   3  285.07    5.50
   1  -1   3  286.67    6.60
  -1  -1  -3  295.47    6.40
   1   1   4    4.80    1.00
   1   1   4    4.20    1.20
  -1   1  -4    4.40    1.00
  -1   1  -4    4.90    1.20
   1   1   4    4.50    1.00
   1   1   4    4.30    1.40
   1   1   4    4.10    1.00
   1  -1   4    4.50    0.80
   1  -1   4    6.20    1.40
  -1  -1  -4    5.20    0.80
   1  -1   4    6.10    1.40
   1  -1   4    4.50    0.90
  -1  -1  -4    4.00    1.10
   1  -1   4    5.00    0.90
   1   1   5   18.50    1.80
   1   1   5   19.70    2.40
  -1   1  -5   19.30    1.80
   1   1   5   18.60    1.80
  -1   1  -5   23.40    2.40
   1   1   5   19.20    2.40
   1   1   5   15.60    1.80
   1  -1   5   19.00    1.60
  -1  -1  -5   19.40    1.30
   1  -1   5   17.60    2.40
   1  -1   5   19.50    1.40
  -1  -1  -5   21.90    2.20
   1  -1   5   17.10    2.20
   1  -1   5   18.00    1.60
   1   1   6   50.19    3.60
   1   1   6   49.20    3.60
   1   1   6   58.59    3.10
  -1   1  -6   55.19    3.70
   1   1   6   50.19    2.90
  -1   1  -6   47.20    2.90
   1  -1   6   54.09    3.70
   1  -1   6   51.59    2.60
   1  -1   6   52.19    3.60
  -1  -1  -6   48.70    3.20
  -1   1  -7   43.30    3.80
   1   1   7   46.90    4.00
   1   1   7   46.80    3.20
   1   1   7   49.10    3.10
  -1   1  -7   48.20    3.20
   1   1   7   43.50    4.00
  -1  -1  -7   46.10    3.50
   1  -1   7   56.59    4.10
   1  -1   7   48.60    2.80
   1  -1   7   50.79    4.10
  -1   1  -8    2.50    1.50
  -1   1  -8    3.00    1.80
   1   1   8    4.10    2.30
   1   1   8    4.60    1.60
   1  -1   8    4.80    1.50
  -1  -1  -8    1.60    1.70
   1  -1   8    2.80    1.90
   1  -1   8    1.30    2.00
  -1  -1  -8    0.40    1.50
  -1   1  -9  118.29    6.70
   1   1   9  120.39    5.50
   1   1   9  105.69    6.70
  -1   1  -9  118.29    5.80
   1  -1   9  115.89    6.30
  -1  -1  -9  105.49    6.50
  -1  -1  -9  116.69    6.20
   1  -1   9  129.99    7.10
   1  -1   9  109.59    4.90
  -1   1 -10   70.19    5.90
   1   1  10   68.59    5.70
   1   1  10   66.49    4.60
   1  -1  10   55.99    5.80
   1  -1  10   54.69    4.10
  -1  -1 -10   70.29    5.30
  -1  -1 -10   60.39    5.60
   1   1  11   -1.40    2.90
   1   1  11    2.00    2.10
  -1   1 -11    2.80    2.70
  -1  -1 -11    0.00    2.30
   1  -1  11    3.80    3.30
  -1  -1 -11   -2.60    2.20
   1  -1  11   -1.90    1.60
  -1  -1 -12   25.30    4.50
   1  -2 -12   38.90    5.50
   1   2 -11    0.80    2.40
  -1   2  11    1.90    2.70
  -1   2  11    0.50    2.00
   1  -2 -11   -4.20    2.00
  -1  -2  11   -0.90    1.50
  -1  -2  11   -0.90    2.80
   1  -2 -11    1.10    2.60
   1   2 -10    9.30    2.80
  -1   2  10   29.90    4.80
  -1   2  10   24.80    4.40
  -1   2  10   21.60    3.30
  -1  -2  10   18.60    4.00
   1  -2 -10   16.80    3.50
  -1  -2  10   16.90    2.60
   1   2  -9    5.10    2.30
  -1   2   9    7.50    2.00
  -1   2   9    7.50    2.70
  -1   2   9    5.90    2.40
  -1  -2   9   10.50    2.80
   1  -2  -9    4.40    2.20
  -1  -2   9    6.60    1.50
  -1  -2   9    6.40    2.60
  -1   2   8    6.50    2.30
  -1   2   8    7.30    1.80
  -1   2   8    6.80    2.40
   1   2  -8    8.70    2.50
   1   2  -8    7.50    1.80
  -1  -2   8    7.00    1.40
   1  -2  -8    8.80    2.50
  -1  -2   8   11.50    2.70
  -1  -2   8   10.10    2.70
   1   2  -7   33.30    2.70
  -1   2   7   33.30    2.80
  -1   2   7   30.40    3.50
  -1   2   7   35.00    3.60
   1   2  -7   27.90    3.20
   1  -2  -7   36.70    3.40
  -1  -2   7   34.10    2.10
  -1  -2   7   32.30    3.50
  -1  -2   7   34.20    3.60
  -1   2   6  150.88    5.00
   1   2  -6  160.68    5.90
   1   2  -6  157.38    4.90
  -1   2   6  150.88    6.00
  -1   2   6  156.58    6.00
  -1  -2   6  151.28    5.00
   1  -2  -6  159.48    5.90
   1  -2  -6  154.48    4.90
  -1  -2   6  153.28    3.80
  -1  -2   6  151.38    4.00
  -1  -2   6  149.88    6.00
  -1  -2   6  151.68    5.90
   1   2  -5  100.49    4.30
   1   2  -5  102.19    3.50
  -1   2   5   99.49    4.60
  -1   2   5  102.49    2.80
  -1   2   5   98.19    3.70
  -1   2   5  102.69    3.90
  -1   2   5  103.09    4.50
  -1  -2   5  101.09    2.70
  -1  -2   5  102.79    2.60
   1  -2  -5  104.69    4.50
   1  -2  -5  108.99    3.80
  -1  -2   5  101.09    4.40
  -1  -2   5  108.29    4.60
  -1  -2   5  102.59    3.90
  -1   2   4  149.19    4.80
  -1   2   4  146.19    4.20
  -1   2   4  134.49    5.40
  -1   2   4  146.49    4.90
   1   2  -4  144.79    4.60
  -1   2   4  143.69    3.00
   1   2  -4  149.09    3.90
  -1  -2   4  143.99    3.00
  -1  -2   4  147.49    4.50
   1  -2  -4  141.79    4.70
  -1  -2   4  148.29    5.10
  -1  -2   4  142.29    3.00
   1  -2  -4  143.49    4.30
  -1  -2   4  142.49    4.80
  -1   2   3    3.40    0.90
   1   2  -3    2.50    0.90
  -1   2   3    2.30    0.90
  -1   2   3    2.60    1.00
  -1   2   3    3.50    0.50
  -1  -2   3    2.80    1.00
  -1  -2   3    3.50    0.50
   1  -2  -3    2.00    1.10
  -1  -2   3    2.90    0.50
   1  -2  -3    4.40    1.20
  -1  -2   3    1.10    1.10
  -1  -2   3    3.20    0.80
  -1  -2   3    3.00    1.00
  -1   2   2   19.80    1.50
  -1   2   2   17.40    0.70
   1   2  -2   18.80    1.30
  -1   2   2   19.80    1.60
  -1   2   2   17.90    1.50
   1  -2  -2   18.40    1.60
   1  -2  -2   19.40    1.70
  -1  -2   2   16.90    1.60
  -1  -2   2   17.70    1.70
   1  -2  -2   18.20    1.50
  -1  -2   2   19.20    1.10
  -1  -2   2   16.30    0.90
  -1  -2   2   18.00    0.90
  -1   2   1  304.77    5.90
  -1   2   1  311.17    6.00
  -1   2   1  321.47    6.10
   1   2  -1  311.97    6.10
   1   2  -1  328.87    5.30
  -1  -2   1  323.67    6.60
   1  -2  -1  310.47    5.80
  -1  -2   1  316.17    6.40
   1  -2  -1  317.67    6.50
  -1  -2   1  310.17    5.20
  -1  -2   1  312.17    5.40
  -1  -2   1  302.37    5.40
   1  -2  -1  299.67    5.20
   1  -2  -1  316.87    6.10
  -1   2   0  275.07    5.40
  -1   2   0  270.87    5.20
   1   2   0  277.57    4.50
   1   2   0  265.87    5.40
  -1   2   0  274.27    5.30
   1   2   0  278.57    5.10
  -1  -2   0  263.57    5.20
   1  -2   0  269.27    5.30
   1  -2   0  269.27    4.50
  -1  -2   0  281.07    5.50
  -1  -2   0  275.67    5.00
   1  -2   0  272.07    5.80
   1  -2   0  264.87    5.30
  -1  -2   0  278.27    5.90
   1   2   1    6.20    1.00
  -1   2  -1    6.50    1.10
   1   2   1    5.90    0.90
  -1   2  -1    6.50    1.10
   1   2   1    5.80    0.90
   1   2   1    6.70    1.00
  -1  -2  -1    9.20    1.30
  -1  -2  -1    4.10    0.90
   1  -2   1    6.50    1.20
   1  -2   1    6.00    1.00
   1  -2   1    5.20    1.00
  -1  -2  -1    7.70    1.10
   1   2   2  316.47    5.80
   1   2   2  314.37    6.30
  -1   2  -2  321.87    6.50
   1   2   2  312.57    6.20
   1   2   2  319.17    6.70
  -1   2  -2  322.37    4.80
   1  -2   2  312.37    5.80
  -1  -2  -2  306.67    6.20
   1  -2   2  324.27    6.50
  -1  -2  -2  309.57    6.50
  -1  -2  -2  314.77    6.50
   1  -2   2  307.17    7.00
   1  -2   2  309.87    6.60
   1  -2   2  316.17    5.90
   1   2   3  322.97    7.30
   1   2   3  318.37    7.10
   1   2   3  337.67    6.20
  -1   2  -3  334.37    7.30
  -1   2  -3  333.57    5.70
   1   2   3  330.87    6.90
   1  -2   3  332.07    7.80
   1  -2   3  337.97    7.40
  -1  -2  -3  335.67    6.60
  -1  -2  -3  332.47    7.00
  -1  -2  -3  333.47    7.30
   1  -2   3  321.57    6.70
   1  -2   3  323.87    6.30
   1  -2   3  322.97    6.10
   1   2   4  381.56    8.10
   1   2   4  349.67    8.30
  -1   2  -4  386.16    8.60
  -1   2  -4  383.16    7.10
   1   2   4  372.26    7.20
   1   2   4  358.26    8.60
   1  -2   4  389.26    7.10
   1  -2   4  393.16    9.20
   1  -2   4  380.16    8.80
  -1  -2  -4  372.86    8.60
   1  -2   4  387.06    7.30
  -1  -2  -4  386.86    7.40
   1  -2   4  375.66    7.50
   1   2   5   20.40    2.40
   1   2   5   23.20    1.80
   1   2   5   28.80    2.30
  -1   2  -5   22.70    1.70
   1   2   5   22.10    2.40
  -1   2  -5   22.10    2.40
  -1  -2  -5   24.30    1.80
   1  -2   5   22.80    2.60
   1  -2   5   21.50    2.30
   1  -2   5   20.90    1.70
   1  -2   5   26.30    1.70
   1  -2   5   24.10    1.80
  -1  -2  -5   22.50    2.40
   1   2   6   -0.10    1.50
   1   2   6    1.60    1.00
  -1   2  -6    1.50    1.30
   1   2   6    0.30    1.30
   1   2   6    2.30    1.10
  -1   2  -6    1.40    0.90
   1  -2   6   -1.10    1.20
  -1  -2  -6    0.20    1.20
   1  -2   6   -0.40    0.80
   1  -2   6    0.00    1.40
   1   2   7  519.85   13.00
   1   2   7  515.75   13.10
  -1   2  -7  524.65   11.00
   1   2   7  519.05   11.50
  -1   2  -7  488.65   12.60
  -1  -2  -7  494.35   12.50
   1  -2   7  532.85   13.20
   1  -2   7  505.75   10.20
   1  -2   7  509.65   12.90
  -1   2  -8    2.40    1.80
   1   2   8    0.90    1.50
  -1   2  -8    3.50    1.50
   1   2   8    0.60    1.90
   1   2   8    1.00    2.10
   1  -2   8   -0.40    1.80
   1  -2   8    0.20    1.20
   1  -2   8    5.80    2.40
  -1  -2  -8    0.60    1.60
   1   2   9   -1.20    1.90
  -1   2  -9    2.70    2.10
   1   2   9    0.20    1.50
   1   2   9    5.80    2.60
  -1  -2  -9    0.70    1.80
   1  -2   9    1.20    1.30
   1  -2   9    1.60    2.20
   1  -2   9    1.60    2.30
  -1  -2  -9    0.90    1.90
  -1   2 -10   14.10    3.40
   1   2  10   15.80    3.90
   1   2  10   14.20    2.90
  -1  -2 -10   16.80    3.40
   1  -2  10   13.90    2.30
  -1  -2 -10   10.90    3.10
   1  -2  10    8.80    3.50
   1   2  11   -0.40    2.90
  -1   2 -11    5.10    3.10
   1   2  11    5.80    2.60
   1  -2  11    0.20    1.70
  -1  -2 -11    7.40    3.20
   1  -2  11    1.40    3.20
  -1  -2 -11    4.40    2.90
  -1   3  11   12.30    3.90
   1   3 -11   12.90    3.60
  -1   3  11    8.00    3.60
  -1   3  11   15.20    3.10
  -1  -3  11   13.20    4.30
   1  -3 -11   13.50    3.60
  -1  -3  11   11.70    2.30
  -1   3  10    6.00    2.40
  -1   3  10    3.90    2.80
   1   3 -10    3.90    2.40
  -1   3  10    0.80    2.50
  -1  -3  10    4.40    2.80
  -1  -3  10   -0.50    2.40
  -1  -3  10    6.00    1.80
   1  -3 -10    1.30    2.40
  -1   3   9    3.00    1.80
  -1   3   9    6.90    2.70
   1   3  -9    3.80    2.20
  -1   3   9    6.00    2.70
  -1  -3   9    2.70    1.40
  -1  -3   9    5.70    2.70
   1  -3  -9    4.50    2.40
  -1  -3   9    6.00    2.60
  -1   3   8  160.88    7.40
  -1   3   8  149.39    7.30
   1   3  -8  156.78    7.00
  -1   3   8  157.98    6.30
  -1  -3   8  146.19    4.70
  -1  -3   8  152.38    7.20
   1  -3  -8  162.18    7.20
  -1  -3   8  153.98    7.30
  -1   3   7   64.39    4.60
  -1   3   7   65.29    4.00
   1   3  -7   65.69    4.30
   1   3  -7   68.19    3.50
  -1   3   7   66.79    4.70
  -1  -3   7   66.69    2.90
  -1  -3   7   70.49    5.10
  -1  -3   7   64.99    4.60
   1  -3  -7   67.59    4.60
   1   3  -6   42.80    3.30
  -1   3   6   44.60    3.50
  -1   3   6   39.10    3.00
  -1   3   6   43.30    3.70
   1   3  -6   42.80    2.50
  -1  -3   6   44.60    3.90
   1  -3  -6   44.00    3.60
  -1  -3   6   45.10    2.20
  -1  -3   6   44.30    2.20
  -1  -3   6   45.60    3.70
  -1  -3   6   46.20    3.20
   1  -3  -6   48.60    3.10
  -1   3   5   18.30    2.50
   1   3  -5   23.80    1.70
   1   3  -5   16.00    2.10
  -1   3   5   19.50    2.50
  -1   3   5   17.60    2.00
  -1  -3   5   18.10    2.10
  -1  -3   5   16.30    2.60
   1  -3  -5   18.70    2.30
   1  -3  -5   16.70    2.10
  -1  -3   5   16.60    1.40
  -1  -3   5   15.80    1.30
  -1  -3   5   14.70    2.40
  -1   3   4    0.90    0.90
  -1   3   4   -0.10    1.00
  -1   3   4    0.10    1.00
   1   3  -4   -0.60    0.80
   1   3  -4   -0.30    0.50
  -1  -3   4    0.00    0.90
  -1  -3   4    0.20    0.50
  -1  -3   4   -0.10    0.50
   1  -3  -4    0.40    0.90
   1  -3  -4    0.50    1.10
  -1  -3   4   -1.00    1.10
  -1  -3   4    0.30    0.90
  -1   3   3    2.50    1.10
   1   3  -3    1.50    1.10
  -1   3   3    1.80    1.00
  -1   3   3    2.50    0.50
  -1   3   3    5.40    1.30
   1   3  -3    3.10    1.00
   1  -3  -3    3.20    1.00
   1  -3  -3    1.00    1.00
  -1  -3   3    2.40    0.70
  -1  -3   3    1.30    1.10
   1  -3  -3    2.10    1.10
  -1  -3   3    1.40    1.00
  -1  -3   3    2.70    0.70
  -1  -3   3    3.40    0.70
  -1   3   2  444.56    8.80
   1   3  -2  465.15    9.20
  -1   3   2  438.76    8.90
  -1   3   2  443.66    7.40
   1   3  -2  478.15    8.20
  -1   3   2  454.15    8.70
  -1  -3   2  463.65    7.90
   1  -3  -2  446.66    9.30
  -1  -3   2  434.66    9.50
  -1  -3   2  449.66    7.20
  -1  -3   2  455.95    7.90
   1  -3  -2  453.55    8.80
  -1  -3   2  456.05    9.50
   1  -3  -2  465.55    9.10
  -1   3   1   23.60    1.60
  -1   3   1   25.20    1.90
  -1   3   1   25.30    1.80
   1   3  -1   25.60    1.90
   1   3  -1   25.20    1.30
  -1  -3   1   24.70    2.00
  -1  -3   1   23.70    2.00
   1  -3  -1   24.60    1.60
  -1  -3   1   22.10    1.50
  -1  -3   1   26.90    1.20
   1  -3  -1   25.90    1.60
   1  -3  -1   21.90    1.70
   1  -3  -1   22.70    2.10
   1   3   0  260.07    4.80
  -1   3   0  257.47    5.60
  -1   3   0  253.97    5.90
  -1   3   0  264.37    5.50
   1   3   0  263.77    5.50
   1  -3   0  266.07    4.80
  -1  -3   0  251.87    5.80
   1  -3   0  267.27    6.40
   1  -3   0  260.47    5.70
  -1  -3   0  250.27    6.30
  -1  -3   0  262.67    5.20
  -1  -3   0  264.17    5.70
   1  -3   0  253.57    5.80
   1   3   1  291.47    6.00
  -1   3  -1  298.77    6.20
  -1   3  -1  304.57    6.00
   1   3   1  301.87    6.70
   1   3   1  312.17    6.40
  -1   3  -1  306.17    6.70
   1   3   1  299.17    5.70
   1  -3   1  312.77    7.10
   1  -3   1  301.47    4.60
  -1  -3  -1  302.87    6.70
  -1  -3  -1  303.17    6.90
   1  -3   1  293.97    6.90
   1  -3   1  298.77    6.20
  -1  -3  -1  294.57    6.20
  -1   3  -2   47.70    2.70
   1   3   2   53.89    2.20
   1   3   2   54.89    2.60
   1   3   2   51.19    2.80
  -1   3  -2   54.89    2.60
   1   3   2   53.79    2.40
   1  -3   2   48.80    2.30
  -1  -3  -2   54.19    2.80
   1  -3   2   49.40    2.20
   1  -3   2   47.20    3.00
   1  -3   2   46.40    2.70
  -1  -3  -2   46.90    2.60
  -1  -3  -2   50.99    2.60
   1   3   3  613.74   12.00
   1   3   3  626.14   11.50
  -1   3  -3  631.64   11.70
   1   3   3  626.84   11.60
   1   3   3  600.74   10.20
  -1   3  -3  620.24   12.00
  -1   3  -3  627.04    9.00
  -1  -3  -3  618.74   11.90
   1  -3   3  596.04   11.80
   1  -3   3  612.34   10.60
   1  -3   3  617.14   10.80
   1  -3   3  612.14   11.70
  -1  -3  -3  623.34   11.90
   1  -3   3  599.84   12.50
  -1  -3  -3  618.34   11.50
   1   3   4  229.98    6.30
   1   3   4  216.68    5.00
  -1   3  -4  233.28    6.50
  -1   3  -4  228.28    4.50
   1   3   4  235.58    6.50
   1   3   4  230.98    6.70
   1  -3   4  229.08    6.20
   1  -3   4  241.88    7.40
  -1  -3  -4  232.28    6.30
   1  -3   4  232.98    5.50
   1  -3   4  225.38    5.30
  -1  -3  -4  237.38    6.00
   1  -3   4  230.88    6.80
  -1  -3  -4  228.58    6.60
   1   3   5   50.89    3.60
   1   3   5   57.19    3.30
  -1   3  -5   54.39    3.40
  -1   3  -5   58.39    2.30
   1   3   5   56.39    3.50
   1   3   5   54.89    2.40
  -1  -3  -5   53.29    2.90
  -1  -3  -5   52.79    3.50
   1  -3   5   54.09    3.60
   1  -3   5   55.09    2.60
   1  -3   5   59.29    3.00
   1  -3   5   56.89    3.90
   1  -3   5   58.59    2.70
   1   3   6  135.39    5.30
   1   3   6  127.49    5.80
  -1   3  -6  141.29    4.20
  -1   3  -6  138.59    5.80
   1   3   6  124.09    5.60
   1  -3   6  132.59    4.30
  -1  -3  -6  139.69    4.80
   1  -3   6  137.69    6.00
   1  -3   6  141.39    6.40
   1  -3   6  134.09    4.70
  -1  -3  -6  135.89    5.80
   1   3   7    4.20    2.10
  -1   3  -7    2.50    1.70
   1   3   7   -0.10    1.90
   1   3   7    1.40    1.40
   1  -3   7    1.30    1.80
   1  -3   7    3.60    2.10
  -1  -3  -7    3.20    1.80
   1  -3   7    2.20    1.20
   1   3   8   68.09    5.20
  -1   3  -8   66.89    4.90
   1   3   8   74.39    5.60
   1   3   8   66.39    4.60
   1  -3   8   69.79    5.40
   1  -3   8   74.19    5.40
  -1  -3  -8   68.59    5.10
   1  -3   8   71.49    3.70
   1   3   9    6.90    2.70
   1   3   9   11.30    2.50
   1   3   9    8.90    3.10
  -1   3  -9   10.00    2.70
   1  -3   9    9.50    2.90
   1  -3   9   10.30    3.10
   1  -3   9    9.20    1.90
  -1  -3  -9    7.80    2.60
   1   3  10    6.30    3.00
   1   3  10    4.30    2.30
  -1   3 -10    7.00    3.00
   1  -3  10    2.60    2.80
   1  -3  10    1.60    2.60
  -1  -3 -10    6.40    2.80
  -1  -3 -10    1.60    2.30
   1  -3  10    8.00    2.10
   1   3  11    2.90    3.30
  -1   3 -11   -0.90    2.50
   1   3  11    4.70    2.60
  -1  -3 -11    1.10    2.70
  -1  -3 -11    2.50    2.80
   1  -3  11   -1.50    3.00
   1  -3  11    0.90    1.80
  -1   4  11    6.00    3.60
   1   4 -11   -1.30    2.50
  -1   4  11    0.90    2.40
  -1   4  11   -1.20    2.60
  -1  -4  11    1.70    3.20
  -1  -4  11   -1.70    1.50
   1  -4 -11    0.40    2.90
  -1   4  10   14.10    3.90
  -1   4  10   12.80    3.80
  -1   4  10   14.90    3.10
   1   4 -10   10.70    3.10
  -1  -4  10   10.30    3.70
  -1  -4  10    6.90    1.90
  -1  -4  10   14.90    3.80
   1  -4 -10    3.90    3.00
  -1   4   9   -1.10    1.80
  -1   4   9    2.90    2.40
  -1   4   9   -1.00    2.30
   1   4  -9    2.80    2.10
  -1  -4   9    2.30    2.40
   1  -4  -9   -1.10    1.90
  -1  -4   9   -1.00    2.10
  -1  -4   9    1.00    1.40
  -1   4   8  144.99    7.30
   1   4  -8  143.39    6.70
  -1   4   8  139.09    6.40
  -1   4   8  127.19    6.70
  -1  -4   8  144.59    7.30
  -1  -4   8  136.19    4.70
   1  -4  -8  128.59    6.80
  -1  -4   8  141.19    7.60
  -1   4   7    7.90    2.40
  -1   4   7   13.10    2.60
  -1   4   7   13.80    2.90
   1   4  -7   14.20    2.60
  -1  -4   7   14.40    1.90
   1  -4  -7   14.40    2.80
  -1  -4   7    9.00    2.70
  -1  -4   7   13.30    2.80
  -1   4   6   -0.40    1.20
  -1   4   6   -1.10    1.40
   1   4  -6   -0.90    1.20
  -1   4   6    3.50    1.70
  -1  -4   6   -0.90    1.10
   1  -4  -6   -0.10    1.50
  -1  -4   6   -0.80    1.50
   1  -4  -6   -0.60    1.50
  -1  -4   6    5.50    2.20
  -1  -4   6    0.10    0.80
  -1   4   5   69.39    3.80
   1   4  -5   72.59    3.80
   1   4  -5   67.89    2.80
  -1   4   5   65.49    4.00
  -1   4   5   79.79    4.40
   1   4  -5   61.89    3.90
  -1  -4   5   70.19    2.90
   1  -4  -5   68.49    3.90
  -1  -4   5   74.59    4.70
  -1  -4   5   72.49    4.10
   1  -4  -5   65.79    4.10
  -1   4   4  790.62   15.00
   1   4  -4  789.52   14.40
   1   4  -4  786.92   15.50
  -1   4   4  806.82   15.20
  -1   4   4  768.22   15.30
  -1  -4   4  785.12   13.20
  -1  -4   4  789.22   15.70
  -1  -4   4  781.92   16.30
  -1  -4   4  796.12   13.30
   1  -4  -4  772.12   15.30
   1  -4  -4  787.62   15.40
   1   4  -3  177.08    5.80
  -1   4   3  177.18    5.40
  -1   4   3  176.08    5.70
  -1   4   3  170.48    3.80
   1   4  -3  182.98    5.00
  -1   4   3  170.88    5.40
   1  -4  -3  176.18    5.90
  -1  -4   3  172.78    5.90
  -1  -4   3  176.38    4.60
  -1  -4   3  188.88    6.50
  -1  -4   3  172.18    3.60
   1  -4  -3  175.48    5.50
  -1  -4   3  176.48    4.60
   1  -4  -3  186.78    5.70
  -1   4   2  213.18    5.60
   1   4  -2  221.38    6.30
  -1   4   2  227.78    4.90
  -1   4   2  214.48    5.90
   1   4  -2  226.28    5.20
  -1   4   2  222.88    6.20
  -1  -4   2  215.78    4.20
  -1  -4   2  220.28    5.40
  -1  -4   2  217.58    6.60
   1  -4  -2  228.38    6.70
  -1  -4   2  215.48    6.60
  -1  -4   2  218.48    5.30
   1  -4  -2  225.18    5.80
  -1   4   1  177.28    5.30
  -1   4   1  178.58    5.10
   1   4  -1  180.08    5.30
  -1   4   1  178.98    4.70
   1   4  -1  179.08    4.20
  -1  -4   1  178.18    5.60
   1  -4  -1  175.28    4.70
   1  -4  -1  176.18    5.20
  -1  -4   1  176.88    5.80
  -1  -4   1  169.08    3.90
  -1  -4   1  172.58    4.80
   1  -4  -1  174.68    4.50
   1  -4  -1  172.48    5.80
  -1   4   0    3.80    1.10
  -1   4   0    2.60    1.10
   1   4   0    2.50    1.10
   1   4   0    1.40    0.90
   1   4   0    1.60    0.70
  -1   4   0    1.80    0.90
  -1  -4   0    1.60    0.70
   1  -4   0    1.90    1.20
   1  -4   0    0.90    0.90
   1  -4   0   -0.20    0.90
  -1  -4   0    1.50    1.30
   1  -4   0    1.80    0.70
  -1  -4   0   -0.10    0.80
  -1  -4   0    1.80    1.10
  -1   4  -1  254.97    6.70
   1   4   1  263.77    6.30
   1   4   1  264.77    6.80
  -1   4  -1  268.37    6.00
   1   4   1  258.97    5.50
   1   4   1  252.87    6.10
  -1   4  -1  267.67    6.20
   1  -4   1  261.07    4.50
  -1  -4  -1  248.28    7.00
   1  -4   1  258.27    6.90
   1  -4   1  269.67    7.30
  -1  -4  -1  267.87    6.10
   1  -4   1  267.17    6.30
   1   4   2  227.38    5.40
  -1   4  -2  234.28    6.50
   1   4   2  243.88    6.60
   1   4   2  246.78    5.70
   1   4   2  231.48    6.20
  -1   4  -2  238.38    6.00
  -1  -4  -2  228.88    6.10
   1  -4   2  240.58    5.80
  -1  -4  -2  234.88    6.60
   1  -4   2  236.18    6.80
  -1  -4  -2  241.88    6.80
   1  -4   2  229.88    6.80
  -1   4  -3    5.20    1.30
   1   4   3    4.90    1.30
   1   4   3    6.80    1.10
   1   4   3    6.10    1.40
   1   4   3    3.90    1.30
  -1   4  -3    7.80    1.70
   1  -4   3    7.20    1.30
  -1  -4  -3    6.20    1.50
  -1  -4  -3    4.70    1.40
   1  -4   3    7.00    1.30
   1  -4   3    7.00    1.60
  -1  -4  -3    4.80    1.40
   1  -4   3    7.40    2.00
   1   4   4   17.20    1.60
  -1   4  -4   19.30    2.40
  -1   4  -4   15.80    2.10
   1   4   4   17.20    2.30
   1   4   4   23.60    2.40
   1   4   4   17.10    2.30
   1  -4   4   18.90    2.20
   1  -4   4   16.60    2.70
  -1  -4  -4   15.30    2.40
   1  -4   4   18.30    1.90
  -1  -4  -4   19.00    2.30
  -1  -4  -4   17.70    2.30
  -1   4  -5  118.49    5.20
   1   4   5  116.09    5.00
   1   4   5  109.39    4.90
  -1   4  -5  115.39    5.00
   1   4   5  106.19    5.30
  -1  -4  -5  117.89    4.80
  -1  -4  -5  114.59    5.30
   1  -4   5  117.59    4.90
   1  -4   5  110.79    5.70
   1  -4   5  115.09    4.00
   1  -4   5  110.99    5.30
  -1   4  -6   82.59    4.70
   1   4   6   87.19    4.80
   1   4   6   86.09    5.20
   1   4   6   81.59    4.50
  -1  -4  -6   79.09    4.10
  -1  -4  -6   79.49    4.90
   1  -4   6   82.99    5.30
   1  -4   6   84.39    3.70
   1  -4   6   84.09    4.30
   1  -4   6   91.99    5.30
   1   4   7   49.80    4.40
   1   4   7   68.29    4.50
   1   4   7   71.39    5.20
  -1   4  -7   63.29    4.60
   1  -4   7   66.09    3.50
   1  -4   7   71.89    5.50
   1  -4   7   72.49    5.00
  -1  -4  -7   54.79    4.60
   1   4   8   44.80    4.80
  -1   4  -8   39.90    4.20
   1   4   8   39.40    4.00
   1   4   8   34.40    4.20
   1  -4   8   51.69    5.00
   1  -4   8   41.30    3.20
  -1  -4  -8   37.20    4.30
   1  -4   8   48.30    5.10
  -1   4  -9    3.30    2.40
   1   4   9    7.00    2.40
   1   4   9    2.80    2.40
   1   4   9    3.10    2.80
  -1  -4  -9    1.40    2.30
   1  -4   9    3.80    2.70
   1  -4   9    4.10    1.60
   1  -4   9   -0.50    2.50
   1   4  10   61.59    6.60
   1   4  10   58.99    5.30
  -1   4 -10   48.20    5.40
   1   4  10   63.19    6.20
   1  -4  10   61.89    4.40
   1  -4  10   69.69    6.50
  -1  -4 -10   66.69    6.20
   1  -4  10   61.99    6.50
   1   4  11    1.20    2.70
   1   4  11    0.20    3.20
  -1   4 -11    4.60    2.90
   1  -4  11    2.70    2.00
  -1  -4 -11   -2.30    2.50
   1  -4  11    2.90    3.50
  -1  -4 -11    3.90    3.10
   1  -4  11    1.10    3.50
  -1   5  11   13.00    4.80
  -1   5  11   10.30    4.90
   1   5 -11    9.90    3.50
  -1   5  11   11.60    3.60
  -1  -5  11    9.20    3.90
  -1   5  10   43.60    5.70
   1   5 -10   43.80    5.10
  -1   5  10   54.29    5.60
  -1   5  10   47.10    6.10
   1   5 -10   45.50    5.50
  -1  -5  10   42.80    6.10
   1  -5 -10   57.09    6.10
  -1  -5  10   37.30    3.50
  -1   5   9   -1.00    2.40
   1   5  -9    4.90    2.40
  -1   5   9    4.50    2.50
  -1   5   9   -1.70    2.40
   1   5  -9    2.30    2.00
  -1  -5   9    4.60    3.10
   1  -5  -9   -0.10    2.50
  -1  -5   9    3.20    1.40
   1   5  -8   -2.70    1.60
  -1   5   8    0.60    1.90
   1   5  -8   -1.20    1.40
  -1   5   8   -2.60    1.80
  -1   5   8   -2.80    1.90
  -1  -5   8   -0.50    1.10
  -1  -5   8    3.70    2.60
   1  -5  -8   -0.40    2.00
   1   5  -7   27.70    3.70
  -1   5   7   26.30    3.70
   1   5  -7   28.30    3.20
  -1   5   7   27.80    3.90
  -1   5   7   21.00    3.50
  -1  -5   7   27.90    2.50
   1  -5  -7   27.20    3.80
  -1  -5   7   26.00    4.20
   1   5  -6   18.10    3.00
   1   5  -6   16.80    2.60
  -1   5   6   18.90    2.90
  -1   5   6   19.60    3.30
  -1   5   6   19.90    3.10
  -1  -5   6   19.10    2.20
   1  -5  -6   18.90    3.10
   1  -5  -6   16.20    2.90
  -1  -5   6   15.60    2.80
  -1  -5   6   19.40    3.50
   1   5  -5   65.49    4.30
  -1   5   5   71.99    4.30
   1   5  -5   69.59    3.80
  -1   5   5   70.09    4.20
  -1   5   5   76.49    4.70
  -1  -5   5   70.49    5.20
  -1  -5   5   66.19    3.20
   1  -5  -5   77.39    4.80
  -1  -5   5   65.69    4.50
   1  -5  -5   72.29    4.50
  -1   5   4  114.29    5.00
   1   5  -4  119.89    5.40
   1   5  -4  120.99    4.50
  -1   5   4  107.39    5.00
  -1   5   4  112.49    4.80
  -1  -5   4  113.19    5.40
   1  -5  -4  111.99    5.00
  -1  -5   4  106.69    4.00
  -1  -5   4  115.29    5.90
   1  -5  -4  116.09    5.40
  -1   5   3   96.79    4.40
   1   5  -3  101.79    4.80
  -1   5   3   98.29    3.10
  -1   5   3  100.19    4.20
  -1   5   3  100.99    4.70
   1   5  -3   91.59    3.70
   1  -5  -3   96.89    4.30
  -1  -5   3   99.59    5.10
   1  -5  -3  101.49    4.60
  -1  -5   3   99.99    4.90
  -1  -5   3   93.29    3.80
   1  -5  -3  105.69    5.10
  -1   5   2  137.19    4.60
  -1   5   2  141.99    5.00
   1   5  -2  133.09    5.30
  -1   5   2  134.49    5.20
   1   5  -2  134.49    4.10
  -1  -5   2  117.09    5.30
   1  -5  -2  134.59    4.60
  -1  -5   2  136.79    4.60
  -1  -5   2  136.09    5.60
   1  -5  -2  131.49    4.00
  -1  -5   2  130.59    3.20
   1  -5  -2  134.99    5.60
   1  -5  -2  136.69    5.10
   1   5  -1   41.30    3.00
  -1   5   1   40.70    3.00
  -1   5   1   35.60    2.60
   1   5  -1   43.70    2.20
  -1   5   1   40.00    2.50
   1  -5  -1   40.60    2.30
   1  -5  -1   43.60    2.50
  -1  -5   1   40.40    1.90
   1  -5  -1   42.60    2.80
  -1  -5   1   39.00    2.70
   1  -5  -1   37.80    3.10
  -1  -5   1   42.80    3.20
  -1  -5   1   39.00    3.30
  -1   5   0    1.80    1.00
   1   5   0    2.00    1.20
   1   5   0    0.20    0.70
  -1   5   0    2.20    1.00
   1   5   0    2.10    1.00
  -1   5   0    1.20    1.20
   1  -5   0    1.30    1.40
  -1  -5   0    1.00    1.00
  -1  -5   0   -0.10    1.20
  -1  -5   0    1.50    0.80
  -1  -5   0    0.70    1.10
   1  -5   0    1.00    0.70
   1  -5   0    2.10    1.20
   1  -5   0    0.10    0.90
   1   5   1   54.99    3.00
   1   5   1   56.49    3.00
  -1   5  -1   59.19    2.90
   1   5   1   50.79    3.20
   1   5   1   54.19    2.50
  -1   5  -1   56.89    3.30
  -1   5  -1   57.59    2.90
  -1  -5  -1   53.69    2.80
  -1  -5  -1   57.29    3.10
  -1  -5  -1   56.99    3.30
   1  -5   1   50.39    3.40
   1  -5   1   56.59    3.80
  -1  -5  -1   56.49    3.80
   1  -5   1   52.19    1.80
   1  -5   1   54.99    3.00
   1   5   2   16.50    1.80
   1   5   2   15.40    2.00
  -1   5  -2   15.10    1.80
   1   5   2   18.80    1.80
   1   5   2   13.40    2.20
  -1   5  -2   14.00    2.20
   1  -5   2    8.40    2.10
  -1  -5  -2   16.90    2.30
  -1  -5  -2   18.60    2.60
   1  -5   2   16.30    2.50
  -1  -5  -2   13.50    2.00
   1  -5   2   15.90    2.00
  -1   5  -3   70.09    4.10
   1   5   3   76.39    3.50
  -1   5  -3   72.49    3.60
   1   5   3   83.29    4.10
   1   5   3   75.19    4.20
   1   5   3   76.59    3.20
   1  -5   3   71.99    3.50
  -1  -5  -3   81.89    4.30
   1  -5   3   81.99    4.40
  -1  -5  -3   78.09    4.00
  -1  -5  -3   73.79    4.20
   1  -5   3   76.09    4.60
  -1   5  -4   64.09    4.10
   1   5   4   64.89    4.10
   1   5   4   70.49    4.10
   1   5   4   66.89    3.60
  -1   5  -4   70.79    3.80
  -1  -5  -4   59.89    3.90
  -1  -5  -4   63.99    4.00
   1  -5   4   67.19    4.70
   1  -5   4   67.49    4.10
   1  -5   4   64.89    3.40
  -1   5  -5   10.30    2.20
  -1   5  -5    8.30    2.00
   1   5   5    8.30    2.00
   1   5   5    4.10    1.90
   1   5   5    8.80    2.10
   1  -5   5    6.80    1.90
  -1  -5  -5   11.40    2.50
  -1  -5  -5    9.70    2.30
   1  -5   5    8.00    2.60
   1  -5   5    6.30    1.60
   1   5   6  164.58    6.70
  -1   5  -6  169.78    6.80
   1   5   6  173.08    7.40
  -1   5  -6  162.58    7.00
   1   5   6  169.98    6.80
   1  -5   6  169.78    5.60
   1  -5   6  167.98    8.00
  -1  -5  -6  173.58    7.30
   1  -5   6  165.58    6.70
  -1  -5  -6  170.28    6.50
  -1   5  -7   -0.20    1.50
   1   5   7   -1.00    2.00
   1   5   7    1.30    1.90
  -1   5  -7    2.40    1.90
   1   5   7   -0.10    1.70
  -1  -5  -7   -0.30    1.90
   1  -5   7    0.30    1.20
   1  -5   7    0.30    2.10
   1   5   8    2.70    2.40
  -1   5  -8   -0.80    1.90
  -1   5  -8    2.90    2.00
   1   5   8    1.80    2.00
   1   5   8    3.60    2.30
   1  -5   8   -4.20    2.00
   1  -5   8    0.80    1.40
  -1  -5  -8    1.90    2.30
   1   5   9    1.30    2.20
  -1   5  -9   -0.10    2.00
   1   5   9   -4.40    2.30
   1   5   9    1.30    2.40
  -1   5  -9    2.80    2.50
   1  -5   9    5.70    3.30
   1  -5   9   -1.30    1.30
   1  -5   9    1.40    2.50
  -1  -5  -9   -0.70    2.30
   1   5  10   23.10    4.60
   1   5  10   13.90    3.50
  -1   5 -10   11.80    3.30
   1   5  10   11.60    4.30
  -1   5 -10   23.90    4.30
   1  -5  10   16.40    4.40
  -1  -5 -10   18.20    4.30
   1  -5  10   10.80    3.90
   1  -5  10   11.70    2.60
  -1   6  10   17.60    4.30
  -1   6  10    6.70    3.60
  -1   6  10   14.70    3.70
   1   6 -10   14.90    3.90
   1  -6 -10    9.10    3.70
  -1  -6  10   17.60    5.00
  -1  -6  10   11.80    2.50
   1   6  -9   12.10    3.40
  -1   6   9    5.30    3.00
  -1   6   9    8.10    3.30
  -1   6   9    5.10    2.70
   1   6  -9    6.80    3.10
   1  -6  -9    6.00    3.20
  -1  -6   9    9.30    4.10
  -1  -6   9    3.60    1.90
  -1   6   8   -2.10    2.10
   1   6  -8    0.50    2.10
   1   6  -8    0.50    1.90
  -1   6   8    1.50    2.30
  -1   6   8    0.70    2.60
  -1  -6   8    2.40    2.80
   1  -6  -8   -0.50    2.60
  -1  -6   8    1.50    1.50
  -1   6   7    1.90    2.00
   1   6  -7    0.20    1.80
  -1   6   7    1.60    2.50
   1   6  -7    1.90    1.70
  -1   6   7    3.20    2.00
  -1  -6   7    3.80    1.50
  -1  -6   7    0.40    2.30
   1  -6  -7    1.00    2.30
  -1   6   6    0.10    1.60
  -1   6   6   -3.10    1.80
   1   6  -6    2.20    1.60
  -1   6   6   -0.60    1.50
   1   6  -6    1.90    1.80
  -1  -6   6   -1.80    2.00
  -1  -6   6   -0.40    1.00
  -1  -6   6    0.60    1.80
   1  -6  -6    1.80    2.00
   1  -6  -6   -0.50    1.80
  -1   6   5    9.30    2.20
  -1   6   5    1.40    1.70
  -1   6   5   10.70    2.50
   1   6  -5    6.30    1.80
   1   6  -5    6.40    2.20
  -1  -6   5    4.10    2.40
  -1  -6   5    9.40    2.50
  -1  -6   5    8.10    1.80
   1  -6  -5   11.90    2.70
   1  -6  -5    7.90    2.40
  -1   6   4    7.20    2.20
  -1   6   4    8.60    2.20
   1   6  -4   10.70    2.00
   1   6  -4   11.10    2.40
  -1   6   4    9.80    2.10
  -1  -6   4    9.10    2.50
   1  -6  -4    7.60    2.10
  -1  -6   4    5.00    2.20
   1  -6  -4    8.40    2.30
  -1  -6   4    7.90    1.70
   1   6  -3   31.90    2.60
   1   6  -3   29.00    3.30
  -1   6   3   32.50    3.20
  -1   6   3   30.40    3.30
  -1   6   3   34.20    3.00
   1  -6  -3   35.90    3.80
  -1  -6   3   29.40    2.70
   1  -6  -3   30.00    3.10
  -1  -6   3   31.90    3.60
  -1  -6   3   32.80    3.60
  -1   6   2    5.90    1.40
  -1   6   2    5.90    1.50
  -1   6   2    7.20    1.90
  -1   6   2    6.90    1.80
   1   6  -2    5.30    1.60
   1   6  -2    7.20    1.50
  -1  -6   2    7.80    1.70
  -1  -6   2    5.50    2.00
   1  -6  -2    7.20    1.70
  -1  -6   2    9.00    2.10
   1  -6  -2    5.40    2.00
  -1   6   1   18.00    2.10
  -1   6   1   15.40    2.50
   1   6  -1   18.20    1.80
  -1   6   1   13.20    2.20
   1   6  -1   19.70    2.50
   1  -6  -1   15.90    2.80
  -1  -6   1   16.90    2.60
  -1  -6   1   17.10    1.50
   1  -6  -1   14.90    2.40
  -1  -6   1   17.60    2.80
   1  -6  -1   15.90    1.90
  -1  -6   1   21.10    2.50
   1  -6  -1   20.40    2.30
   1   6   0   43.00    2.40
  -1   6   0   41.60    2.80
  -1   6   0   34.40    3.00
   1   6   0   46.60    3.50
   1  -6   0   48.90    3.40
  -1  -6   0   46.40    3.30
   1  -6   0   44.40    3.30
  -1  -6   0   47.30    2.60
  -1  -6   0   34.80    3.60
  -1  -6   0   39.70    3.10
   1  -6   0   44.90    2.30
   1   6   1  204.78    6.40
  -1   6  -1  198.58    6.90
   1   6   1  214.68    5.50
  -1   6  -1  212.78    6.00
   1  -6   1  203.68    7.10
  -1  -6  -1  202.88    7.50
   1  -6   1  207.48    7.70
   1  -6   1  205.08    6.70
  -1  -6  -1  203.08    6.00
  -1  -6  -1  206.68    6.90
   1   6   2  118.89    5.00
  -1   6  -2  117.19    4.60
   1   6   2  123.49    4.60
  -1   6  -2  122.39    5.50
   1   6   2  120.89    4.30
   1   6   2  123.39    5.50
  -1  -6  -2  118.39    4.80
   1  -6   2  120.49    4.90
  -1  -6  -2  112.79    5.60
  -1  -6  -2  121.89    5.60
   1  -6   2  118.59    6.00
   1  -6   2  115.09    5.70
   1   6   3  143.59    5.90
   1   6   3  154.48    5.30
   1   6   3  149.09    4.90
   1   6   3  147.69    6.20
  -1   6  -3  145.19    5.40
  -1   6  -3  145.79    6.30
   1  -6   3  148.09    5.50
  -1  -6  -3  154.58    6.40
  -1  -6  -3  165.48    6.80
  -1  -6  -3  150.88    5.90
   1  -6   3  146.59    6.60
   1  -6   3  154.88    6.70
   1   6   4    0.60    1.40
  -1   6  -4    3.20    1.50
   1   6   4    0.50    1.50
  -1   6  -4    0.40    1.60
   1   6   4    1.70    1.80
   1  -6   4    3.10    2.20
   1  -6   4    1.30    1.20
   1  -6   4    0.60    1.60
  -1  -6  -4    0.20    1.60
  -1  -6  -4    0.40    1.60
   1   6   5   16.30    2.80
  -1   6  -5   18.40    2.70
  -1   6  -5   14.60    2.70
   1   6   5   15.60    3.10
   1   6   5   15.80    2.60
   1  -6   5   12.70    2.80
   1  -6   5   11.60    3.00
  -1  -6  -5   12.70    2.70
  -1  -6  -5   16.60    3.10
   1  -6   5   20.30    2.70
  -1   6  -6    7.70    2.60
   1   6   6   12.40    2.60
   1   6   6   11.40    2.60
   1   6   6    9.80    2.70
  -1   6  -6   14.50    2.70
   1  -6   6   13.20    3.40
  -1  -6  -6   17.20    3.20
  -1  -6  -6   15.40    2.90
   1  -6   6   15.30    2.30
   1  -6   6   14.60    2.80
  -1   6  -7   58.19    4.90
   1   6   7   69.09    5.10
  -1   6  -7   64.59    4.80
   1   6   7   62.49    4.80
   1   6   7   62.89    5.70
   1  -6   7   57.59    4.00
  -1  -6  -7   61.79    5.30
   1  -6   7   77.89    6.40
   1   6   8  160.08    7.90
   1   6   8  174.98    8.20
   1   6   8  167.88    8.80
  -1   6  -8  172.58    8.00
  -1   6  -8  161.78    8.20
   1  -6   8  180.98    9.70
   1  -6   8  166.38    6.60
  -1  -6  -8  163.18    8.50
   1   6   9   65.29    5.80
  -1   6  -9   72.79    6.40
  -1   6  -9   64.19    5.70
   1   6   9   78.19    6.30
   1   6   9   76.99    7.00
   1  -6   9   75.99    7.40
   1  -6   9   66.39    4.70
  -1  -6  -9   89.29    7.00
   1   6  10   64.99    7.30
  -1   6 -10   49.80    5.60
   1   6  10   63.09    6.20
  -1   6 -10   49.80    6.20
   1   6  10   49.40    6.00
   1  -6  10   60.99    4.70
  -1  -6 -10   46.10    6.00
   1  -6  10   65.79    7.40
  -1   7   9    5.80    3.70
  -1   7   9    0.90    2.60
  -1   7   9    3.10    2.80
   1   7  -9    3.00    3.10
  -1  -7   9    2.40    1.90
  -1  -7   9    6.70    3.90
   1  -7  -9    0.70    2.90
  -1   7   8    0.20    2.70
  -1   7   8   -2.80    2.00
  -1   7   8    2.40    2.50
   1   7  -8   -1.30    2.20
  -1  -7   8   -0.30    3.10
   1  -7  -8    1.40    2.60
  -1  -7   8    1.10    1.70
   1   7  -7   62.49    5.60
  -1   7   7   75.49    5.70
  -1   7   7   79.19    6.30
  -1   7   7   71.69    5.80
  -1  -7   7   77.79    7.00
   1  -7  -7   74.69    5.90
  -1  -7   7   64.29    4.40
  -1   7   6    9.00    2.60
   1   7  -6    8.70    2.60
  -1   7   6   10.80    3.20
  -1   7   6    6.80    2.40
  -1  -7   6    9.70    2.20
  -1  -7   6    5.50    2.90
   1  -7  -6   12.00    3.10
   1  -7  -6    9.70    2.90
  -1  -7   6   10.00    3.00
  -1   7   5   15.00    2.80
  -1   7   5   17.40    3.30
   1   7  -5    9.50    2.60
  -1   7   5   12.60    2.70
  -1  -7   5   11.80    2.20
   1  -7  -5   13.10    2.90
   1  -7  -5   10.30    2.70
  -1  -7   5   13.00    3.40
  -1  -7   5   10.10    3.00
  -1   7   4   91.99    5.50
  -1   7   4  105.29    5.10
  -1   7   4  101.49    5.70
   1   7  -4   95.29    5.80
  -1  -7   4  101.99    4.90
  -1  -7   4   83.79    6.10
   1  -7  -4   96.99    5.30
  -1  -7   4   98.89    6.20
   1  -7  -4   93.49    6.00
  -1   7   3  192.78    6.60
  -1   7   3  190.48    7.70
   1   7  -3  184.78    7.50
   1  -7  -3  199.08    7.00
   1  -7  -3  192.18    8.20
  -1  -7   3  205.28    8.50
  -1  -7   3  205.98    8.50
  -1  -7   3  192.28    6.90
  -1   7   2   45.30    3.10
  -1   7   2   39.90    3.80
   1   7  -2   43.10    4.00
  -1   7   2   45.30    3.30
  -1  -7   2   47.50    4.60
   1  -7  -2   46.50    4.30
   1  -7  -2   42.70    3.20
  -1  -7   2   39.30    3.50
  -1  -7   2   48.50    4.30
   1   7  -1    0.90    1.60
  -1   7   1   -1.20    1.50
  -1   7   1    1.50    1.30
   1  -7  -1    1.30    1.40
  -1  -7   1    1.90    1.40
  -1  -7   1   -0.10    1.70
   1  -7  -1    2.10    1.80
  -1  -7   1    1.50    1.70
   1  -7  -1    0.70    1.10
   1  -7  -1    2.00    2.30
  -1   7   0   -2.00    1.50
   1   7   0    0.80    1.70
  -1   7   0   -2.00    1.10
  -1  -7   0   -1.00    1.50
  -1  -7   0   -1.00    1.30
   1  -7   0   -2.30    1.70
   1  -7   0   -0.70    1.40
  -1  -7   0   -0.20    1.00
   1  -7   0   -1.50    1.20
  -1  -7   0   -2.20    1.60
   1   7   1   40.40    3.30
  -1   7  -1   48.40    4.00
   1   7   1   47.50    4.00
   1   7   1   39.20    3.80
  -1   7  -1   41.10    3.00
  -1  -7  -1   47.40    4.50
   1  -7   1   45.50    4.00
   1  -7   1   46.20    4.60
  -1  -7  -1   36.10    2.90
   1  -7   1   39.50    3.50
  -1   7  -2   19.60    3.20
   1   7   2   20.70    2.40
   1   7   2   20.50    3.30
  -1   7  -2   20.20    2.50
   1   7   2   23.50    2.70
   1  -7   2   15.00    3.10
  -1  -7  -2   21.10    2.80
   1  -7   2   25.50    3.30
  -1  -7  -2   21.70    3.30
   1  -7   2   24.70    3.70
  -1  -7  -2   25.50    3.80
   1   7   3    5.30    2.10
  -1   7  -3    8.10    1.90
   1   7   3    3.80    1.60
  -1   7  -3    9.80    2.40
   1  -7   3    9.00    2.00
   1  -7   3   10.20    2.80
   1  -7   3    8.00    2.80
  -1  -7  -3    8.10    2.10
  -1  -7  -3    5.30    2.40
   1   7   4   72.59    5.30
   1   7   4   77.49    4.30
  -1   7  -4   77.09    4.50
  -1   7  -4   72.49    5.10
  -1  -7  -4   79.79    5.40
   1  -7   4   72.09    4.40
   1  -7   4   74.79    5.40
  -1  -7  -4   66.49    4.70
   1  -7   4   75.59    5.90
   1   7   5   -0.50    1.60
  -1   7  -5   -0.40    1.50
  -1   7  -5    0.70    1.80
   1   7   5    0.10    1.80
   1  -7   5    1.00    2.30
   1  -7   5    0.90    1.50
   1  -7   5   -0.90    1.90
  -1  -7  -5    1.70    2.00
  -1  -7  -5   -0.10    2.00
  -1   7  -6   15.50    3.40
  -1   7  -6   18.50    3.20
   1   7   6   16.30    2.90
   1   7   6   21.20    5.50
   1   7   6   13.40    3.40
  -1  -7  -6   20.80    3.60
   1  -7   6   15.90    3.90
  -1  -7  -6   25.60    4.00
   1  -7   6   21.20    3.80
   1  -7   6   13.40    2.60
  -1   7  -7    4.10    2.70
   1   7   7    0.90    2.00
   1   7   7    2.00    2.40
   1   7   7    3.60    2.90
  -1   7  -7    1.30    1.90
  -1  -7  -7    2.00    2.60
   1  -7   7    2.30    1.70
   1  -7   7   -1.30    2.80
   1   7   8    9.20    3.20
  -1   7  -8   12.30    3.30
   1   7   8    7.70    3.50
   1   7   8   17.10    3.70
  -1  -7  -8   18.40    4.10
   1  -7   8   18.50    4.90
   1  -7   8   15.20    2.90
   1   7   9   -0.50    3.10
   1   7   9   -1.40    3.00
   1   7   9    1.40    2.80
  -1   7  -9   -0.80    2.70
   1  -7   9   -1.40    3.10
   1  -7   9   -0.10    1.80
  -1  -7  -9    1.40    3.10
   1   8  -8   22.30    4.60
  -1   8   8   21.40    4.40
   1  -8  -8   24.30    4.80
  -1  -8   8   23.80    5.20
  -1  -8   8   23.50    3.70
  -1   8   7    3.40    3.20
   1   8  -7   -1.40    2.40
  -1   8   7    3.20    2.50
   1  -8  -7    0.90    2.70
  -1  -8   7   -3.50    2.50
  -1  -8   7   -1.80    1.60
  -1   8   6   -1.90    2.30
   1   8  -6    2.40    2.60
  -1   8   6   -0.80    2.00
   1  -8  -6    1.70    2.50
  -1  -8   6   -1.90    2.60
   1  -8  -6    1.70    2.70
  -1  -8   6   -1.60    1.50
  -1  -8   6   -0.20    2.40
  -1   8   5   52.39    4.50
  -1   8   5   51.39    5.20
   1   8  -5   58.49    5.10
   1  -8  -5   52.99    4.80
  -1  -8   5   53.99    5.50
  -1  -8   5   45.20    5.60
  -1  -8   5   61.79    4.60
   1  -8  -5   56.59    5.50
  -1   8   4   24.30    3.30
  -1   8   4   28.30    4.20
   1   8  -4   23.80    3.70
  -1  -8   4   23.50    4.00
   1  -8  -4   26.10    4.30
  -1  -8   4   30.10    4.80
  -1  -8   4   33.10    3.80
   1  -8  -4   24.90    3.50
  -1   8   3    1.90    1.80
  -1   8   3    4.10    2.50
   1   8  -3    2.50    2.10
   1  -8  -3   -1.20    2.30
  -1  -8   3    0.00    1.60
  -1  -8   3    0.50    2.30
   1  -8  -3    0.10    1.60
  -1  -8   3   -1.90    1.80
   1   8  -2   81.59    5.50
  -1   8   2   75.69    5.40
  -1  -8   2   85.79    5.80
   1  -8  -2   90.59    6.40
  -1  -8   2   81.09    5.10
  -1  -8   2   81.49    6.20
   1   8  -1    2.20    1.70
  -1   8   1   -1.70    1.50
  -1  -8   1    3.90    2.10
   1  -8  -1    0.10    1.60
  -1  -8   1    2.70    2.50
  -1  -8   1    0.20    1.60
   1  -8  -1    5.10    2.80
   1  -8  -1    1.10    1.60
  -1   8   0    1.80    1.90
   1   8   0    5.60    2.30
  -1  -8   0    4.80    2.20
   1  -8   0    7.10    3.00
  -1  -8   0    5.00    2.70
  -1  -8   0    4.40    1.90
   1  -8   0    4.30    2.00
   1  -8   0    4.70    2.10
  -1   8  -1   23.80    3.70
   1   8   1   27.30    3.20
   1   8   1   16.70    3.00
  -1  -8  -1   16.00    2.90
  -1  -8  -1   24.30    4.20
   1  -8   1   26.60    3.80
   1  -8   1   23.40    3.50
   1  -8   1   21.40    3.90
  -1   8  -2   99.19    6.10
   1   8   2  111.09    6.20
   1  -8   2   95.59    6.30
   1  -8   2   94.79    5.50
   1  -8   2   96.79    6.60
  -1  -8  -2   95.19    6.30
  -1  -8  -2   94.69    5.00
  -1   8  -3   79.79    5.70
   1   8   3   78.49    5.70
   1  -8   3   84.09    5.30
  -1  -8  -3   73.19    5.00
   1  -8   3   96.99    6.60
   1  -8   3   84.99    6.20
  -1  -8  -3   89.39    6.40
  -1   8  -4    6.50    2.60
   1   8   4   13.40    3.10
   1  -8   4   12.00    3.30
  -1  -8  -4    9.80    2.70
   1  -8   4    9.30    2.50
   1  -8   4   10.70    3.00
  -1  -8  -4    9.50    3.10
   1   8   5    6.00    2.90
  -1   8  -5    6.40    2.70
  -1  -8  -5    5.30    2.90
  -1  -8  -5    1.20    2.30
   1  -8   5    1.70    2.80
   1  -8   5    1.80    1.90
   1  -8   5   -1.00    2.20
  -1   8  -6   -2.80    2.10
   1   8   6    0.60    2.50
   1  -8   6    1.70    1.90
   1  -8   6   -0.90    2.50
  -1  -8  -6    3.60    2.50
   1  -8   6    0.50    2.30
  -1   8  -7    4.10    2.60
   1   8   7    2.60    3.00
   1  -8   7   -2.40    2.80
  -1  -8  -7    3.20    3.00
   1  -8   7    1.50    1.90
   1   8   8   -0.80    3.20
  -1   8  -8    2.80    2.90
   1  -8   8   -3.90    1.80
  -1  -8  -8   -0.70    3.00
   1  -8   8   10.40    4.20
  -1   9   7   -1.70    3.00
   1   9  -7    0.70    2.80
  -1  -9   7    3.00    3.60
  -1  -9   7    0.50    2.20
   1  -9  -7   -0.40    2.70
  -1   9   6   29.10    5.10
   1   9  -6   17.80    4.00
  -1  -9   6   18.10    3.50
  -1  -9   6   16.50    4.70
  -1  -9   6   24.90    5.00
   1  -9  -6   17.30    4.30
   1  -9  -6   11.10    3.40
   1   9  -5   30.80    5.00
  -1   9   5   24.10    4.30
  -1  -9   5   29.50    5.20
   1  -9  -5   16.80    3.50
  -1  -9   5   23.10    4.50
   1  -9  -5   37.80    5.30
  -1  -9   5   20.20    3.50
   1   9  -4    3.30    2.70
  -1   9   4    5.90    2.80
  -1  -9   4    7.00    3.40
   1  -9  -4    1.20    3.70
  -1  -9   4    5.60    2.40
  -1  -9   4    4.60    3.10
   1  -9  -4    4.30    3.10
  -1   9   3    5.60    2.70
   1   9  -3   -0.80    2.20
  -1  -9   3    1.70    1.80
   1  -9  -3    0.80    2.50
  -1  -9   3    2.00    3.00
  -1  -9   3    3.40    2.80
   1   9  -2   -0.80    2.20
  -1   9   2   -0.30    2.00
  -1  -9   2    2.20    2.00
   1  -9  -2    0.70    2.70
  -1  -9   2    4.10    3.10
  -1  -9   2    5.50    2.80
  -1   9   1   21.00    3.70
   1   9  -1   28.60    4.40
  -1  -9   1   24.20    4.00
  -1  -9   1   24.60    4.00
   1  -9  -1   27.90    4.60
  -1  -9   1   22.60    4.20
  -1   9   0    7.30    2.90
   1   9   0   10.60    2.70
   1   9   0    4.50    2.50
   1  -9   0    3.80    2.20
  -1  -9   0    6.00    2.40
  -1  -9   0    6.10    2.50
  -1  -9   0    2.20    2.60
   1  -9   0    3.90    2.90
   1  -9   0    6.50    2.30
   1   9   1   11.60    3.00
  -1   9  -1    8.10    2.80
   1  -9   1    8.30    2.60
   1  -9   1    8.40    3.50
  -1  -9  -1   13.00    3.60
   1  -9   1    8.20    2.80
   1   9   2   47.20    5.10
  -1   9  -2   34.70    4.70
   1  -9   2   55.99    5.80
   1  -9   2   45.90    4.60
   1  -9   2   52.59    5.20
  -1  -9  -2   33.30    5.10
  -1   9  -3   22.30    4.10
   1   9   3   20.60    4.00
  -1  -9  -3   24.50    4.70
   1  -9   3   19.80    3.40
   1  -9   3   23.70    4.50
   1  -9   3   23.50    4.40
   1   9   4   28.60    4.60
  -1   9  -4   32.50    4.50
   1  -9   4   24.50    4.60
  -1  -9  -4   30.70    5.10
   1  -9   4   34.00    4.50
  -1  -9  -4   39.60    4.80
   1  -9   4   28.00    4.80
  -1   9  -5   -1.80    2.10
   1   9   5    3.30    2.80
   1  -9   5   -0.20    2.80
  -1  -9  -5   -0.20    2.70
   1  -9   5    0.60    2.10
   1  -9   5   -3.50    2.60
  -1  -9  -5    0.00    2.20
   1   9   6  106.69    7.70
  -1   9  -6   93.79    7.30
   1  -9   6   88.79    8.20
   1  -9   6   94.09    6.30
   1  -9   6   97.29    7.70
  -1  -9  -6  102.89    7.30
  -1   9  -7   25.50    4.90
   1   9   7   37.90    6.20
  -1  -9  -7   28.40    4.90
   1  -9   7   31.10    4.70
   1  -9   7   28.50    5.90
   1  10  -6   -1.90    2.80
  -1  10   6   -6.40    2.70
  -1 -10   6    0.70    3.40
  -1 -10   6   -1.40    2.30
  -1 -10   6    0.10    3.80
   1 -10  -6    2.30    3.90
   1  10  -5    2.10    2.90
  -1  10   5    5.40    3.30
  -1 -10   5    5.70    2.90
   1 -10  -5    8.60    4.00
  -1 -10   5    6.30    4.00
  -1 -10   5    7.90    3.80
   1  10  -4   54.39    6.20
  -1  10   4   60.29    6.40
  -1 -10   4   66.89    5.90
  -1 -10   4   57.89    6.90
  -1 -10   4   48.70    6.60
   1 -10  -4   54.49    6.70
  -1  10   3   22.40    4.20
   1  10  -3   21.70    4.40
  -1 -10   3   16.00    3.60
  -1 -10   3   23.60    5.10
   1 -10  -3   18.20    4.60
  -1 -10   3   26.10    4.90
  -1  10   2   40.40    5.50
   1  10  -2   41.60    5.40
  -1 -10   2   53.29    5.70
  -1 -10   2   39.50    5.90
  -1 -10   2   60.49    6.30
   1 -10  -2   40.90    6.20
   1  10  -1   42.10    5.50
  -1  10   1   36.60    5.10
   1 -10  -1   28.60    5.40
  -1 -10   1   26.80    5.10
  -1 -10   1   44.30    5.30
  -1 -10   1   34.80    5.10
  -1  10   0    3.90    2.80
   1  10   0    1.70    2.70
   1 -10   0    3.10    3.40
  -1 -10   0    7.20    3.50
  -1  10  -1    3.70    3.10
   1  10   1    7.00    3.30
   1 -10   1    3.30    2.70
   1 -10   1    4.10    2.80
  -1 -10  -1    6.50    3.50
   1 -10   1    8.20    3.80
   1  10   2   -0.80    2.40
  -1  10  -2   -1.30    2.50
   1 -10   2    0.00    2.20
   1 -10   2   -2.00    2.80
  -1 -10  -2    3.70    3.10
   1 -10   2   -2.00    2.40
  -1  10  -3   -3.30    2.40
   1  10   3    1.40    2.60
   1 -10   3    0.30    2.10
   1 -10   3    4.10    3.40
  -1 -10  -3    0.50    3.00
   1 -10   3    6.80    3.30
   1  10   4    7.80    3.50
  -1  10  -4    4.00    3.20
  -1 -10  -4   11.40    4.20
   1 -10   4    5.20    2.80
   1 -10   4    5.40    3.60
   1 -10   4   -3.50    2.60
  -1  10  -5    9.90    4.00
   1  10   5    3.10    3.20
  -1 -10  -5    1.00    3.50
   1 -10   5    5.30    2.90
   1 -10   5    6.40    3.60
   1 -10   5    6.70    3.90
  -1  10  -6    4.70    5.30
   1  10   6   17.30    5.40
   1 -10   6   14.00    4.90
  -1 -10  -6    8.50    3.70
   1 -10   6    4.80    2.90
  -1  11   4    4.30    3.80
  -1 -11   4    4.70    3.20
  -1 -11   4    4.30    3.90
   1 -11  -4   10.40    4.70
  -1 -11   4    9.70    4.40
   1  11  -3   -2.30    2.90
  -1  11   3   -3.00    2.40
  -1 -11   3    2.20    3.40
  -1 -11   3   -0.40    3.50
  -1 -11   3    1.30    2.90
   1 -11  -3   -1.40    3.50
   1  11  -2   45.40    6.10
  -1  11   2   54.69    6.50
   1 -11  -2   61.99    7.20
  -1 -11   2   72.89    7.30
  -1 -11   2   58.89    7.40
  -1 -11   2   74.39    7.00
   1  11  -1   11.40    3.70
  -1  11   1   12.10    4.10
   1 -11  -1    9.20    4.40
  -1 -11   1    9.60    4.10
  -1  11   0   51.49    6.30
   1  11   0   46.80    6.20
  -1 -11   0   40.70    6.50
   1 -11   0   50.29    6.90
   1  11   1   -4.10    2.50
  -1  11  -1   -2.10    2.80
   1 -11   1    0.40    3.30
  -1 -11  -1   -0.30    3.50
   1  11   2    4.90    3.60
  -1  11  -2    6.60    3.60
   1 -11   2    4.60    3.40
  -1 -11  -2    0.00    3.40
   1 -11   2    2.30    3.00
   1 -11   2    0.20    3.60
  -1  11  -3    1.30    3.10
   1  11   3    5.90    3.70
   1 -11   3   -0.20    2.70
   1 -11   3    7.20    4.10
   1 -11   3    0.70    3.30
  -1 -11  -3    5.80    4.10
   1 -11   4   10.90    4.20
   1 -11   4   10.70    4.60
  -1 -11  -4   15.20    4.90
   1 -11   4   13.30    3.90
  -2   0  12  123.59    8.50
  -2   0  12  120.09    7.00
   2   0 -12  109.09    8.80
  -2   0  11    2.20    1.60
   2   0 -11   -0.20    2.20
   2   0 -11    1.10    2.10
  -2   0  11    3.70    3.00
   2   0 -10    3.90    2.20
  -2   0  10    3.00    1.60
  -2   0  10   -0.40    2.20
   2   0 -10    2.90    2.50
  -2   0   9    2.20    2.10
  -2   0   9    0.00    1.10
  -2   0   9    0.80    2.10
   2   0  -9   -0.50    1.50
  -2   0   8  342.87    7.90
   2   0  -8  341.87    9.80
  -2   0   8  353.56   10.70
  -2   0   8  349.87   10.60
  -2   0   7   -1.40    0.80
  -2   0   7   -1.40    1.30
   2   0  -7    0.60    1.30
   2   0  -7   -0.30    1.20
  -2   0   7    0.30    1.50
  -2   0   7    1.30    1.10
  -2   0   6  173.88    5.30
  -2   0   6  178.38    4.60
  -2   0   6  172.48    4.30
  -2   0   6  174.28    6.10
   2   0  -6  181.48    5.20
  -2   0   6  181.38    6.30
   2   0  -6  181.28    5.90
  -2   0   5   -0.90    0.80
  -2   0   5    0.60    0.80
  -2   0   5   -0.10    0.50
  -2   0   5    0.90    1.00
   2   0  -5   -0.80    0.80
  -2   0   5   -0.10    0.50
   2   0  -5   -0.30    0.80
   2   0  -4   17.40    1.70
  -2   0   4   13.40    1.80
  -2   0   4   14.60    1.50
  -2   0   4   14.50    1.00
  -2   0   4   15.00    1.00
  -2   0   4   15.70    1.80
   2   0  -4   14.80    1.70
  -2   0   3    0.50    0.80
  -2   0   3    0.60    0.70
   2   0  -3    0.20    0.70
  -2   0   3    0.40    0.30
  -2   0   3    0.00    0.80
  -2   0   3    0.50    0.30
  -2   0   3   -0.20    0.60
  -2   0   2 5003.20   71.39
  -2   0   2 5015.50   72.39
  -2   0   2 5089.39   69.49
   2   0  -2 5181.38   69.59
  -2   0   2 5107.39   71.69
  -2   0   1    0.60    0.50
  -2   0   1    0.30    0.20
  -2   0   1    0.40    0.50
  -2   0   1    0.50    0.30
  -2   0   1    0.30    0.30
   2   0  -1   -0.10    0.40
  -2   0   1    0.10    0.40
  -2   0   0 1020.40   14.60
  -2   0   0 1033.00   14.80
  -2   0   0 1015.90   14.70
  -2   0   0 1028.10   14.70
   2   0   0 1038.80   14.00
   2   0   0 1046.10   14.90
   2   0   0 1033.70   14.50
   2   0   1    0.30    0.70
  -2   0  -1    0.40    0.50
   2   0   1    0.00    0.40
   2   0   1   -0.70    0.50
   2   0   1    0.00    0.50
  -2   0  -1    0.30    0.50
  -2   0  -1   -0.30    0.40
   2   0   2  388.86    7.10
  -2   0  -2  379.66    7.10
  -2   0  -2  368.76    6.70
   2   0   2  374.76    7.10
   2   0   2  376.16    6.60
  -2   0  -3    0.30    0.70
   2   0   3   -0.20    0.60
   2   0   3   -0.50    0.70
   2   0   3    0.20    0.60
   2   0   3    0.40    0.80
  -2   0  -3   -0.90    0.60
  -2   0  -4   42.30    2.30
   2   0   4   36.50    2.60
   2   0   4   43.40    2.60
   2   0   4   37.80    2.20
  -2   0  -4   35.70    2.50
   2   0   4   40.40    2.10
   2   0   5    0.20    0.70
  -2   0  -5    0.70    1.00
   2   0   5   -0.90    0.70
   2   0   5    0.30    1.20
   2   0   5   -0.70    0.90
  -2   0  -5    0.30    0.80
  -2   0  -6   76.59    4.30
   2   0   6   73.69    3.30
   2   0   6   73.39    3.90
  -2   0  -6   73.19    3.80
   2   0   6   60.39    3.90
  -2   0  -7    0.80    1.30
   2   0   7    0.60    1.10
  -2   0  -7    2.50    1.60
   2   0   7    1.70    1.70
   2   0   7   -1.40    1.20
   2   0   8    0.90    1.20
   2   0   8   -4.20    1.50
   2   0   8   -0.20    1.50
  -2   0  -8    3.30    1.70
  -2   0  -8    0.40    1.50
   2   0   9    0.10    1.40
  -2   0  -9    0.90    2.00
   2   0   9    2.40    2.50
  -2   0  -9   -0.90    1.40
   2   0  10  106.19    7.30
  -2   0 -10  106.99    6.30
   2   0  10  108.89    5.70
  -2   0 -10  103.99    6.90
   2   0  11   -0.20    1.70
  -2   0 -11   -0.90    2.30
   2   0  11   -3.80    2.90
   2   1 -12   19.70    4.50
  -2   1  12   27.30    5.20
   2  -1 -12   23.40    4.40
  -2  -1  12   25.10    5.10
  -2  -1  12   18.50    3.70
  -2   1  11   46.30    4.20
  -2   1  11   62.29    6.60
   2   1 -11   55.49    5.70
   2  -1 -11   58.29    6.00
   2  -1 -11   53.19    5.10
  -2  -1  11   53.99    3.90
  -2  -1  11   68.59    6.80
  -2   1  10   33.80    3.30
   2   1 -10   37.20    4.00
   2   1 -10   46.00    4.90
  -2   1  10   30.00    4.50
  -2   1  10   37.10    4.90
   2  -1 -10   31.70    4.10
  -2  -1  10   35.50    3.00
  -2  -1  10   38.30    4.90
  -2   1   9   84.09    4.30
   2   1  -9   84.69    5.70
  -2   1   9   90.79    5.90
   2   1  -9   81.69    4.90
  -2   1   9   83.19    5.90
   2  -1  -9   89.89    5.50
  -2  -1   9   88.29    3.80
  -2  -1   9   88.99    5.90
  -2   1   8    9.30    2.60
  -2   1   8    5.40    1.40
  -2   1   8   12.30    2.70
   2   1  -8    9.70    2.10
   2   1  -8   13.00    2.90
  -2  -1   8    7.70    2.10
  -2  -1   8    7.40    2.20
  -2  -1   8   15.20    1.80
   2  -1  -8   18.80    3.00
  -2   1   7   64.09    4.20
  -2   1   7   61.19    3.10
  -2   1   7   67.89    4.50
   2   1  -7   68.59    3.50
   2   1  -7   66.39    3.80
   2  -1  -7   70.39    4.20
  -2  -1   7   61.59    3.80
   2  -1  -7   68.79    4.20
  -2  -1   7   61.29    2.60
  -2  -1   7   65.79    4.40
  -2  -1   7   57.69    4.20
  -2   1   6   64.99    4.00
   2   1  -6   67.29    3.30
  -2   1   6   62.69    2.70
  -2   1   6   62.59    2.80
  -2   1   6   71.09    4.00
   2   1  -6   61.99    3.30
  -2  -1   6   63.49    3.80
  -2  -1   6   70.19    3.90
   2  -1  -6   62.09    3.60
  -2  -1   6   64.19    2.30
  -2  -1   6   64.39    2.20
   2  -1  -6   59.89    3.10
  -2  -1   6   64.09    3.50
  -2   1   5   35.20    1.90
  -2   1   5   31.30    2.60
  -2   1   5   33.20    2.00
   2   1  -5   33.40    2.20
  -2   1   5   30.70    2.70
  -2   1   5   35.20    2.00
  -2  -1   5   33.70    2.60
  -2  -1   5   37.00    2.70
  -2  -1   5   35.50    2.60
  -2  -1   5   29.80    1.20
   2  -1  -5   34.00    2.20
  -2  -1   5   31.70    2.30
   2  -1  -5   35.90    2.70
  -2  -1   5   32.90    1.20
  -2   1   4  111.09    3.20
  -2   1   4  114.29    4.20
  -2   1   4  117.29    2.90
  -2   1   4  118.49    3.30
   2   1  -4  120.09    3.70
  -2   1   4  114.49    4.00
  -2  -1   4  121.59    4.10
  -2  -1   4  116.79    3.90
  -2  -1   4  119.99    3.90
  -2  -1   4  119.79    4.10
   2  -1  -4  111.59    3.70
   2  -1  -4  123.69    4.20
  -2  -1   4  113.99    4.00
  -2   1   3   39.70    1.30
  -2   1   3   37.50    1.70
  -2   1   3   39.00    2.10
  -2   1   3   38.60    1.70
  -2   1   3   39.30    2.30
  -2  -1   3   40.50    2.10
   2  -1  -3   38.50    2.10
  -2  -1   3   42.50    2.20
  -2  -1   3   39.40    2.10
  -2  -1   3   35.50    1.90
   2  -1  -3   38.80    2.10
  -2  -1   3   41.00    2.20
  -2   1   2 2014.00   29.00
  -2   1   2 1977.60   28.10
  -2   1   2 2017.70   28.40
  -2   1   2 2017.80   28.10
  -2   1   2 1988.60   28.90
  -2  -1   2 2034.50   29.20
   2  -1  -2 2010.20   27.00
  -2  -1   2 1977.20   28.30
  -2  -1   2 1955.40   28.40
   2  -1  -2 2058.19   29.00
  -2  -1   2 1947.11   28.30
  -2  -1   2 2013.20   29.00
  -2   1   1 2890.61   39.20
   2   1  -1 2838.92   40.90
  -2   1   1 2806.72   40.20
  -2   1   1 2774.22   39.00
  -2   1   1 2749.82   39.30
  -2  -1   1 2790.42   40.00
  -2  -1   1 2914.91   41.40
  -2  -1   1 2766.22   39.50
   2  -1  -1 2903.11   39.70
  -2  -1   1 2872.91   39.80
   2  -1  -1 2883.01   39.80
  -2  -1   1 2787.32   39.30
  -2  -1   1 2838.22   39.50
   2  -1  -1 2866.01   38.90
  -2   1   0    5.50    0.70
  -2   1   0    6.90    1.00
   2   1   0    6.80    0.80
   2   1   0    7.30    0.80
  -2   1   0    6.40    0.70
  -2   1   0    8.00    0.90
   2   1   0    6.60    1.00
  -2  -1   0    6.30    1.00
  -2  -1   0    6.80    0.40
   2  -1   0    6.90    1.00
   2  -1   0    7.00    0.80
  -2  -1   0    5.70    0.80
   2  -1   0    6.60    1.00
  -2  -1   0    7.50    0.90
  -2   1  -1    7.00    0.70
   2   1   1    6.00    1.00
   2   1   1    5.90    0.90
   2   1   1    8.00    1.20
  -2   1  -1    5.10    0.90
  -2   1  -1    5.90    0.80
   2   1   1    8.60    1.10
  -2  -1  -1    7.10    1.00
  -2  -1  -1    6.80    1.00
  -2  -1  -1    6.10    0.90
   2  -1   1    6.00    0.90
   2  -1   1    4.80    1.00
   2  -1   1    6.80    1.10
   2  -1   1    6.80    1.00
  -2   1  -2  671.63   10.10
   2   1   2  670.53   10.80
   2   1   2  671.13   11.20
   2   1   2  668.03   10.80
  -2   1  -2  667.13   11.20
   2   1   2  652.23   10.80
   2  -1   2  656.43   10.40
   2  -1   2  658.83   11.50
  -2  -1  -2  672.83   10.00
   2  -1   2  655.33   11.00
  -2  -1  -2  657.03   11.00
  -2  -1  -2  663.03   11.10
   2  -1   2  672.83   10.00
   2  -1   2  625.24   10.70
   2   1   3    0.50    0.70
  -2   1  -3    0.20    0.80
   2   1   3    0.50    0.70
   2   1   3    1.20    0.90
   2   1   3   -0.20    0.80
  -2   1  -3    0.50    0.60
  -2  -1  -3    1.10    0.90
   2  -1   3    0.50    0.50
   2  -1   3    0.50    0.60
   2  -1   3    0.50    0.60
   2  -1   3    1.40    0.90
   2  -1   3   -0.70    0.80
  -2  -1  -3    0.70    0.50
   2   1   4  136.49    4.10
   2   1   4  138.59    4.20
  -2   1  -4  135.39    3.90
  -2   1  -4  136.39    4.70
   2   1   4  133.99    4.70
   2   1   4  129.29    4.60
   2  -1   4  137.79    4.00
   2  -1   4  129.59    4.70
  -2  -1  -4  135.29    2.70
   2  -1   4  135.89    2.90
   2  -1   4  134.49    3.70
  -2  -1  -4  139.19    4.50
   2  -1   4  136.49    4.70
   2   1   5   72.49    4.30
  -2   1  -5   75.69    3.90
   2   1   5   73.59    3.70
   2   1   5   75.99    3.30
   2   1   5   66.79    3.70
   2   1   5   71.69    3.30
  -2   1  -5   66.59    3.00
   2  -1   5   75.29    4.00
   2  -1   5   69.49    3.10
   2  -1   5   74.89    3.90
   2  -1   5   67.59    2.90
  -2  -1  -5   73.59    3.60
  -2  -1  -5   72.19    1.80
   2   1   6  113.59    5.10
   2   1   6  129.99    5.60
   2   1   6  123.09    4.50
  -2   1  -6  126.19    5.40
  -2   1  -6  128.99    4.60
   2   1   6  127.79    4.80
  -2  -1  -6  124.19    5.10
  -2  -1  -6  122.09    5.30
   2  -1   6  125.29    4.20
   2  -1   6  122.49    5.40
   2  -1   6  131.29    5.50
   2   1   7   12.90    2.70
   2   1   7   14.70    2.40
  -2   1  -7    9.40    2.20
   2   1   7   12.90    2.10
  -2   1  -7   11.00    2.00
   2  -1   7   12.90    2.00
   2  -1   7   10.70    2.50
  -2  -1  -7   13.60    2.40
   2  -1   7   17.50    2.80
  -2  -1  -7    9.40    2.40
  -2   1  -8   19.50    3.30
  -2   1  -8   22.90    2.80
   2   1   8   24.50    3.70
   2   1   8   17.50    2.60
  -2  -1  -8   24.30    3.20
   2  -1   8   25.10    3.40
   2  -1   8   20.90    3.40
   2  -1   8   21.70    2.50
  -2  -1  -8   19.70    3.30
   2   1   9   56.29    5.30
   2   1   9   44.40    3.80
  -2   1  -9   43.50    4.50
  -2   1  -9   40.40    3.80
   2  -1   9   42.20    3.50
   2  -1   9   39.50    4.50
   2  -1   9   38.10    4.70
  -2  -1  -9   43.00    4.20
  -2  -1  -9   38.30    4.50
  -2   1 -10    5.90    2.80
   2   1  10   11.00    3.20
   2   1  10   11.70    2.60
  -2  -1 -10    8.00    3.00
  -2  -1 -10    3.40    2.30
   2  -1  10    3.70    2.90
   2  -1  10    8.20    2.30
   2   1  11   -3.30    1.90
   2   1  11    3.40    3.50
  -2   1 -11    2.70    2.90
  -2  -1 -11    2.40    2.90
   2  -1  11    1.80    2.00
   2  -1  11    0.30    3.10
  -2  -1 -11    3.00    2.60
   2   2 -12   10.60    4.10
  -2   2  12   22.40    5.00
  -2  -2  12    7.90    4.30
   2  -2 -12    5.90    3.50
  -2   2  11    4.90    2.90
  -2   2  11    3.70    3.00
   2   2 -11    3.80    2.60
  -2   2  11    1.60    1.90
   2  -2 -11    5.20    2.80
  -2  -2  11    8.60    3.70
  -2  -2  11    6.10    1.70
  -2   2  10    3.80    2.00
  -2   2  10    4.50    3.00
   2   2 -10    5.70    2.50
  -2   2  10    3.00    2.70
  -2  -2  10    5.70    3.10
  -2  -2  10    4.20    1.60
   2  -2 -10    4.30    2.40
  -2   2   9    0.40    1.40
   2   2  -9    1.40    1.70
  -2   2   9    1.30    2.00
   2   2  -9   -1.90    1.20
  -2   2   9   -1.80    1.70
  -2  -2   9   -0.60    1.70
  -2  -2   9    0.70    2.00
  -2  -2   9    0.90    1.00
   2  -2  -9    0.10    1.60
  -2   2   8   24.80    2.80
  -2   2   8   33.80    3.80
   2   2  -8   24.70    2.70
   2   2  -8   23.70    3.30
  -2   2   8   19.00    3.40
  -2  -2   8   23.20    2.00
  -2  -2   8   23.00    3.50
  -2  -2   8   21.40    3.50
   2  -2  -8   20.40    3.20
   2   2  -7    4.90    1.50
  -2   2   7    4.40    2.00
  -2   2   7    6.00    1.90
   2   2  -7    4.00    1.80
  -2   2   7    6.90    1.60
  -2  -2   7    6.40    1.60
   2  -2  -7    8.30    2.10
  -2  -2   7    3.70    1.80
  -2  -2   7    7.30    1.10
  -2  -2   7    6.20    1.80
   2  -2  -7    8.20    2.30
  -2  -2   7    3.50    1.60
  -2   2   6   72.59    3.40
  -2   2   6   72.99    4.20
   2   2  -6   74.89    4.10
   2   2  -6   72.09    3.40
  -2   2   6   76.99    4.40
  -2  -2   6   74.79    2.20
  -2  -2   6   74.99    4.20
  -2  -2   6   73.69    2.30
  -2  -2   6   69.09    3.90
   2  -2  -6   75.09    3.70
   2  -2  -6   80.39    4.30
  -2  -2   6   73.29    3.70
  -2   2   5   20.40    2.40
   2   2  -5   20.30    2.10
  -2   2   5   20.30    1.90
  -2   2   5   19.50    1.90
   2   2  -5   21.20    1.80
  -2   2   5   21.00    1.20
  -2   2   5   17.20    2.30
  -2  -2   5   18.80    2.00
  -2  -2   5   19.90    1.00
   2  -2  -5   22.60    2.40
   2  -2  -5   21.70    2.10
  -2  -2   5   22.70    2.40
  -2  -2   5   20.90    2.30
  -2  -2   5   21.00    1.00
  -2   2   4   28.20    2.30
   2   2  -4   30.00    2.20
  -2   2   4   31.80    2.00
  -2   2   4   28.50    2.30
  -2   2   4   27.20    1.90
  -2  -2   4   25.80    2.20
   2  -2  -4   27.90    2.30
  -2  -2   4   29.00    1.90
  -2  -2   4   29.30    2.50
   2  -2  -4   30.30    2.20
  -2  -2   4   26.40    2.20
  -2   2   3  107.59    3.80
   2   2  -3  109.29    3.40
  -2   2   3  112.29    3.40
  -2   2   3  106.09    3.60
   2  -2  -3  106.69    3.70
  -2  -2   3  111.09    3.70
  -2  -2   3  111.19    3.90
  -2  -2   3  106.09    4.00
  -2  -2   3  110.79    3.20
   2  -2  -3  116.69    3.90
  -2   2   2  416.56    7.80
   2   2  -2  431.16    7.20
   2   2  -2  424.46    7.90
  -2   2   2  416.26    8.00
  -2   2   2  423.86    7.80
  -2  -2   2  417.76    6.40
  -2  -2   2  422.56    6.40
  -2  -2   2  414.46    8.40
  -2  -2   2  418.86    7.20
   2  -2  -2  422.76    8.30
   2  -2  -2  406.46    7.90
  -2  -2   2  410.56    8.40
  -2   2   1 3902.51   54.29
  -2   2   1 3847.61   54.09
   2   2  -1 4068.39   55.69
  -2   2   1 3951.10   54.39
   2   2  -1 3955.70   58.49
  -2  -2   1 3856.11   58.79
   2  -2  -1 3888.51   55.09
  -2  -2   1 3965.10   55.19
   2  -2  -1 3957.40   53.99
  -2  -2   1 3922.01   54.89
  -2  -2   1 3963.60   56.19
   2  -2  -1 3977.30   54.29
   2  -2  -1 3822.82   53.89
  -2  -2   1 3861.71   54.99
   2   2   0   72.59    2.50
  -2   2   0   73.29    1.90
  -2   2   0   67.69    2.40
   2   2   0   72.89    2.60
  -2   2   0   73.49    2.50
   2   2   0   73.89    1.40
  -2   2   0   75.89    2.50
   2   2   0   75.09    2.30
  -2  -2   0   70.09    2.80
   2  -2   0   69.59    2.40
  -2  -2   0   70.29    2.30
   2  -2   0   70.09    2.40
  -2  -2   0   72.49    2.40
   2  -2   0   76.09    2.80
  -2   2  -1    7.30    1.20
   2   2   1    5.10    1.00
  -2   2  -1    5.90    0.90
   2   2   1    6.90    1.10
   2   2   1    6.10    0.90
  -2   2  -1    4.20    0.90
  -2   2  -1    6.50    0.40
   2   2   1    6.90    1.00
  -2  -2  -1    8.10    1.20
   2  -2   1    5.40    1.20
   2  -2   1    4.10    0.80
  -2  -2  -1    5.60    1.10
   2  -2   1    5.40    1.10
  -2  -2  -1    7.70    1.20
   2   2   2  951.20   15.30
  -2   2  -2  965.90   15.60
   2   2   2  959.90   14.90
   2   2   2  948.71   15.60
   2   2   2  954.70   14.90
  -2   2  -2  983.90   13.50
  -2  -2  -2  944.91   15.60
   2  -2   2  939.11   15.40
   2  -2   2  963.40   15.20
   2  -2   2  938.11   16.10
   2  -2   2  961.80   14.80
  -2  -2  -2  958.80   15.00
  -2  -2  -2  982.30   15.70
  -2   2  -3  157.88    4.80
   2   2   3  157.38    4.80
   2   2   3  159.48    4.10
   2   2   3  161.18    4.50
   2   2   3  155.58    4.40
  -2   2  -3  163.58    3.40
   2  -2   3  159.28    5.20
  -2  -2  -3  160.18    4.80
   2  -2   3  156.78    4.10
   2  -2   3  161.88    4.90
   2  -2   3  151.98    3.90
   2  -2   3  153.68    4.10
  -2  -2  -3  158.68    4.00
  -2  -2  -3  156.38    4.60
   2   2   4   79.19    3.80
   2   2   4   75.79    2.90
   2   2   4   72.29    3.20
   2   2   4   74.99    3.40
  -2   2  -4   68.39    3.50
  -2   2  -4   73.59    2.50
  -2  -2  -4   80.99    3.70
   2  -2   4   71.59    3.90
  -2  -2  -4   77.39    2.60
   2  -2   4   79.09    3.70
   2  -2   4   74.79    3.00
   2  -2   4   73.89    2.80
   2  -2   4   77.79    2.80
   2   2   5   43.50    2.80
   2   2   5   42.90    3.10
   2   2   5   43.20    3.10
   2   2   5   45.40    2.60
  -2   2  -5   40.80    2.30
  -2   2  -5   46.00    3.30
   2  -2   5   53.09    2.70
   2  -2   5   43.90    2.40
   2  -2   5   44.10    2.10
  -2  -2  -5   49.10    2.10
  -2  -2  -5   49.50    3.30
   2  -2   5   49.50    3.40
   2  -2   5   45.10    3.40
   2   2   6   -2.50    1.10
   2   2   6   -0.50    0.90
   2   2   6    1.70    1.40
  -2   2  -6   -0.70    1.10
   2   2   6   -0.30    1.10
  -2   2  -6   -0.80    0.80
  -2  -2  -6    0.10    1.30
   2  -2   6   -0.50    1.50
   2  -2   6    1.20    1.30
   2  -2   6    1.20    0.90
   2   2   7  259.97    7.70
   2   2   7  248.18    8.50
  -2   2  -7  275.97    7.30
   2   2   7  266.37    9.00
  -2   2  -7  265.87    8.80
  -2  -2  -7  255.37    8.50
   2  -2   7  265.67    9.00
   2  -2   7  259.27    6.80
   2  -2   7  237.78    8.50
   2   2   8   -2.70    1.70
  -2   2  -8    2.20    1.90
   2   2   8    3.50    1.70
  -2  -2  -8   -1.10    1.60
   2  -2   8    5.40    2.30
  -2  -2  -8    2.90    2.00
   2  -2   8    0.40    2.10
   2  -2   8    1.70    1.30
   2   2   9    8.20    2.30
  -2   2  -9   -2.00    1.60
   2   2   9    0.30    2.20
  -2  -2  -9    4.30    2.30
   2  -2   9    6.70    2.80
   2  -2   9    5.90    2.50
   2  -2   9    2.40    1.50
  -2  -2  -9    1.80    2.30
  -2   2 -10   41.70    5.00
   2   2  10   40.60    5.40
   2   2  10   33.40    4.20
  -2  -2 -10   45.80    5.10
   2  -2  10   30.00    3.50
  -2  -2 -10   37.50    4.60
   2  -2  10   44.50    5.60
   2   2  11   17.10    3.50
   2   2  11   21.00    4.70
  -2   2 -11   15.50    4.00
  -2  -2 -11   17.00    3.90
   2  -2  11   16.10    3.10
   2  -2  11   21.50    4.90
  -2  -2 -11   14.60    3.70
   2   3 -11    1.70    2.40
  -2   3  11    2.60    2.30
  -2   3  11    7.80    3.40
  -2   3  11   10.00    3.60
  -2  -3  11   -1.30    2.80
   2  -3 -11    7.90    3.20
  -2  -3  11    3.00    1.50
  -2   3  10    0.30    2.30
  -2   3  10    2.20    2.50
   2   3 -10   -0.30    2.00
  -2   3  10    2.20    2.00
  -2  -3  10    0.50    1.20
  -2  -3  10   -0.50    2.60
   2  -3 -10   -2.40    1.70
  -2  -3  10    0.40    2.90
  -2   3   9    2.10    2.40
  -2   3   9    2.70    2.30
  -2   3   9    0.80    1.50
   2   3  -9   -1.90    1.40
   2  -3  -9    0.00    1.90
  -2  -3   9    0.00    2.20
  -2  -3   9    0.20    1.90
  -2  -3   9    1.00    1.10
  -2   3   8    5.00    2.20
  -2   3   8    4.80    2.30
   2   3  -8    4.50    2.00
  -2   3   8    7.90    2.10
  -2  -3   8    7.60    2.50
   2  -3  -8    1.70    2.00
  -2  -3   8    5.40    1.30
  -2  -3   8    8.60    2.60
   2   3  -7   66.59    4.30
   2   3  -7   65.59    3.40
  -2   3   7   61.09    4.40
  -2   3   7   67.99    4.50
  -2   3   7   61.39    3.80
   2  -3  -7   66.39    4.10
  -2  -3   7   61.69    4.60
  -2  -3   7   62.49    2.60
  -2  -3   7   65.99    4.60
   2  -3  -7   57.89    4.40
  -2  -3   7   61.39    3.90
  -2   3   6   -0.70    1.30
   2   3  -6    2.00    1.30
  -2   3   6    1.20    1.50
   2   3  -6    1.80    1.00
  -2   3   6    0.80    1.00
  -2  -3   6    2.40    1.50
  -2  -3   6    1.60    0.70
  -2  -3   6    1.00    1.30
  -2  -3   6    0.20    0.60
  -2  -3   6   -1.60    1.30
   2  -3  -6    0.70    1.30
   2  -3  -6    0.40    1.50
  -2   3   5   22.80    2.60
  -2   3   5   22.20    2.30
   2   3  -5   22.60    1.70
  -2   3   5   26.20    2.70
   2   3  -5   22.80    2.30
   2  -3  -5   24.80    2.50
  -2  -3   5   22.30    1.30
  -2  -3   5   26.20    2.70
  -2  -3   5   24.20    2.40
  -2  -3   5   16.60    2.60
   2  -3  -5   20.50    2.40
  -2  -3   5   21.70    1.30
  -2   3   4  111.89    4.10
   2   3  -4  113.99    4.00
  -2   3   4   99.59    4.20
  -2   3   4  110.69    4.50
  -2  -3   4  111.69    4.40
   2  -3  -4  113.99    4.50
   2  -3  -4  113.19    4.40
  -2  -3   4  107.89    2.70
  -2  -3   4   97.79    4.60
  -2  -3   4  107.79    3.30
  -2  -3   4  106.49    4.40
  -2  -3   4  107.59    2.70
  -2   3   3   58.09    3.00
   2   3  -3   54.59    2.90
  -2   3   3   56.39    2.90
   2   3  -3   54.89    2.50
  -2   3   3   57.89    2.80
  -2  -3   3   56.79    3.30
   2  -3  -3   58.19    2.80
  -2  -3   3   59.79    2.00
  -2  -3   3   51.39    2.10
  -2  -3   3   59.69    2.00
   2  -3  -3   56.79    3.00
  -2  -3   3   57.59    3.20
   2  -3  -3   54.99    3.10
   2   3  -2  324.47    6.00
  -2   3   2  304.47    6.90
  -2   3   2  312.27    6.90
  -2   3   2  306.57    6.90
   2   3  -2  318.27    7.10
  -2  -3   2  312.27    5.80
   2  -3  -2  312.47    6.80
  -2  -3   2  313.77    5.90
  -2  -3   2  320.77    7.70
   2  -3  -2  313.17    5.40
   2  -3  -2  313.07    7.50
   2  -3  -2  308.57    6.80
  -2  -3   2  308.47    5.90
  -2  -3   2  307.97    7.60
  -2   3   1  514.95    9.50
  -2   3   1  523.05    9.70
   2   3  -1  513.35    9.80
  -2   3   1  515.85    9.60
   2   3  -1  528.15    8.20
  -2  -3   1  519.15   10.50
  -2  -3   1  529.25   10.20
   2  -3  -1  527.25    9.70
   2  -3  -1  517.65   10.40
   2  -3  -1  527.75    9.10
  -2  -3   1  528.15    9.20
   2  -3  -1  515.15    8.90
  -2  -3   1  529.45    9.00
  -2  -3   1  531.25    8.80
   2   3   0  154.18    3.90
   2   3   0  151.48    4.30
  -2   3   0  150.58    4.10
   2   3   0  154.78    2.90
  -2   3   0  146.29    4.20
  -2   3   0  144.99    4.10
  -2  -3   0  154.78    4.10
   2  -3   0  144.49    4.10
   2  -3   0  144.89    4.10
   2  -3   0  149.29    3.20
  -2  -3   0  141.79    4.20
  -2  -3   0  146.29    3.80
   2  -3   0  147.39    4.70
  -2  -3   0  147.09    4.60
   2   3   1   52.99    2.40
   2   3   1   53.09    1.80
   2   3   1   52.39    2.40
  -2   3  -1   54.99    2.30
  -2   3  -1   50.69    2.50
  -2   3  -1   53.49    2.50
   2   3   1   49.99    2.60
  -2  -3  -1   50.69    2.40
  -2  -3  -1   52.39    2.60
   2  -3   1   49.99    2.70
   2  -3   1   50.49    2.30
   2  -3   1   48.30    2.70
  -2  -3  -1   50.99    2.80
  -2   3  -2  200.48    5.50
   2   3   2  197.68    5.50
  -2   3  -2  197.88    5.30
   2   3   2  200.08    4.80
   2   3   2  204.08    5.30
   2   3   2  201.08    4.70
   2  -3   2  206.48    4.90
  -2  -3  -2  211.88    5.70
   2  -3   2  197.58    5.90
  -2  -3  -2  201.18    5.40
   2  -3   2  196.28    5.40
  -2  -3  -2  203.08    5.40
   2   3   3    0.90    1.20
   2   3   3    3.60    0.90
   2   3   3    2.30    1.00
  -2   3  -3    1.40    1.00
   2   3   3    1.50    1.00
   2  -3   3    2.10    0.80
  -2  -3  -3    3.40    1.10
   2  -3   3    2.30    1.20
  -2  -3  -3    2.10    1.20
  -2  -3  -3    3.00    1.10
   2  -3   3    3.40    1.10
   2  -3   3    2.50    0.90
   2  -3   3    3.00    1.20
  -2   3  -4  521.55   11.00
  -2   3  -4  511.65    8.20
   2   3   4  483.75   10.40
   2   3   4  506.25    9.40
   2   3   4  494.65   11.00
   2   3   4  491.35   10.40
  -2  -3  -4  496.45   10.60
   2  -3   4  511.45   11.10
   2  -3   4  503.65    9.60
  -2  -3  -4  491.75   10.90
  -2  -3  -4  498.95    9.80
   2  -3   4  503.45   11.80
   2  -3   4  512.95   10.10
   2  -3   4  493.45    9.80
   2   3   5    6.40    1.70
  -2   3  -5    9.70    1.20
   2   3   5    9.40    1.40
   2   3   5    4.80    1.60
  -2   3  -5    5.40    1.60
   2   3   5   12.10    2.00
   2  -3   5    6.90    2.10
   2  -3   5    4.80    1.20
   2  -3   5    8.80    1.90
  -2  -3  -5    5.50    1.80
   2  -3   5    9.40    1.60
  -2  -3  -5    8.10    1.40
   2   3   6  137.29    6.10
   2   3   6  144.19    5.90
  -2   3  -6  142.09    6.00
   2   3   6  132.99    5.40
   2  -3   6  139.19    4.60
   2  -3   6  150.68    6.70
   2  -3   6  136.89    5.90
  -2  -3  -6  134.09    5.90
   2   3   7   38.40    3.80
   2   3   7   34.10    3.60
   2   3   7   34.90    3.40
  -2   3  -7   37.50    3.70
   2  -3   7   36.70    3.90
   2  -3   7   37.40    4.30
   2  -3   7   35.70    2.70
  -2  -3  -7   32.40    3.70
   2   3   8  107.39    5.50
   2   3   8  110.09    6.40
   2   3   8  109.79    6.30
  -2   3  -8  118.09    6.40
   2  -3   8  115.49    6.60
  -2  -3  -8  100.39    6.00
   2  -3   8  117.39    4.80
   2  -3   8  123.79    7.00
  -2   3  -9    1.60    2.10
   2   3   9    4.90    2.20
   2   3   9    3.10    2.40
   2  -3   9    1.20    2.50
   2  -3   9    3.90    1.60
  -2  -3  -9    0.70    2.20
  -2  -3  -9   -0.80    2.00
   2  -3   9    1.30    2.50
   2   3  10   26.60    4.20
   2   3  10   32.20    5.40
  -2   3 -10   29.70    4.60
   2  -3  10   20.00    4.00
  -2  -3 -10   29.10    4.50
   2  -3  10   31.50    3.50
  -2  -3 -10   38.70    5.00
   2  -3  10   32.30    5.40
   2   3  11   -2.10    2.90
  -2   3 -11    0.70    2.90
   2   3  11    0.80    2.50
  -2  -3 -11    1.50    2.70
  -2  -3 -11    1.70    2.60
   2  -3  11    0.90    1.80
   2  -3  11   -4.60    2.70
  -2   4  11    2.60    3.10
  -2   4  11    6.10    2.70
  -2   4  11   -2.20    2.70
   2   4 -11    3.10    2.60
  -2  -4  11    3.40    1.60
   2  -4 -11    2.30    3.20
  -2  -4  11    3.50    3.40
  -2   4  10    0.30    2.60
  -2   4  10   -0.40    1.90
   2   4 -10   -1.40    1.90
  -2   4  10   -2.00    2.50
  -2  -4  10    0.20    1.30
   2  -4 -10   -0.90    2.10
  -2  -4  10   -0.90    2.60
  -2  -4  10    0.20    2.50
  -2   4   9    0.90    2.10
   2   4  -9    0.40    1.90
  -2   4   9    2.40    1.90
  -2   4   9    1.00    2.50
  -2  -4   9    0.20    1.10
  -2  -4   9    2.20    2.40
  -2  -4   9    0.40    2.20
   2  -4  -9    0.40    1.90
   2   4  -8   68.99    4.80
  -2   4   8   59.79    4.50
  -2   4   8   75.19    5.50
  -2   4   8   68.39    5.30
  -2  -4   8   67.29    5.30
   2  -4  -8   59.89    5.00
  -2  -4   8   68.89    3.20
  -2  -4   8   66.39    5.50
  -2   4   7    1.80    1.90
  -2   4   7    2.00    1.50
   2   4  -7    1.90    1.60
  -2   4   7    1.60    1.80
  -2  -4   7    3.80    1.70
  -2  -4   7    3.40    1.00
  -2  -4   7    0.30    1.80
   2  -4  -7    4.40    1.90
  -2  -4   7    1.80    1.90
   2  -4  -7   -0.40    1.70
  -2   4   6   89.09    5.00
   2   4  -6   81.89    4.40
   2   4  -6   79.69    4.60
  -2   4   6   83.69    4.40
  -2   4   6   89.29    5.00
  -2  -4   6   86.99    5.40
  -2  -4   6   79.59    3.00
  -2  -4   6   88.29    4.90
   2  -4  -6   88.19    4.70
   2  -4  -6   81.19    4.80
  -2  -4   6   80.89    4.60
   2   4  -5  260.37    5.70
  -2   4   5  238.48    7.60
  -2   4   5  246.98    7.70
  -2   4   5  250.87    7.30
   2   4  -5  252.97    7.00
   2   4  -5  250.17    7.70
  -2  -4   5  248.78    5.60
  -2  -4   5  245.58    5.50
   2  -4  -5  238.38    7.60
  -2  -4   5  246.48    7.90
  -2  -4   5  253.27    8.50
   2  -4  -5  247.88    7.60
   2   4  -4  291.97    8.00
  -2   4   4  284.27    7.80
  -2   4   4  288.57    7.90
   2   4  -4  297.07    7.10
  -2   4   4  284.17    7.60
   2  -4  -4  292.07    7.90
  -2  -4   4  276.67    5.80
  -2  -4   4  277.77    8.20
  -2  -4   4  278.27    6.00
   2  -4  -4  276.97    7.90
  -2  -4   4  287.87    8.60
  -2  -4   4  288.47    6.10
  -2   4   3    6.80    1.50
  -2   4   3    6.10    1.40
  -2   4   3    7.20    0.80
   2   4  -3    6.20    1.10
   2   4  -3    7.30    1.60
  -2   4   3    5.60    1.40
  -2  -4   3    6.60    1.60
  -2  -4   3    8.20    1.10
   2  -4  -3    8.30    1.70
   2  -4  -3    7.60    1.60
  -2  -4   3    6.00    1.00
  -2  -4   3    5.40    1.00
   2  -4  -3    4.30    1.50
  -2  -4   3    7.80    1.80
  -2   4   2  102.69    4.00
  -2   4   2  110.09    4.00
  -2   4   2  107.99    4.10
   2   4  -2  111.69    3.20
   2   4  -2  106.59    4.30
   2  -4  -2  102.59    3.00
  -2  -4   2  106.89    3.50
  -2  -4   2  108.29    3.50
   2  -4  -2  109.29    4.60
  -2  -4   2  108.79    3.00
   2  -4  -2  103.99    3.80
  -2  -4   2  112.79    4.70
   2  -4  -2  109.59    4.10
  -2  -4   2  108.49    4.60
   2   4  -1  354.06    8.30
   2   4  -1  360.66    6.40
  -2   4   1  358.56    8.10
  -2   4   1  368.66    7.80
  -2   4   1  358.96    7.90
  -2  -4   1  352.46    7.60
  -2  -4   1  357.06    8.50
   2  -4  -1  367.06    7.40
   2  -4  -1  359.26    8.80
   2  -4  -1  355.86    7.10
  -2  -4   1  352.26    6.90
   2  -4  -1  367.86    8.10
  -2  -4   1  352.36    8.90
  -2   4   0   54.49    2.60
   2   4   0   47.90    2.40
  -2   4   0   46.50    2.80
   2   4   0   45.10    2.80
   2   4   0   51.69    1.80
  -2   4   0   51.59    2.60
   2  -4   0   48.80    2.70
   2  -4   0   55.39    2.00
  -2  -4   0   50.99    2.70
  -2  -4   0   49.40    3.20
  -2  -4   0   46.60    2.80
   2  -4   0   47.70    3.10
  -2  -4   0   50.79    2.40
   2  -4   0   52.59    2.70
  -2   4  -1   29.00    2.40
   2   4   1   29.30    2.40
  -2   4  -1   31.80    2.10
   2   4   1   27.20    2.20
  -2   4  -1   24.50    2.10
   2   4   1   29.10    2.20
   2   4   1   28.60    1.60
  -2  -4  -1   30.20    2.70
  -2  -4  -1   33.20    2.40
   2  -4   1   29.30    1.10
   2  -4   1   33.70    2.20
  -2  -4  -1   29.60    2.10
   2  -4   1   31.30    2.60
   2  -4   1   29.70    2.70
   2   4   2   35.00    2.00
   2   4   2   39.00    2.80
  -2   4  -2   33.40    2.50
   2   4   2   31.70    2.10
   2   4   2   34.40    2.40
  -2   4  -2   33.60    2.40
   2  -4   2   34.20    2.70
  -2  -4  -2   36.60    2.70
   2  -4   2   35.40    2.30
  -2  -4  -2   34.30    2.70
   2  -4   2   32.80    2.80
  -2  -4  -2   37.80    2.50
   2   4   3   84.29    4.10
  -2   4  -3   88.29    3.80
   2   4   3   86.19    3.90
  -2   4  -3   84.89    4.00
   2   4   3   81.29    3.20
   2   4   3   84.39    3.40
   2  -4   3   80.39    3.60
   2  -4   3   82.59    4.40
   2  -4   3   75.59    3.80
  -2  -4  -3   85.99    4.10
  -2  -4  -3   78.69    3.80
   2  -4   3   77.69    3.30
  -2  -4  -3   86.39    3.90
  -2   4  -4   95.59    4.50
   2   4   4  112.69    4.60
   2   4   4  102.29    4.20
  -2   4  -4  103.99    4.50
   2   4   4   97.49    4.60
   2   4   4  106.39    3.60
   2  -4   4  102.19    3.90
  -2  -4  -4  103.89    4.60
   2  -4   4  102.09    4.40
   2  -4   4   96.99    5.00
  -2  -4  -4   99.09    4.60
  -2  -4  -4  100.79    4.30
   2   4   5    1.30    1.40
   2   4   5    1.80    1.30
   2   4   5   -0.40    1.60
  -2   4  -5   -0.70    1.20
  -2  -4  -5    3.30    1.70
   2  -4   5    0.30    1.20
   2  -4   5    0.60    1.10
   2  -4   5    2.60    1.10
  -2  -4  -5    0.20    1.20
   2  -4   5    0.70    1.80
  -2   4  -6    8.90    2.20
   2   4   6   10.40    2.40
   2   4   6    8.40    2.10
   2   4   6    9.30    2.40
   2  -4   6    3.90    2.10
  -2  -4  -6    7.10    2.20
   2  -4   6    6.50    2.50
   2  -4   6    8.50    1.70
   2   4   7    1.60    1.60
  -2   4  -7    1.20    1.60
   2   4   7    0.70    1.80
   2   4   7   -0.30    1.80
   2  -4   7    2.00    2.00
   2  -4   7    1.10    2.00
   2  -4   7    0.00    1.20
  -2  -4  -7    0.80    1.80
   2   4   8   11.50    2.60
   2   4   8    3.80    2.40
   2   4   8    4.70    2.10
  -2   4  -8    8.50    2.50
  -2  -4  -8    4.90    2.40
   2  -4   8    8.80    2.80
   2  -4   8    7.00    1.80
   2  -4   8    5.30    2.90
   2   4   9    3.00    2.10
  -2   4  -9    6.20    2.50
   2   4   9    5.40    2.80
   2   4   9    4.50    3.00
   2  -4   9    5.60    1.90
   2  -4   9    0.80    2.60
   2  -4   9    6.80    3.20
  -2  -4  -9    3.40    2.40
   2   4  10   -3.80    2.70
  -2   4 -10    0.20    2.30
   2   4  10    0.20    2.30
   2  -4  10   -3.50    2.50
  -2  -4 -10   -0.50    2.50
   2  -4  10    2.20    3.10
   2  -4  10    0.70    1.80
  -2  -4 -10   -3.40    2.00
  -2   4 -11    1.70    2.90
   2   4  11    0.10    3.30
   2   4  11   -1.60    2.60
  -2  -4 -11    3.30    3.20
   2  -4  11    0.80    3.60
   2  -4  11    1.50    2.40
  -2  -4 -11    2.10    3.00
   2  -4  11    2.60    3.40
  -2   5  11    1.00    2.80
   2   5 -11    3.50    2.70
  -2   5  11    2.20    3.90
   2   5 -11    7.10    4.10
  -2   5  11    5.20    3.70
  -2  -5  11    7.10    4.00
  -2  -5  11    2.70    2.50
  -2   5  10   11.80    3.90
   2   5 -10   10.50    3.40
  -2   5  10    8.40    3.50
  -2   5  10    9.80    3.10
   2   5 -10   10.40    3.20
   2  -5 -10    4.20    3.20
  -2  -5  10   10.50    4.00
  -2  -5  10   11.60    2.10
  -2   5   9    8.80    2.70
   2   5  -9    6.50    2.70
   2   5  -9    7.00    2.50
  -2   5   9    2.90    2.60
  -2   5   9    4.30    2.50
   2  -5  -9    1.50    2.50
  -2  -5   9    7.40    3.30
  -2  -5   9    5.70    1.60
  -2   5   8    7.70    2.80
   2   5  -8   10.70    2.90
  -2   5   8   11.20    2.70
   2   5  -8   15.20    3.10
  -2   5   8   14.90    3.10
   2  -5  -8   11.60    3.20
  -2  -5   8   10.90    1.70
  -2  -5   8   13.60    3.60
   2   5  -7   12.00    2.50
  -2   5   7   16.20    2.90
   2   5  -7   10.80    2.60
  -2   5   7   13.90    3.00
  -2   5   7   10.20    2.70
   2  -5  -7   17.70    3.40
  -2  -5   7   11.90    2.70
   2  -5  -7   13.70    2.90
  -2  -5   7   16.10    3.40
  -2  -5   7   16.60    2.10
  -2   5   6    3.70    2.10
   2   5  -6    4.60    2.00
  -2   5   6    0.00    1.60
  -2   5   6    4.50    1.90
   2   5  -6    4.30    1.60
   2  -5  -6    5.40    2.10
  -2  -5   6    0.00    1.70
   2  -5  -6    4.20    2.00
  -2  -5   6    0.90    2.00
  -2  -5   6    5.90    1.30
  -2   5   5    1.40    1.50
   2   5  -5    0.40    1.10
  -2   5   5   -1.20    1.40
  -2   5   5   -0.30    1.50
   2   5  -5   -0.50    1.30
  -2  -5   5    2.20    1.70
   2  -5  -5    0.10    1.50
   2  -5  -5   -2.50    1.40
  -2  -5   5    1.30    2.00
  -2  -5   5    0.50    1.00
   2   5  -4   70.99    4.30
  -2   5   4   71.59    4.00
   2   5  -4   69.39    3.40
  -2   5   4   80.39    4.40
  -2   5   4   76.09    4.20
  -2  -5   4   74.39    3.20
   2  -5  -4   69.99    4.10
  -2  -5   4   73.39    4.80
   2  -5  -4   69.29    4.40
  -2  -5   4   72.39    4.50
  -2   5   3   79.09    4.10
  -2   5   3   86.29    4.00
  -2   5   3   79.99    4.20
   2   5  -3   83.29    4.40
  -2   5   3   81.79    2.70
   2   5  -3   87.99    3.40
  -2  -5   3   86.69    4.80
   2  -5  -3   88.79    4.70
   2  -5  -3   82.49    4.20
  -2  -5   3   86.29    3.50
  -2  -5   3   83.69    2.60
   2  -5  -3   92.99    4.20
  -2  -5   3   81.29    4.70
   2   5  -2   21.50    1.70
  -2   5   2   25.10    2.30
  -2   5   2   25.60    2.50
   2   5  -2   22.60    2.50
  -2   5   2   24.10    2.50
   2  -5  -2   25.20    2.30
   2  -5  -2   28.60    1.90
   2  -5  -2   25.40    2.50
   2  -5  -2   22.40    2.90
  -2  -5   2   22.80    2.80
  -2  -5   2   21.20    2.10
  -2  -5   2   24.50    2.90
  -2  -5   2   29.00    1.60
  -2   5   1   39.00    2.90
  -2   5   1   39.50    2.60
   2   5  -1   39.80    3.00
  -2   5   1   38.70    2.70
   2   5  -1   38.90    1.90
   2  -5  -1   38.10    2.50
  -2  -5   1   38.60    2.00
  -2  -5   1   38.90    3.30
  -2  -5   1   39.20    3.10
   2  -5  -1   38.20    2.70
   2  -5  -1   35.70    3.30
   2  -5  -1   40.90    2.30
  -2  -5   1   41.10    2.70
   2   5   0   13.00    1.80
   2   5   0   15.70    1.30
   2   5   0   19.20    2.30
  -2   5   0   14.70    1.80
  -2   5   0   16.10    2.10
  -2   5   0   15.70    1.90
  -2  -5   0   15.40    2.60
   2  -5   0   14.70    2.10
   2  -5   0   16.60    1.40
  -2  -5   0   16.00    2.10
  -2  -5   0   14.90    2.10
   2  -5   0   15.30    2.30
   2  -5   0   12.70    2.00
  -2  -5   0   16.60    1.70
  -2   5  -1   33.50    2.80
   2   5   1   36.20    2.80
  -2   5  -1   33.80    2.50
   2   5   1   36.50    2.60
   2   5   1   36.10    2.60
   2   5   1   39.60    2.00
  -2   5  -1   38.60    2.50
  -2  -5  -1   40.60    2.60
  -2  -5  -1   34.70    2.80
   2  -5   1   34.30    3.00
   2  -5   1   40.30    3.10
   2  -5   1   36.80    1.40
   2  -5   1   34.10    2.60
  -2  -5  -1   38.70    3.30
   2   5   2  229.08    6.10
  -2   5  -2  221.88    6.90
   2   5   2  221.08    6.50
   2   5   2  217.58    6.90
  -2   5  -2  223.48    6.40
   2   5   2  221.58    5.50
  -2  -5  -2  227.68    7.30
   2  -5   2  219.28    6.30
   2  -5   2  223.18    7.30
   2  -5   2  206.78    7.10
  -2  -5  -2  224.68    7.00
  -2  -5  -2  218.38    6.40
   2   5   3   40.50    2.60
   2   5   3   35.70    2.40
   2   5   3   39.90    3.00
  -2   5  -3   41.70    3.20
   2   5   3   36.50    3.10
  -2   5  -3   45.10    3.10
   2  -5   3   36.40    3.60
   2  -5   3   39.60    3.30
   2  -5   3   41.00    2.80
  -2  -5  -3   35.70    3.10
  -2  -5  -3   41.40    3.20
  -2  -5  -3   36.00    3.20
  -2   5  -4    2.40    1.50
  -2   5  -4    6.00    1.70
   2   5   4    4.30    1.40
   2   5   4    0.80    1.30
   2   5   4    5.90    1.80
   2   5   4    3.30    1.10
   2  -5   4   -0.70    1.80
   2  -5   4    3.90    1.60
  -2  -5  -4    1.80    1.60
   2  -5   4    1.60    1.20
  -2  -5  -4    1.50    1.60
  -2   5  -5   -0.70    1.20
   2   5   5    1.30    1.50
   2   5   5    0.20    1.70
  -2   5  -5    0.40    1.50
   2   5   5   -0.30    1.20
  -2  -5  -5    1.00    1.60
   2  -5   5    2.00    1.30
  -2  -5  -5   -1.80    1.10
   2  -5   5    0.30    1.70
   2  -5   5    0.90    1.40
   2   5   6  190.38    8.00
  -2   5  -6  202.08    7.50
   2   5   6  204.88    7.50
  -2   5  -6  188.18    7.70
   2   5   6  196.28    7.10
   2  -5   6  207.88    8.90
  -2  -5  -6  199.88    7.80
   2  -5   6  195.58    6.40
   2   5   7   19.90    3.70
  -2   5  -7   17.10    3.10
   2   5   7   17.40    3.00
   2   5   7   16.20    2.80
  -2   5  -7   15.00    3.00
  -2  -5  -7   18.60    3.40
   2  -5   7   20.00    4.00
   2  -5   7   20.90    2.80
   2   5   8  272.97   10.70
   2   5   8  289.37   10.00
  -2   5  -8  261.17   10.00
  -2   5  -8  275.47   10.10
   2   5   8  284.37   10.20
   2  -5   8  254.67   11.00
   2  -5   8  281.37    8.30
   2  -5   8  278.97   10.60
  -2  -5  -8  269.77   10.30
   2   5   9   22.50    4.50
  -2   5  -9   18.30    3.70
  -2   5  -9   12.90    3.20
   2   5   9   18.60    3.50
   2   5   9   21.70    4.00
   2  -5   9   19.80    3.00
   2  -5   9   12.10    3.60
   2  -5   9   19.50    4.40
  -2  -5  -9   18.40    3.80
  -2   5 -10   22.30    4.30
  -2   5 -10   14.30    3.80
   2   5  10   16.40    3.70
   2   5  10   23.00    4.80
  -2  -5 -10   24.40    4.70
   2  -5  10   26.50    3.80
  -2  -5 -10   17.20    4.20
   2  -5  10   19.90    4.80
   2  -5  10   21.30    4.60
  -2   6  10   35.60    5.40
  -2   6  10   38.50    5.90
  -2   6  10   37.90    5.80
   2   6 -10   34.00    5.50
   2  -6 -10   40.20    5.90
  -2  -6  10   37.40    3.60
  -2  -6  10   49.80    6.80
  -2   6   9    1.30    2.50
  -2   6   9    4.50    3.00
  -2   6   9    4.60    2.70
   2   6  -9    3.60    2.60
   2  -6  -9    1.10    3.00
  -2  -6   9    1.70    1.50
  -2  -6   9    0.70    2.90
   2   6  -8    5.10    2.50
  -2   6   8    2.90    2.20
  -2   6   8    4.10    2.60
  -2   6   8    2.60    2.50
  -2  -6   8    7.00    1.80
   2  -6  -8    3.80    2.40
  -2  -6   8    1.10    2.70
   2   6  -7   -1.20    1.50
  -2   6   7    1.60    2.10
  -2   6   7   -1.70    2.00
  -2   6   7   -0.70    1.60
   2   6  -7   -0.90    1.40
   2  -6  -7    1.30    4.00
  -2  -6   7   -0.50    1.20
  -2  -6   7    1.70    2.40
   2  -6  -7    1.50    2.10
  -2  -6   7   -2.80    1.50
  -2   6   6    2.40    2.00
   2   6  -6    2.90    1.60
  -2   6   6    4.10    2.30
  -2   6   6    2.00    1.90
   2   6  -6    0.70    1.90
   2  -6  -6    2.70    2.10
  -2  -6   6    1.70    1.90
  -2  -6   6    2.30    1.30
  -2  -6   6   -1.80    2.10
   2  -6  -6   -0.40    1.80
  -2   6   5  337.87    9.90
  -2   6   5  328.77   10.20
   2   6  -5  333.57   10.30
   2   6  -5  337.27    8.80
  -2   6   5  322.17    9.70
   2  -6  -5  328.97    9.90
  -2  -6   5  334.27   10.90
  -2  -6   5  323.97    8.20
   2  -6  -5  343.37   10.60
  -2  -6   5  320.27   11.10
   2   6  -4  331.87   10.00
  -2   6   4  340.77    9.70
  -2   6   4  338.17    9.40
  -2   6   4  349.57   10.00
   2   6  -4  344.07    8.40
  -2  -6   4  339.07    8.40
   2  -6  -4  335.87    9.50
  -2  -6   4  350.56   11.00
   2  -6  -4  343.27   10.50
  -2  -6   4  329.67   10.70
  -2   6   3   97.19    4.60
   2   6  -3  100.89    3.90
   2   6  -3  100.39    5.20
  -2   6   3   97.49    5.00
  -2   6   3   99.89    4.90
   2  -6  -3   97.69    4.60
   2  -6  -3   96.09    5.40
  -2  -6   3   94.19    5.60
  -2  -6   3   86.89    4.20
  -2  -6   3   95.99    5.60
  -2   6   2   30.60    2.90
  -2   6   2   31.60    3.00
   2   6  -2   23.40    2.90
  -2   6   2   27.90    2.60
   2   6  -2   27.50    2.00
   2  -6  -2   27.10    2.90
  -2  -6   2   30.10    2.70
   2  -6  -2   31.70    3.60
   2  -6  -2   30.90    2.40
  -2  -6   2   30.60    3.40
  -2  -6   2   29.60    3.30
   2  -6  -2   27.40    2.60
   2   6  -1   16.10    1.60
  -2   6   1   13.10    2.10
   2   6  -1   13.90    2.40
  -2   6   1   14.70    2.40
  -2   6   1   15.00    2.10
   2  -6  -1   16.00    2.10
   2  -6  -1   17.50    1.90
   2  -6  -1   15.80    2.40
  -2  -6   1   18.60    3.10
  -2  -6   1   17.70    1.70
   2  -6  -1   11.50    2.40
  -2  -6   1   18.20    2.40
  -2  -6   1   12.30    2.30
   2   6   0    3.00    1.40
   2   6   0    3.20    1.00
  -2   6   0    2.80    1.30
  -2   6   0    3.80    1.60
  -2  -6   0    2.20    1.50
   2  -6   0    3.10    1.70
   2  -6   0    2.70    1.50
  -2  -6   0    4.10    1.50
  -2  -6   0    1.20    1.00
  -2  -6   0    3.50    1.90
   2  -6   0    3.90    1.50
   2  -6   0    5.70    1.10
   2   6   1    2.50    1.00
   2   6   1    4.50    1.70
   2   6   1    3.70    1.40
  -2   6  -1    1.70    1.40
  -2   6  -1    3.10    1.30
  -2  -6  -1    4.80    2.00
   2  -6   1    4.20    1.70
   2  -6   1    2.60    2.00
   2  -6   1    1.70    1.20
  -2  -6  -1    5.40    1.70
  -2  -6  -1    6.20    1.50
   2   6   2   81.19    3.90
   2   6   2   84.49    3.50
   2   6   2   79.39    4.60
  -2   6  -2   83.89    4.60
  -2   6  -2   86.09    4.20
   2   6   2   82.69    4.30
   2  -6   2   93.49    5.20
   2  -6   2   82.89    5.00
   2  -6   2   79.59    4.20
  -2  -6  -2   78.29    5.00
  -2  -6  -2   86.49    4.30
  -2  -6  -2   79.39    4.60
   2   6   3  190.58    6.70
  -2   6  -3  173.78    6.90
   2   6   3  182.28    5.70
  -2   6  -3  181.88    6.30
   2   6   3  184.78    5.70
   2   6   3  173.78    6.90
   2  -6   3  184.48    7.40
  -2  -6  -3  185.58    7.00
   2  -6   3  175.98    7.40
   2  -6   3  180.38    6.20
  -2  -6  -3  181.38    7.20
  -2  -6  -3  175.68    6.50
  -2   6  -4   19.90    2.80
   2   6   4   13.90    2.30
  -2   6  -4   15.70    2.80
   2   6   4   10.70    2.20
   2   6   4   18.20    3.10
   2  -6   4   10.00    2.60
  -2  -6  -4   13.80    2.60
   2  -6   4   13.00    2.50
   2  -6   4   12.60    2.10
  -2  -6  -4   17.20    2.90
  -2   6  -5   91.39    5.60
  -2   6  -5   89.69    5.00
   2   6   5   86.19    5.40
   2   6   5   88.59    5.20
   2   6   5   85.99    4.60
  -2  -6  -5   88.79    5.30
  -2  -6  -5   86.49    5.30
   2  -6   5   91.29    4.60
   2  -6   5   89.69    5.30
   2  -6   5   90.69    6.00
   2   6   6    1.10    2.20
  -2   6  -6    2.90    1.80
   2   6   6    1.70    1.70
   2   6   6   -0.10    1.50
  -2   6  -6    0.40    1.70
  -2  -6  -6    1.60    1.90
   2  -6   6    2.70    2.30
   2  -6   6    3.70    1.60
   2  -6   6    0.50    2.10
   2   6   7    0.20    1.70
   2   6   7   -1.60    1.80
  -2   6  -7   -1.50    1.90
  -2   6  -7    0.10    1.60
   2   6   7    2.00    2.40
  -2  -6  -7   -3.10    1.90
   2  -6   7   -0.90    1.40
   2  -6   7    0.20    2.60
  -2   6  -8   33.70    4.30
   2   6   8   50.59    4.90
   2   6   8   36.00    5.30
   2   6   8   42.20    4.90
  -2   6  -8   47.90    5.30
  -2  -6  -8   32.20    4.90
   2  -6   8   40.10    5.90
   2  -6   8   28.70    3.60
   2   6   9    2.10    3.00
  -2   6  -9    2.40    2.50
   2   6   9    0.10    2.30
   2   6   9    2.30    2.70
  -2   6  -9   -0.30    2.20
   2  -6   9   -1.90    1.50
   2  -6   9    3.90    3.40
  -2  -6  -9    0.10    2.80
   2   6  10   58.59    6.30
   2   6  10   50.49    6.10
   2   6  10   50.59    6.90
  -2   6 -10   62.19    7.40
  -2   6 -10   47.00    5.70
   2  -6  10   55.49    7.50
   2  -6  10   65.49    5.80
  -2  -6 -10   57.19    6.10
  -2  -6 -10   36.00    7.00
  -2   7   9   -1.60    2.60
   2   7  -9    4.20    2.90
  -2   7   9    3.00    3.00
  -2   7   9    1.80    2.70
  -2  -7   9   -3.60    1.60
   2  -7  -9   -1.50    2.80
  -2  -7   9    5.20    3.60
  -2   7   8   16.60    3.80
  -2   7   8   28.40    4.50
   2   7  -8   17.00    3.70
  -2   7   8   23.40    4.10
   2  -7  -8   14.40    3.60
  -2  -7   8   23.70    3.30
  -2  -7   8   15.80    4.20
  -2   7   7   57.59    5.60
  -2   7   7   51.59    5.00
   2   7  -7   55.69    5.30
  -2   7   7   50.49    5.10
   2  -7  -7   59.79    5.50
  -2  -7   7   49.30    3.80
  -2  -7   7   46.10    5.20
  -2  -7   7   49.50    6.00
  -2   7   6    1.20    1.90
  -2   7   6    0.30    1.80
   2   7  -6   -1.90    1.80
  -2   7   6   -4.20    1.60
  -2  -7   6   -1.90    1.20
  -2  -7   6    0.10    2.30
   2  -7  -6   -2.30    1.90
   2  -7  -6    0.90    2.10
  -2  -7   6    4.30    2.40
  -2   7   5   40.20    4.10
  -2   7   5   49.80    4.60
  -2   7   5   37.30    3.80
   2   7  -5   42.30    4.40
   2  -7  -5   45.90    4.80
   2  -7  -5   34.30    4.00
  -2  -7   5   47.50    3.50
  -2  -7   5   42.20    5.10
  -2  -7   5   38.20    4.50
   2   7  -4   46.60    4.40
  -2   7   4   48.40    4.20
  -2   7   4   42.60    3.80
  -2   7   4   43.10    4.00
  -2  -7   4   43.80    3.50
  -2  -7   4   48.70    4.90
  -2  -7   4   42.30    4.80
   2  -7  -4   48.50    4.70
   2  -7  -4   47.00    4.00
  -2   7   3    2.80    1.70
   2   7  -3    2.50    1.70
  -2   7   3    3.90    2.00
  -2  -7   3    0.00    1.90
   2  -7  -3    1.90    2.30
  -2  -7   3    1.20    1.90
   2  -7  -3    1.60    1.70
  -2  -7   3    2.20    1.50
  -2   7   2   19.20    3.10
  -2   7   2   20.60    2.70
   2   7  -2   19.10    3.10
  -2  -7   2   18.30    3.20
   2  -7  -2   17.80    3.20
   2  -7  -2   19.30    2.60
  -2  -7   2   16.30    3.30
  -2  -7   2   14.70    2.40
  -2   7   1  100.59    5.30
  -2   7   1   95.09    4.50
   2   7  -1   93.49    5.30
   2  -7  -1  105.49    4.80
  -2  -7   1  104.59    5.60
   2  -7  -1  102.09    5.30
   2  -7  -1   92.69    5.80
   2  -7  -1   97.69    4.00
  -2  -7   1  100.09    5.10
  -2  -7   1   99.09    6.00
  -2   7   0  404.56    9.80
  -2   7   0  401.96   11.10
   2   7   0  409.96   11.20
  -2  -7   0  423.06   11.00
  -2  -7   0  402.16    9.20
  -2  -7   0  415.06   11.00
   2  -7   0  399.36   12.20
   2  -7   0  407.06   10.90
   2  -7   0  413.96   10.70
  -2  -7   0  413.36   12.10
   2   7   1  180.38    6.60
  -2   7  -1  187.68    6.20
  -2   7  -1  176.58    7.10
   2   7   1  180.48    7.10
   2  -7   1  197.48    7.20
  -2  -7  -1  183.58    6.20
   2  -7   1  195.28    7.50
  -2  -7  -1  193.98    7.40
   2  -7   1  186.68    8.00
  -2  -7  -1  177.98    7.90
   2   7   2  223.68    8.30
   2   7   2  229.18    7.20
  -2   7  -2  248.18    7.50
  -2   7  -2  232.68    8.40
  -2  -7  -2  255.87    9.30
  -2  -7  -2  237.38    7.60
   2  -7   2  233.08    9.20
   2  -7   2  243.98    8.90
   2  -7   2  253.27    8.10
  -2  -7  -2  236.38    8.50
   2   7   3   12.30    2.50
  -2   7  -3   14.30    2.90
  -2   7  -3   17.10    2.70
   2  -7   3   19.80    3.50
  -2  -7  -3   18.10    2.80
   2  -7   3   18.80    3.50
   2  -7   3   24.50    3.10
  -2  -7  -3   15.30    3.00
  -2   7  -4   98.29    6.00
   2   7   4  100.49    6.10
  -2   7  -4  107.89    5.40
   2  -7   4   99.49    6.50
   2  -7   4   93.39    6.00
  -2  -7  -4  103.09    5.70
  -2  -7  -4   94.69    5.90
   2  -7   4  102.39    5.20
   2   7   5   21.50    3.90
  -2   7  -5   15.30    3.10
  -2   7  -5   15.70    2.90
  -2  -7  -5   18.70    3.40
   2  -7   5   17.10    3.90
   2  -7   5   20.90    3.10
   2  -7   5   14.70    3.20
  -2  -7  -5   15.50    3.00
  -2   7  -6    7.10    2.60
  -2   7  -6    4.80    2.10
   2   7   6    3.30    3.00
   2   7   6    3.50    2.90
   2  -7   6    6.10    2.90
  -2  -7  -6    0.90    2.30
   2  -7   6    5.60    2.10
   2  -7   6    7.60    4.00
   2   7   7   11.90    3.70
  -2   7  -7    9.10    3.00
  -2   7  -7    8.20    2.60
  -2  -7  -7   12.40    3.40
   2  -7   7    1.50    3.10
   2  -7   7    6.20    2.20
  -2   7  -8   -4.60    1.90
  -2   7  -8    3.80    2.40
   2   7   8   -0.10    2.60
   2  -7   8   -1.80    3.10
   2  -7   8    1.30    1.90
  -2  -7  -8    1.30    2.80
  -2   7  -9    2.20    2.90
   2   7   9   -4.90    2.80
  -2   7  -9   -0.10    3.60
   2  -7   9    1.30    3.60
   2  -7   9    0.90    1.90
  -2  -7  -9   -3.30    2.90
  -2   8   9    2.00    2.90
  -2   8   9    0.50    3.60
  -2   8   8   11.30    3.50
  -2   8   8   10.50    3.60
   2   8  -8   10.50    3.80
  -2  -8   8   14.00    4.50
  -2  -8   8    8.20    2.40
   2  -8  -8    1.50    3.30
   2   8  -7   30.70    5.20
  -2   8   7   32.80    4.60
  -2   8   7   34.50    5.50
  -2  -8   7   40.60    4.00
   2  -8  -7   31.50    4.80
  -2  -8   7   38.70    6.10
  -2  -8   7   30.00    6.10
  -2   8   6   18.00    3.50
   2   8  -6   19.10    3.90
  -2   8   6   16.60    3.80
  -2  -8   6   10.10    3.30
   2  -8  -6   13.90    3.70
  -2  -8   6   13.00    3.50
  -2  -8   6   12.10    2.60
   2  -8  -6   11.20    3.00
   2   8  -5    7.50    2.90
  -2   8   5   13.70    3.40
  -2   8   5   11.00    2.70
  -2  -8   5    6.60    3.20
  -2  -8   5    1.40    2.40
  -2  -8   5   12.10    2.60
   2  -8  -5   10.70    3.00
   2  -8  -5    8.10    3.00
  -2   8   4   25.30    3.40
   2   8  -4   19.60    3.60
  -2   8   4   24.10    4.10
   2  -8  -4   26.30    4.50
  -2  -8   4   17.00    3.60
  -2  -8   4   24.00    3.40
  -2  -8   4   19.00    4.10
   2  -8  -4   18.50    3.20
  -2   8   3    3.60    1.90
  -2   8   3    8.10    2.50
   2   8  -3    0.80    2.00
  -2  -8   3    0.90    2.00
   2  -8  -3   -0.30    2.30
  -2  -8   3    5.50    1.90
   2  -8  -3   -0.40    1.60
  -2  -8   3    1.50    2.30
   2   8  -2   34.60    4.10
  -2   8   2   33.60    4.20
  -2   8   2   37.00    3.40
  -2  -8   2   38.20    4.50
   2  -8  -2   26.10    4.30
  -2  -8   2   32.90    3.80
  -2  -8   2   29.20    4.50
  -2   8   1    1.40    2.00
   2   8  -1   -0.90    1.60
  -2   8   1    0.90    1.60
  -2  -8   1    1.50    1.70
   2  -8  -1    1.70    1.80
  -2  -8   1    3.10    2.50
   2  -8  -1    0.40    1.60
  -2  -8   1   -1.70    1.70
   2  -8  -1    0.20    2.30
   2   8   0   -2.70    1.40
  -2   8   0    1.10    1.60
   2   8   0    0.90    1.90
  -2   8   0   -2.70    1.60
   2  -8   0    1.10    1.60
  -2  -8   0    3.60    2.60
   2  -8   0    3.10    2.60
   2  -8   0   -1.00    1.50
   2   8   1   40.20    3.80
  -2   8  -1   40.70    3.40
   2   8   1   27.40    3.90
  -2   8  -1   33.30    4.00
  -2  -8  -1   35.10    4.60
  -2  -8  -1   36.60    4.10
   2  -8   1   36.30    4.10
   2  -8   1   45.70    4.10
   2  -8   1   33.70    4.30
  -2   8  -2    1.10    1.60
   2   8   2    2.10    1.90
  -2   8  -2   -0.30    1.90
  -2  -8  -2   -2.60    2.00
   2  -8   2    3.30    2.50
  -2  -8  -2   -1.60    1.40
   2  -8   2   -1.00    1.90
   2  -8   2   -3.20    1.30
   2   8   3    5.10    2.50
  -2   8  -3    5.20    2.40
  -2  -8  -3   13.70    2.80
   2  -8   3    7.30    2.20
  -2  -8  -3    4.10    2.40
   2  -8   3   10.10    3.00
   2  -8   3    9.80    3.20
  -2   8  -4   58.39    5.30
   2   8   4   61.49    5.40
   2  -8   4   63.09    4.80
  -2  -8  -4   69.59    5.80
   2  -8   4   58.99    5.80
  -2  -8  -4   65.89    5.00
   2  -8   4   69.79    5.80
   2   8   5   11.50    3.30
  -2   8  -5   17.80    3.70
   2  -8   5   13.20    3.80
  -2  -8  -5   12.80    3.40
   2  -8   5   11.00    2.70
  -2  -8  -5   15.10    3.40
   2  -8   5   16.20    3.60
  -2   8  -6   20.50    4.20
   2   8   6   20.10    4.10
   2  -8   6   12.30    2.90
   2  -8   6   17.90    4.50
  -2  -8  -6   20.70    4.00
   2   8   7   -1.70    2.60
  -2   8  -7   -0.90    2.40
  -2  -8  -7   -0.60    2.40
   2  -8   7    1.20    3.30
   2  -8   7    1.60    2.20
   2   8   8   24.20    4.80
  -2   8  -8   24.20    4.60
   2  -8   8   22.10    3.60
  -2  -8  -8   20.40    4.50
   2  -8   8   22.00    5.50
  -2   9   7   -1.60    2.80
   2   9  -7   -0.40    2.70
  -2  -9   7    3.40    2.40
  -2  -9   7    5.30    3.70
   2  -9  -7    3.10    2.90
   2   9  -6   24.50    4.40
  -2   9   6   22.90    4.40
  -2  -9   6   29.00    5.30
   2  -9  -6   24.10    4.90
   2  -9  -6   22.00    4.10
  -2  -9   6   28.60    5.10
  -2  -9   6   29.30    4.40
  -2   9   5    1.00    2.70
   2   9  -5    1.60    2.70
  -2  -9   5   -0.80    1.80
  -2  -9   5    0.40    2.70
  -2  -9   5   -0.90    2.80
   2  -9  -5   -2.00    2.80
   2  -9  -5    1.70    2.40
   2   9  -4    0.50    2.10
  -2   9   4    0.10    2.30
   2  -9  -4    1.20    2.80
  -2  -9   4   -3.90    2.70
  -2  -9   4    4.20    3.10
  -2  -9   4   -0.90    1.70
   2   9  -3    0.60    2.10
  -2   9   3    1.10    2.30
  -2  -9   3    3.30    2.80
  -2  -9   3   -0.50    1.80
  -2  -9   3    1.40    2.60
   2  -9  -3    4.50    3.20
   2   9  -2   17.20    3.60
  -2   9   2   19.00    3.50
   2  -9  -2   16.80    4.10
  -2  -9   2   16.10    3.20
  -2  -9   2   28.60    4.60
  -2  -9   2   18.50    4.00
  -2   9   1   24.60    4.10
   2   9  -1   15.70    3.40
   2  -9  -1   13.80    3.80
  -2  -9   1   17.70    3.50
  -2  -9   1   18.50    3.60
  -2  -9   1   12.50    3.40
   2   9   0   13.00    3.30
   2   9   0   15.40    3.00
  -2   9   0   10.90    3.10
  -2  -9   0   11.70    3.40
  -2  -9   0   11.90    3.00
   2  -9   0    7.50    2.60
   2  -9   0   13.30    3.50
   2  -9   0   10.20    2.80
  -2   9  -1   35.90    4.50
   2   9   1   31.20    4.40
   2   9   1   30.80    5.00
  -2  -9  -1   35.70    4.70
   2  -9   1   32.20    4.30
   2  -9   1   38.40    4.40
   2  -9   1   27.90    4.60
  -2  -9  -1   39.50    5.20
   2   9   2    7.30    2.80
  -2   9  -2    7.00    2.80
   2  -9   2    6.70    3.40
   2  -9   2    2.50    2.40
   2  -9   2   10.70    2.90
  -2  -9  -2    8.50    3.00
  -2   9  -3    1.50    2.40
   2   9   3   -0.60    2.00
   2  -9   3    2.40    2.80
  -2  -9  -3    1.40    3.00
   2  -9   3    0.30    2.00
  -2  -9  -3    0.50    2.60
   2  -9   3    7.00    3.20
  -2   9  -4   81.69    6.60
   2   9   4   86.59    6.70
   2  -9   4   79.29    7.00
  -2  -9  -4   92.29    6.30
   2  -9   4   78.39    6.70
  -2  -9  -4   94.89    7.00
   2  -9   4   93.69    6.20
  -2   9  -5    2.90    2.80
   2   9   5   -1.40    2.60
   2  -9   5   -0.40    2.10
  -2  -9  -5    0.90    2.50
   2  -9   5    1.70    2.80
  -2  -9  -5    2.60    2.90
   2  -9   5    1.00    2.90
   2   9   6   12.90    4.00
  -2   9  -6   12.80    3.90
   2  -9   6    8.20    4.00
  -2  -9  -6    4.10    3.50
   2  -9   6   10.60    3.00
   2   9   7    2.40    3.30
  -2   9  -7    0.50    2.90
   2  -9   7    0.10    3.50
  -2  -9  -7    3.70    3.60
   2  -9   7    0.10    2.30
   2  10  -6    0.00    3.10
  -2  10   6   -0.50    3.30
  -2 -10   6    1.50    2.60
   2 -10  -6   -1.00    3.40
  -2 -10   6    1.00    4.00
  -2 -10   6   -0.70    3.20
   2  10  -5    4.20    3.40
  -2  10   5    2.60    3.10
   2 -10  -5    5.10    3.90
  -2 -10   5    6.50    3.90
  -2 -10   5    8.10    4.00
  -2 -10   5    0.60    2.30
  -2  10   4   -0.30    2.70
   2  10  -4    0.20    2.60
  -2 -10   4   -6.10    2.60
  -2 -10   4    0.30    2.20
   2 -10  -4    0.00    3.10
  -2 -10   4    1.90    3.40
  -2  10   3   26.60    4.80
   2  10  -3   21.80    4.30
  -2 -10   3   23.00    4.90
  -2 -10   3   16.90    3.70
   2 -10  -3   26.60    5.10
  -2 -10   3   19.50    4.40
  -2  10   2   43.80    5.40
   2  10  -2   43.10    5.50
   2 -10  -2   41.10    6.10
  -2 -10   2   32.70    5.30
  -2 -10   2   46.60    5.40
  -2 -10   2   44.20    6.10
  -2  10   1    6.90    3.20
   2  10  -1    6.80    3.00
   2  10  -1    2.30    2.40
   2 -10  -1    1.50    3.40
  -2 -10   1    2.10    3.20
  -2  10   0   -2.20    2.10
   2  10   0    3.10    2.90
   2  10   0   -1.90    2.10
   2 -10   0    2.60    3.00
  -2 -10   0    0.00    2.70
  -2 -10   0   -2.50    2.00
  -2  10  -1   30.80    4.90
   2  10   1   43.20    5.50
  -2 -10  -1   28.40    5.30
   2 -10   1   41.80    6.10
   2 -10   1   37.90    5.20
   2 -10   1   34.60    5.00
  -2  10  -2    7.00    3.20
   2  10   2    4.40    2.60
   2 -10   2   11.70    3.80
  -2 -10  -2    8.10    3.50
   2 -10   2    6.30    3.10
   2 -10   2    7.20    2.80
  -2  10  -3    5.50    3.00
   2  10   3    2.70    3.00
   2 -10   3    1.90    2.50
  -2 -10  -3   -1.20    2.80
   2 -10   3   -2.10    2.90
   2 -10   3    0.00    2.70
  -2  10  -4    3.90    3.20
   2  10   4   -0.40    2.80
   2 -10   4    8.30    3.20
  -2 -10  -4    4.30    3.70
   2 -10   4    9.50    4.00
   2 -10   4    1.60    3.30
   2  10   5   85.19    7.50
  -2  10  -5   94.19    7.90
  -2 -10  -5   81.39    7.60
   2 -10   5   78.89    7.90
   2 -10   5   79.29    6.80
   2 -10   5   73.39    7.40
  -2 -10  -6    2.30    3.30
   2 -10   6    4.20    2.90
   2 -10   6    0.60    4.80
  -2  11   4   25.80    5.20
  -2 -11   4   19.30    5.20
   2 -11  -4   32.60    6.50
  -2 -11   4   34.70    6.20
  -2 -11   4   21.70    4.40
   2  11  -3    1.20    3.20
  -2  11   3   -2.80    3.00
  -2 -11   3    2.70    3.60
  -2 -11   3    3.50    3.00
   2 -11  -3   -1.20    3.80
  -2 -11   3    1.30    3.40
   2  11  -2   24.00    4.90
  -2  11   2   21.20    4.50
   2  11  -2   15.60    4.30
  -2 -11   2   17.40    5.00
   2 -11  -2   15.50    5.10
   2  11  -1    3.90    3.00
  -2  11   1    3.60    3.30
   2 -11  -1   -2.20    3.40
  -2 -11   1    1.20    2.90
  -2 -11   1    1.60    3.50
  -2  11   0   16.10    4.20
   2  11   0   20.40    4.60
  -2 -11   0    8.30    4.10
   2 -11   0   20.00    4.80
   2  11   1    1.10    2.90
  -2  11  -1   -1.60    2.70
  -2 -11  -1   -1.90    3.50
   2 -11   1    3.40    3.90
  -2  11  -2    6.20    3.60
   2  11   2    5.40    3.40
   2 -11   2    0.30    3.40
   2 -11   2   11.40    4.00
  -2 -11  -2    3.20    3.80
   2  11   3   -2.90    2.70
  -2  11  -3   -3.10    2.70
  -2 -11  -3   -2.40    3.50
   2 -11   3    4.20    4.00
   2 -11   3    0.50    2.70
   2 -11   3   -1.10    3.10
   2 -11   4    2.00    2.90
   2 -11   4   -2.60    3.20
  -2 -11  -4    0.60    3.60
   2 -11   4    2.60    3.80
  -3   0  12   34.60    4.20
   3   0 -12   34.60    5.70
  -3   0  12   40.90    6.10
  -3   0  11    1.00    1.60
   3   0 -11    0.10    2.00
   3   0 -11    2.60    2.70
  -3   0  11   -1.60    2.60
  -3   0  10   34.00    4.70
  -3   0  10   36.80    4.70
  -3   0  10   24.10    2.70
   3   0 -10   37.90    4.00
   3   0 -10   33.00    4.40
  -3   0   9    1.80    1.90
  -3   0   9    0.70    1.10
   3   0  -9   -1.50    1.40
  -3   0   9    0.30    2.10
  -3   0   8    2.00    1.90
  -3   0   8    0.60    1.00
   3   0  -8    0.60    1.40
  -3   0   8    0.50    1.70
   3   0  -7   -0.70    1.10
  -3   0   7    1.60    1.60
  -3   0   7   -1.40    1.30
  -3   0   7   -1.10    1.00
  -3   0   7    0.30    0.80
   3   0  -7   -0.30    1.20
  -3   0   6   -1.00    0.50
  -3   0   6    0.80    1.20
   3   0  -6    0.10    1.00
  -3   0   6   -1.60    0.90
  -3   0   6   -0.10    0.60
   3   0  -6    1.00    1.10
  -3   0   6   -1.50    0.70
  -3   0   5   -0.10    1.00
  -3   0   5   -0.40    0.90
  -3   0   5    0.10    0.50
  -3   0   5    0.20    0.50
   3   0  -5    0.80    1.00
   3   0  -5   -0.50    0.80
  -3   0   5    0.60    0.80
   3   0  -4  508.45   10.00
  -3   0   4  514.75    7.80
  -3   0   4  501.55    9.20
  -3   0   4  507.25   10.20
  -3   0   4  514.05    9.80
  -3   0   4  514.25    7.90
  -3   0   4  511.45   10.20
  -3   0   3    0.00    0.80
   3   0  -3   -0.90    0.80
  -3   0   3    0.10    0.30
  -3   0   3   -0.40    0.60
  -3   0   3    0.00    0.30
  -3   0   3   -0.90    0.70
  -3   0   3   -1.00    0.60
  -3   0   2 9913.11  138.49
  -3   0   2 9672.03  140.19
  -3   0   2 9708.93  138.39
   3   0  -2 9830.52  138.19
  -3   0   2 9967.10  134.29
  -3   0   2 9800.72  133.79
   3   0  -2 9999.00  143.09
  -3   0   1    0.10    0.60
  -3   0   1    0.30    0.30
   3   0  -1    0.00    0.60
  -3   0   1   -0.40    0.70
  -3   0   1    0.90    0.50
   3   0  -1    0.60    0.90
  -3   0   1    0.20    0.60
  -3   0   1    0.00    0.40
  -3   0   0  161.48    3.60
  -3   0   0  162.28    3.50
   3   0   0  158.38    2.60
   3   0   0  162.88    3.30
  -3   0   0  157.38    3.40
   3   0   0  156.58    3.50
   3   0   0  155.08    3.60
  -3   0   0  161.18    3.40
   3   0   1    0.10    0.60
   3   0   1   -0.50    0.60
  -3   0  -1   -0.40    0.60
   3   0   1    0.00    0.90
  -3   0  -1    0.00    0.70
   3   0   1    0.20    0.70
  -3   0  -1    0.60    0.70
   3   0   2  122.69    3.50
   3   0   2  130.99    3.40
   3   0   2  127.79    3.80
   3   0   2  132.69    2.30
  -3   0  -2  123.59    3.60
  -3   0  -2  128.19    3.40
   3   0   3    0.20    0.90
  -3   0  -3   -1.00    0.70
   3   0   3    0.10    0.60
  -3   0  -3   -0.50    0.70
   3   0   3   -1.10    0.70
   3   0   4   24.80    1.90
  -3   0  -4   28.90    2.30
   3   0   4   27.00    2.40
   3   0   4   29.70    2.40
  -3   0  -4   26.20    2.00
   3   0   5   -0.40    1.20
   3   0   5    2.60    1.20
  -3   0  -5   -1.40    0.90
  -3   0  -5   -0.70    0.80
   3   0   5    0.50    0.90
   3   0   5    0.30    0.90
   3   0   6  377.76   10.10
   3   0   6  382.26    8.70
  -3   0  -6  375.86    9.20
   3   0   6  381.06    9.70
  -3   0  -6  381.86   10.10
   3   0   7   -0.50    1.10
   3   0   7    0.30    1.40
   3   0   7    0.90    1.60
  -3   0  -7   -1.90    1.30
  -3   0  -7   -0.90    1.20
   3   0   8   64.59    4.00
   3   0   8   70.69    5.20
  -3   0  -8   70.39    4.50
   3   0   8   62.09    4.60
  -3   0  -8   57.09    4.80
  -3   0  -9   -1.80    1.70
   3   0   9    1.50    1.70
   3   0   9   -1.00    2.00
  -3   0  -9    1.90    1.70
  -3   0 -10    2.20    2.30
   3   0  10    1.10    2.40
  -3   0 -10    0.70    1.90
   3   0  10    3.30    2.00
   3   0  11   -0.80    2.90
  -3   0 -11    0.00    2.40
   3   0  11    3.10    2.20
   3   1 -12   17.10    4.40
  -3   1  12   16.30    4.30
  -3  -1  12   21.80    3.40
   3  -1 -12   23.50    4.50
  -3  -1  12   24.40    4.90
  -3   1  11    9.00    2.30
  -3   1  11   10.60    3.70
   3   1 -11    9.20    3.20
  -3   1  11    1.10    2.70
  -3  -1  11    9.20    2.00
  -3  -1  11   11.60    3.60
   3  -1 -11    7.10    3.20
   3  -1 -11   15.00    3.50
  -3   1  10   12.40    2.30
  -3   1  10   13.60    3.40
   3   1 -10   15.30    3.00
  -3   1  10   17.70    3.70
   3   1 -10   10.20    2.90
  -3  -1  10   16.10    3.50
  -3  -1  10   21.20    2.40
   3  -1 -10   17.20    3.30
   3   1  -9    9.50    2.70
  -3   1   9   11.20    2.90
  -3   1   9   11.70    3.10
   3   1  -9    7.90    2.20
  -3   1   9    7.40    1.80
   3  -1  -9   14.70    3.00
  -3  -1   9    7.40    1.40
  -3  -1   9    9.10    2.70
   3   1  -8   13.80    2.40
  -3   1   8   12.00    2.60
  -3   1   8   13.70    2.10
  -3   1   8   14.60    3.00
  -3  -1   8   12.30    1.60
   3  -1  -8   10.10    2.40
  -3  -1   8    9.80    2.50
  -3  -1   8   12.70    2.50
  -3  -1   8   14.60    2.90
  -3   1   7   51.79    2.80
  -3   1   7   44.80    3.90
   3   1  -7   51.19    3.40
   3   1  -7   52.59    3.30
  -3   1   7   51.19    3.90
  -3  -1   7   49.30    3.90
   3  -1  -7   50.59    3.80
  -3  -1   7   49.90    3.80
  -3  -1   7   52.39    2.30
   3  -1  -7   52.09    3.30
  -3  -1   7   50.99    3.50
  -3  -1   7   48.80    2.10
  -3   1   6   12.70    2.10
   3   1  -6   14.00    2.00
  -3   1   6   11.60    2.20
   3   1  -6   11.40    1.90
  -3   1   6   10.90    1.50
  -3   1   6    9.80    1.40
  -3   1   6   10.80    1.50
  -3  -1   6   11.40    0.90
  -3  -1   6   11.90    1.00
   3  -1  -6   10.50    1.80
  -3  -1   6    9.80    2.00
  -3  -1   6   11.80    1.90
  -3  -1   6    9.20    1.80
   3  -1  -6   14.80    2.30
  -3   1   5   26.60    1.70
  -3   1   5   27.60    1.80
  -3   1   5   28.90    1.80
  -3   1   5   27.80    2.40
   3   1  -5   22.20    2.10
  -3   1   5   24.30    2.50
   3  -1  -5   31.60    2.60
  -3  -1   5   30.10    2.40
  -3  -1   5   23.70    2.30
  -3  -1   5   27.50    2.30
  -3  -1   5   26.10    2.20
   3  -1  -5   25.80    2.20
  -3   1   4   52.19    2.90
  -3   1   4   53.19    2.10
  -3   1   4   54.09    1.90
  -3   1   4   56.99    2.80
  -3   1   4   60.59    2.30
  -3  -1   4   55.09    2.80
  -3  -1   4   59.99    2.90
  -3  -1   4   58.89    2.90
   3  -1  -4   54.09    2.90
  -3  -1   4   58.29    3.00
   3  -1  -4   61.69    2.90
  -3  -1   4   54.09    2.70
  -3   1   3  381.76    7.30
  -3   1   3  380.16    6.70
  -3   1   3  358.06    7.80
  -3   1   3  363.46    6.60
  -3   1   3  375.66    7.80
  -3  -1   3  374.26    7.30
  -3  -1   3  382.56    7.70
   3  -1  -3  384.16    6.10
  -3  -1   3  385.86    7.50
  -3  -1   3  375.96    8.00
  -3  -1   3  377.96    7.40
   3  -1  -3  378.16    7.80
  -3   1   2  488.25    8.90
  -3   1   2  498.85    8.20
  -3   1   2  490.65    8.10
  -3   1   2  500.95    9.00
  -3   1   2  495.45    8.10
  -3  -1   2  489.15    9.30
   3  -1  -2  495.05    9.10
  -3  -1   2  484.15    8.20
  -3  -1   2  498.15    8.90
  -3  -1   2  483.25    8.20
  -3  -1   2  491.05    8.60
   3  -1  -2  498.35    7.40
  -3   1   1  653.13    9.70
   3   1  -1  635.24   10.70
   3   1  -1  678.03   10.00
  -3   1   1  654.83   10.50
  -3   1   1  665.33   10.70
  -3   1   1  643.14   10.30
   3  -1  -1  667.13   10.20
  -3  -1   1  656.33    9.70
  -3  -1   1  652.23    9.60
  -3  -1   1  653.53    9.50
  -3  -1   1  634.24   11.00
   3  -1  -1  662.23   11.10
  -3  -1   1  656.33   10.50
   3  -1  -1  657.83    9.90
   3   1   0  637.94    9.40
   3   1   0  615.04    9.50
  -3   1   0  613.04    9.20
   3   1   0  602.44   10.10
  -3   1   0  619.74   10.10
  -3   1   0  600.84    9.50
   3  -1   0  612.74   10.20
   3  -1   0  609.74    9.70
   3  -1   0  616.14   10.00
  -3  -1   0  601.94    9.80
  -3  -1   0  631.74   10.00
  -3  -1   0  620.74    8.90
  -3  -1   0  615.04   10.20
  -3   1  -1  407.06    7.20
  -3   1  -1  397.36    6.60
   3   1   1  395.96    7.10
  -3   1  -1  404.96    7.50
   3   1   1  404.66    7.10
   3   1   1  413.36    7.50
  -3  -1  -1  390.56    6.70
  -3  -1  -1  415.46    7.50
   3  -1   1  400.46    7.10
   3  -1   1  405.86    7.00
   3  -1   1  408.66    7.70
  -3  -1  -1  403.86    7.50
  -3  -1  -1  404.06    7.00
   3  -1   1  409.06    6.90
  -3   1  -2  181.58    3.80
   3   1   2  175.58    4.40
   3   1   2  172.88    4.40
  -3   1  -2  172.18    4.50
  -3   1  -2  183.68    4.20
   3   1   2  178.48    4.30
   3  -1   2  171.88    4.30
  -3  -1  -2  174.68    4.50
   3  -1   2  178.88    4.10
   3  -1   2  172.98    4.80
   3  -1   2  176.38    3.60
  -3  -1  -2  174.78    4.40
  -3  -1  -2  178.38    4.20
  -3  -1  -2  181.08    3.60
  -3   1  -3    3.90    0.90
   3   1   3    3.00    0.90
  -3   1  -3    5.60    1.20
   3   1   3    3.90    1.10
   3   1   3    2.90    1.00
  -3  -1  -3    6.00    1.20
  -3  -1  -3    2.70    1.10
   3  -1   3    3.10    1.20
   3  -1   3    3.60    0.90
   3  -1   3    2.90    1.20
  -3  -1  -3    2.80    1.00
   3  -1   3    3.70    0.60
  -3  -1  -3    3.60    0.60
   3   1   4    1.80    1.00
  -3   1  -4    2.80    0.90
   3   1   4    0.90    1.10
   3   1   4    1.60    1.00
  -3   1  -4    1.90    1.10
   3  -1   4    2.80    0.90
  -3  -1  -4    1.40    1.10
   3  -1   4    3.00    1.30
   3  -1   4    0.90    0.80
   3  -1   4    1.90    0.50
  -3  -1  -4   -0.30    0.90
   3  -1   4    2.60    1.30
  -3   1  -5  203.58    5.50
   3   1   5  197.68    5.70
   3   1   5  200.28    6.60
   3   1   5  215.18    6.20
   3  -1   5  199.18    6.50
   3  -1   5  207.08    6.70
  -3  -1  -5  197.88    6.10
  -3  -1  -5  200.28    6.50
   3  -1   5  206.58    5.50
   3  -1   5  202.08    6.50
   3   1   6    3.50    1.60
   3   1   6    4.50    1.50
  -3   1  -6    9.10    2.00
  -3   1  -6    6.00    1.50
   3   1   6    5.20    1.60
   3  -1   6    7.70    2.10
  -3  -1  -6    7.30    2.00
  -3  -1  -6    4.50    1.60
   3  -1   6    6.70    2.00
   3  -1   6    5.70    1.30
  -3   1  -7  140.49    5.40
  -3   1  -7  138.29    6.30
   3   1   7  140.69    5.60
   3   1   7  145.49    5.50
   3   1   7  135.59    6.40
   3  -1   7  133.89    6.30
  -3  -1  -7  135.29    6.30
   3  -1   7  139.09    5.10
   3  -1   7  139.39    6.40
  -3  -1  -7  134.09    5.80
  -3   1  -8   12.70    2.80
   3   1   8   15.60    3.20
   3   1   8   16.10    2.50
  -3   1  -8   13.00    2.40
   3  -1   8   13.60    3.00
  -3  -1  -8   13.60    3.00
  -3  -1  -8   12.90    2.60
   3  -1   8   11.80    2.10
   3  -1   8   14.60    3.00
   3   1   9  115.19    7.10
  -3   1  -9  133.69    6.10
  -3   1  -9  122.29    7.00
   3   1   9  123.99    5.90
  -3  -1  -9  124.69    7.10
   3  -1   9  125.89    7.20
  -3  -1  -9  135.99    6.60
   3  -1   9  116.29    5.50
   3  -1   9  123.39    6.80
   3   1  10  138.09    6.70
   3   1  10  133.59    7.80
  -3   1 -10  134.39    8.00
   3  -1  10  148.79    8.40
  -3  -1 -10  148.69    8.10
  -3  -1 -10  140.29    7.20
   3  -1  10  132.49    6.30
   3   1  11  133.19    7.20
  -3   1 -11  136.99    8.60
   3   1  11  152.78    9.20
  -3  -1 -11  132.49    8.40
  -3  -1 -11  151.78    8.10
   3  -1  11  126.99    6.60
   3  -1  11  119.89    8.50
  -3   2  12   -1.80    3.10
   3   2 -12    0.20    2.80
  -3  -2  12   -0.40    3.00
   3  -2 -12    1.40    2.60
  -3   2  11   -2.70    1.50
   3   2 -11    0.00    2.30
  -3   2  11    4.00    2.90
  -3   2  11    0.20    2.60
  -3  -2  11   -0.40    2.70
  -3  -2  11    0.10    1.30
   3  -2 -11    1.70    2.50
  -3   2  10    8.80    2.20
  -3   2  10    9.20    3.10
   3   2 -10    8.10    2.80
  -3   2  10   12.30    3.50
   3  -2 -10    9.20    2.90
  -3  -2  10   13.20    2.20
  -3  -2  10   16.10    3.80
  -3   2   9   34.00    4.10
  -3   2   9   31.20    4.30
   3   2  -9   31.80    3.30
  -3   2   9   34.10    3.40
   3   2  -9   30.70    3.90
  -3  -2   9   33.10    2.30
   3  -2  -9   33.60    4.00
  -3  -2   9   34.90    4.30
  -3  -2   9   34.80    4.00
   3   2  -8   38.30    3.80
  -3   2   8   28.20    2.90
   3   2  -8   36.00    3.20
  -3   2   8   27.20    3.70
  -3   2   8   38.70    4.00
  -3  -2   8   33.50    3.80
   3  -2  -8   35.70    3.80
  -3  -2   8   33.40    3.70
  -3  -2   8   30.90    1.90
  -3   2   7   12.80    2.00
   3   2  -7   13.10    2.40
  -3   2   7    9.20    2.50
   3   2  -7   13.00    2.10
  -3   2   7   13.50    2.50
  -3  -2   7   13.60    2.50
  -3  -2   7   11.30    1.20
   3  -2  -7    8.40    2.40
   3  -2  -7   14.50    2.30
  -3  -2   7   10.30    2.30
  -3  -2   7   11.80    2.10
  -3  -2   7   10.30    1.20
   3   2  -6   28.10    2.40
  -3   2   6   28.60    2.90
  -3   2   6   29.70    2.40
  -3   2   6   23.20    2.90
   3   2  -6   26.30    2.60
  -3  -2   6   25.50    2.80
  -3  -2   6   26.00    1.10
   3  -2  -6   30.50    2.70
  -3  -2   6   26.70    1.10
  -3  -2   6   26.20    2.60
   3  -2  -6   24.70    2.80
  -3  -2   6   31.00    2.90
  -3  -2   6   29.20    2.80
  -3   2   5  338.77    8.40
  -3   2   5  341.17    8.90
  -3   2   5  340.67    7.50
  -3  -2   5  356.96    8.00
  -3  -2   5  351.96    8.40
  -3  -2   5  348.77    8.50
   3  -2  -5  336.87    8.60
   3  -2  -5  344.57    5.40
  -3  -2   5  355.16    8.50
   3  -2  -5  335.27    8.30
  -3  -2   5  352.76    8.80
  -3   2   4    0.40    0.70
  -3   2   4   -0.90    0.80
  -3   2   4    0.70    0.90
  -3   2   4    0.10    0.70
  -3  -2   4   -0.10    0.80
   3  -2  -4    0.40    1.00
  -3  -2   4    0.50    1.00
  -3  -2   4   -0.20    0.70
  -3  -2   4    0.50    0.90
   3  -2  -4   -0.60    0.80
  -3  -2   4    1.00    1.00
  -3   2   3  196.68    5.00
  -3   2   3  203.78    4.90
  -3   2   3  191.88    5.40
   3  -2  -3  194.48    5.50
  -3  -2   3  196.78    5.60
  -3  -2   3  199.38    4.80
   3  -2  -3  190.88    5.30
  -3  -2   3  197.38    5.10
  -3  -2   3  204.48    4.70
  -3  -2   3  198.98    5.70
  -3   2   2  129.79    3.70
  -3   2   2  131.09    3.90
  -3   2   2  136.69    3.60
   3   2  -2  138.19    3.70
  -3   2   2  128.69    3.90
  -3  -2   2  129.39    2.60
   3  -2  -2  131.49    2.40
  -3  -2   2  126.99    3.40
  -3  -2   2  128.09    2.50
  -3  -2   2  135.79    4.20
   3  -2  -2  132.29    4.20
   3  -2  -2  137.59    3.90
   3  -2  -2  129.39    3.50
  -3  -2   2  124.69    4.20
  -3  -2   2  125.19    3.00
   3   2  -1 1510.95   22.30
  -3   2   1 1522.95   22.30
  -3   2   1 1489.05   22.00
  -3   2   1 1520.35   22.60
   3   2  -1 1555.74   20.70
  -3   2   1 1538.75   22.80
   3  -2  -1 1499.75   23.30
  -3  -2   1 1486.55   21.60
  -3  -2   1 1502.55   23.40
  -3  -2   1 1520.05   21.80
  -3  -2   1 1513.15   23.10
   3  -2  -1 1532.35   21.70
   3  -2  -1 1475.05   22.30
  -3  -2   1 1542.95   22.30
   3   2   0 1921.71   26.70
   3   2   0 1880.41   27.10
  -3   2   0 1844.02   26.80
  -3   2   0 1864.61   26.30
  -3   2   0 1840.72   27.30
   3   2   0 1840.22   27.50
  -3   2   0 1919.41   27.60
  -3  -2   0 1903.21   27.20
   3  -2   0 1914.21   27.90
   3  -2   0 1823.82   27.20
  -3  -2   0 1865.21   27.20
   3  -2   0 1850.51   27.10
  -3  -2   0 1897.21   28.00
   3   2   1  741.43   11.00
  -3   2  -1  733.43   12.00
  -3   2  -1  740.13   12.10
   3   2   1  752.72   12.30
  -3   2  -1  751.62   12.60
  -3   2  -1  742.93   10.70
   3   2   1  716.83   12.00
   3   2   1  723.43   12.20
  -3  -2  -1  721.93   12.30
  -3  -2  -1  717.83   12.50
  -3  -2  -1  730.23   12.30
   3  -2   1  746.93   12.80
   3  -2   1  748.73   12.40
   3  -2   1  735.73   12.00
   3   2   2  669.93   11.60
  -3   2  -2  645.64   11.70
   3   2   2  644.44   10.80
   3   2   2  630.54   11.20
  -3   2  -2  661.43    9.70
   3   2   2  654.13   11.30
   3  -2   2  652.23   12.20
   3  -2   2  633.74   11.30
   3  -2   2  640.04   11.00
   3  -2   2  641.04   11.00
  -3  -2  -2  649.34   11.70
  -3  -2  -2  659.13   11.00
  -3   2  -3  165.68    5.10
   3   2   3  173.38    5.20
   3   2   3  178.18    4.80
   3   2   3  179.48    4.80
   3   2   3  171.18    4.90
  -3   2  -3  179.98    3.80
   3  -2   3  171.58    5.20
  -3  -2  -3  181.78    5.30
   3  -2   3  173.08    4.50
  -3  -2  -3  177.38    4.20
  -3  -2  -3  180.28    5.20
   3  -2   3  175.88    5.70
   3  -2   3  181.58    4.40
  -3   2  -4  256.17    5.40
   3   2   4  246.38    6.60
  -3   2  -4  239.38    6.80
   3   2   4  241.28    6.30
   3   2   4  248.58    6.90
   3   2   4  243.18    6.10
  -3  -2  -4  241.98    6.70
   3  -2   4  243.38    6.10
  -3  -2  -4  257.07    6.50
   3  -2   4  247.68    5.90
   3  -2   4  241.98    6.80
  -3  -2  -4  245.58    5.10
   3  -2   4  246.68    5.30
   3  -2   4  236.68    7.30
   3   2   5  396.56    9.40
  -3   2  -5  374.76    7.70
  -3   2  -5  345.87    9.20
   3   2   5  363.66    9.50
   3   2   5  365.56    8.70
   3   2   5  362.66    8.30
   3  -2   5  373.76    9.50
  -3  -2  -5  372.56    9.30
  -3  -2  -5  373.36    6.70
   3  -2   5  365.66    9.90
   3  -2   5  360.96    7.00
   3  -2   5  375.66    8.10
   3   2   6    1.80    1.60
   3   2   6    1.10    1.50
  -3   2  -6   -1.40    1.20
  -3   2  -6    0.40    1.00
   3   2   6    1.70    1.20
   3   2   6    0.90    1.10
  -3  -2  -6    0.20    1.40
  -3  -2  -6    1.40    1.40
   3  -2   6   -1.70    1.30
   3  -2   6    0.00    1.40
   3  -2   6    0.90    1.00
  -3   2  -7   27.20    3.50
  -3   2  -7   27.60    2.50
   3   2   7   33.20    3.20
   3   2   7   26.80    3.70
   3  -2   7   28.00    3.60
  -3  -2  -7   28.40    3.20
   3  -2   7   29.60    3.90
  -3  -2  -7   25.20    3.20
   3  -2   7   26.70    2.60
  -3   2  -8    1.50    1.80
   3   2   8   -0.60    1.40
   3   2   8    3.30    2.10
   3  -2   8    1.90    2.00
   3  -2   8    0.20    1.40
   3  -2   8    1.50    2.00
  -3  -2  -8    2.70    1.90
  -3  -2  -8    3.60    2.20
   3   2   9    4.10    2.00
  -3   2  -9   -0.40    2.00
   3   2   9    3.20    2.30
   3  -2   9    2.00    2.40
   3  -2   9    1.50    1.50
  -3  -2  -9   -1.20    1.70
   3  -2   9   -2.10    2.00
  -3  -2  -9    2.20    2.20
   3   2  10    0.50    1.90
  -3   2 -10   -1.00    2.20
   3   2  10    1.20    3.00
  -3  -2 -10    1.80    2.30
  -3  -2 -10    1.80    2.40
   3  -2  10   -0.30    2.80
   3  -2  10    3.00    2.00
   3  -2  10    1.30    2.70
   3   2  11    2.00    2.90
   3   2  11    2.10    2.40
  -3   2 -11    0.70    2.90
   3  -2  11    1.50    2.90
   3  -2  11    3.00    2.20
  -3  -2 -11   -2.80    2.50
  -3  -2 -11    6.80    3.10
  -3   3  11    5.80    3.20
   3   3 -11    6.10    3.00
  -3   3  11    5.80    3.30
  -3   3  11   12.70    3.10
   3  -3 -11    3.50    2.80
  -3  -3  11    8.50    1.80
  -3  -3  11    9.20    3.60
  -3   3  10    0.40    1.70
  -3   3  10   -2.70    2.10
  -3   3  10    1.80    2.40
   3   3 -10    1.20    2.20
   3  -3 -10    0.40    2.10
  -3  -3  10   -0.10    1.00
  -3  -3  10    0.50    2.40
  -3   3   9    8.20    2.20
   3   3  -9    8.20    2.50
  -3   3   9    3.60    2.30
  -3   3   9   10.80    3.00
   3  -3  -9    7.50    2.70
  -3  -3   9   10.10    1.50
  -3  -3   9    6.40    2.70
  -3  -3   9    6.50    2.50
   3   3  -8   67.59    4.70
  -3   3   8   63.99    4.90
  -3   3   8   69.49    4.20
  -3   3   8   62.39    5.00
  -3  -3   8   60.39    2.60
  -3  -3   8   69.19    5.00
   3  -3  -8   58.09    4.80
  -3  -3   8   62.39    4.90
  -3   3   7   72.09    5.00
   3   3  -7   71.69    3.60
  -3   3   7   74.99    4.70
  -3   3   7   69.39    3.90
   3   3  -7   69.79    4.30
  -3  -3   7   68.99    2.40
   3  -3  -7   71.89    4.60
   3  -3  -7   76.89    4.40
  -3  -3   7   69.19    4.30
  -3  -3   7   68.29    2.80
  -3  -3   7   71.99    4.90
  -3  -3   7   72.19    4.70
   3   3  -6    1.20    1.20
   3   3  -6   -1.00    0.80
  -3   3   6   -0.50    1.40
  -3   3   6   -0.20    1.30
  -3   3   6    0.30    1.10
  -3  -3   6    0.10    0.50
   3  -3  -6    1.00    1.40
  -3  -3   6    0.90    1.50
  -3  -3   6   -1.20    1.30
  -3  -3   6    0.90    0.60
   3  -3  -6    0.30    1.50
  -3  -3   6    2.50    1.40
  -3   3   5    1.10    1.30
  -3   3   5    3.10    1.40
  -3   3   5    2.50    1.20
   3   3  -5    1.60    1.10
   3  -3  -5    0.50    1.20
   3  -3  -5    0.40    1.30
  -3  -3   5    1.50    1.30
  -3  -3   5    3.40    1.50
  -3  -3   5    2.10    0.50
  -3  -3   5    1.60    0.50
  -3  -3   5    1.10    1.40
  -3  -3   5    1.30    1.00
   3   3  -4   70.39    3.50
  -3   3   4   77.79    3.40
   3   3  -4   74.99    3.10
  -3   3   4   75.79    3.60
  -3   3   4   74.09    3.70
   3  -3  -4   77.29    3.80
  -3  -3   4   74.29    2.00
  -3  -3   4   77.69    2.00
  -3  -3   4   77.79    3.00
   3  -3  -4   74.79    3.60
  -3  -3   4   65.89    3.90
  -3  -3   4   73.29    3.80
   3   3  -3   21.30    1.60
  -3   3   3   23.20    2.00
  -3   3   3   20.60    1.90
   3   3  -3   17.00    1.90
  -3   3   3   19.60    2.10
  -3  -3   3   16.70    1.50
  -3  -3   3   15.00    1.90
   3  -3  -3   18.80    1.80
   3  -3  -3   19.10    2.00
  -3  -3   3   19.70    1.20
  -3  -3   3   18.20    1.20
   3  -3  -3   20.40    2.10
  -3  -3   3   16.80    2.30
   3   3  -2  667.23   10.20
  -3   3   2  625.94   11.40
  -3   3   2  635.54   11.80
   3   3  -2  647.54   11.70
  -3   3   2  633.34   11.60
   3  -3  -2  617.44   11.30
  -3  -3   2  643.04   12.40
  -3  -3   2  642.64   10.70
   3  -3  -2  637.34   11.50
   3  -3  -2  630.04    9.80
   3  -3  -2  648.04   12.60
  -3  -3   2  653.63   10.40
  -3  -3   2  652.23   12.70
  -3  -3   2  636.54   10.40
  -3   3   1    0.70    0.70
   3   3  -1    2.00    0.40
  -3   3   1    1.00    0.80
  -3   3   1    2.00    1.00
   3   3  -1    3.60    1.00
   3  -3  -1    3.70    1.00
  -3  -3   1    1.90    0.70
   3  -3  -1    1.70    0.70
  -3  -3   1    2.70    1.10
  -3  -3   1    2.10    0.80
   3  -3  -1    2.30    0.80
   3  -3  -1    1.20    1.10
  -3  -3   1    1.10    0.90
  -3  -3   1    2.70    0.80
   3   3   0 1403.96   22.10
   3   3   0 1427.96   21.10
   3   3   0 1434.46   21.90
   3   3   0 1426.56   19.30
  -3   3   0 1381.46   21.70
  -3   3   0 1427.16   21.70
  -3   3   0 1419.06   21.90
   3  -3   0 1414.06   22.70
  -3  -3   0 1413.76   22.70
   3  -3   0 1381.86   21.70
  -3  -3   0 1441.46   21.90
   3  -3   0 1401.26   20.30
  -3  -3   0 1396.06   21.50
   3  -3   0 1376.76   21.70
  -3   3  -1  548.65   10.40
   3   3   1  549.95   10.00
  -3   3  -1  532.55    9.90
   3   3   1  544.75    8.60
   3   3   1  533.25   10.10
   3   3   1  553.54   10.40
  -3   3  -1  542.85   10.20
  -3  -3  -1  547.95   10.20
   3  -3   1  534.15   10.60
   3  -3   1  537.75   10.60
  -3  -3  -1  553.64   10.70
  -3  -3  -1  534.95   10.40
   3  -3   1  554.24    8.00
   3  -3   1  552.34   10.00
  -3   3  -2  484.05    9.80
   3   3   2  483.85    9.90
  -3   3  -2  493.45    9.90
   3   3   2  489.35    8.70
   3   3   2  499.95    9.70
   3   3   2  489.05    9.40
  -3  -3  -2  490.65   10.20
  -3  -3  -2  492.55    9.90
   3  -3   2  479.55    9.80
  -3  -3  -2  491.35    9.70
   3  -3   2  506.55   10.60
   3  -3   2  484.25    9.30
   3   3   3  390.56    8.10
   3   3   3  381.26    8.10
  -3   3  -3  381.16    8.80
  -3   3  -3  399.96    6.10
   3   3   3  395.46    8.60
   3   3   3  388.36    9.00
  -3  -3  -3  399.26    9.00
   3  -3   3  379.66    9.50
  -3  -3  -3  385.06    8.90
   3  -3   3  383.56    8.00
  -3  -3  -3  385.76    8.20
   3  -3   3  387.26    8.70
   3  -3   3  400.46    8.40
   3   3   4  163.88    5.40
   3   3   4  163.38    5.20
   3   3   4  169.78    5.80
   3   3   4  170.48    4.90
  -3   3  -4  168.98    3.70
  -3   3  -4  167.38    5.70
  -3  -3  -4  163.58    5.50
  -3  -3  -4  161.68    5.70
   3  -3   4  163.08    4.80
   3  -3   4  166.08    6.20
   3  -3   4  167.98    4.90
   3  -3   4  161.48    5.10
   3  -3   4  166.98    5.80
  -3  -3  -4  166.28    4.80
  -3   3  -5    1.70    1.30
   3   3   5    1.20    1.30
   3   3   5    2.80    1.30
  -3   3  -5    1.20    0.80
   3   3   5   -0.70    1.20
   3   3   5    1.50    1.10
   3  -3   5    1.80    1.50
   3  -3   5    0.80    0.90
  -3  -3  -5    1.30    1.40
  -3  -3  -5    1.20    0.90
   3  -3   5    1.20    1.00
   3  -3   5    3.50    1.50
   3   3   6   99.89    5.00
   3   3   6   91.39    4.60
   3   3   6   87.79    5.00
  -3   3  -6   95.59    5.10
   3   3   6   97.79    4.20
   3  -3   6   95.69    5.00
   3  -3   6  104.49    4.20
  -3  -3  -6   93.79    5.10
   3  -3   6   92.49    5.40
  -3   3  -7    3.30    2.00
   3   3   7    7.20    2.30
   3   3   7    7.00    2.00
   3   3   7    8.40    2.40
   3  -3   7    7.10    1.60
   3  -3   7    9.00    2.70
   3  -3   7   11.30    2.70
  -3  -3  -7    6.10    2.30
   3   3   8   -0.30    1.60
  -3   3  -8   -2.40    1.60
   3   3   8   -1.20    2.20
  -3  -3  -8   -0.10    1.70
   3  -3   8    1.10    1.30
   3  -3   8    3.10    2.50
  -3  -3  -8   -1.00    1.70
   3  -3   8    1.70    2.10
   3   3   9   30.80    4.80
  -3   3  -9   29.80    4.00
   3   3   9   32.20    4.10
  -3  -3  -9   27.70    4.00
  -3  -3  -9   28.20    4.10
   3  -3   9   27.50    4.50
   3  -3   9   20.10    3.00
   3  -3   9   28.70    4.60
   3   3  10    5.30    2.60
   3   3  10    7.30    3.50
  -3   3 -10    4.40    3.10
  -3  -3 -10    7.50    3.10
   3  -3  10   10.30    3.80
  -3  -3 -10    5.80    2.90
   3  -3  10   11.20    2.40
   3  -3  10   11.70    3.80
   3   3  11    2.10    2.60
  -3   3 -11    3.90    3.10
   3   3  11   -0.10    3.10
   3  -3  11   -1.40    2.70
  -3  -3 -11    2.60    2.90
  -3  -3 -11    0.60    2.80
   3  -3  11    0.10    1.90
   3   4 -11    3.60    2.70
  -3   4  11    4.20    2.70
  -3   4  11    3.60    2.90
  -3   4  11   -0.80    2.80
   3  -4 -11    1.30    2.80
  -3  -4  11    2.20    1.60
  -3  -4  11    1.30    3.10
  -3   4  10    6.90    3.20
  -3   4  10    7.10    2.50
  -3   4  10   10.00    3.60
   3   4 -10   11.50    3.10
   3  -4 -10    7.40    3.20
  -3  -4  10    5.80    3.10
  -3  -4  10    8.40    1.80
  -3  -4  10    5.20    3.10
  -3   4   9   10.00    3.00
  -3   4   9   13.70    3.00
  -3   4   9   15.40    3.50
   3   4  -9    8.90    2.60
  -3  -4   9    9.00    1.50
  -3  -4   9    5.20    2.80
   3  -4  -9   13.90    3.20
  -3  -4   9    8.90    3.00
  -3   4   8   19.20    3.00
  -3   4   8   17.40    3.30
  -3   4   8    6.60    2.50
   3   4  -8   18.20    3.00
   3  -4  -8   15.80    3.10
  -3  -4   8   19.30    1.90
  -3  -4   8   15.90    3.30
  -3  -4   8   16.40    3.40
  -3   4   7   51.59    4.50
   3   4  -7   46.50    4.00
  -3   4   7   48.80    4.20
   3   4  -7   50.39    3.80
  -3   4   7   57.39    4.00
  -3  -4   7   53.09    4.70
   3  -4  -7   53.19    4.20
  -3  -4   7   54.49    4.40
  -3  -4   7   46.00    2.30
  -3  -4   7   44.30    3.90
   3  -4  -7   48.60    4.00
  -3   4   6    1.00    1.60
  -3   4   6   -1.10    1.30
  -3   4   6    1.80    1.40
   3   4  -6    0.10    1.10
   3   4  -6   -0.40    1.30
  -3  -4   6    0.60    0.80
   3  -4  -6    0.60    1.50
  -3  -4   6    2.20    1.60
  -3  -4   6    0.30    1.90
   3  -4  -6   -1.00    1.50
  -3   4   5   13.70    2.10
  -3   4   5   18.30    2.70
  -3   4   5   17.90    2.60
   3   4  -5   21.40    2.30
   3   4  -5   20.40    2.70
   3  -4  -5   16.40    2.70
  -3  -4   5   14.80    1.40
  -3  -4   5   20.70    2.00
  -3  -4   5   14.50    1.50
  -3  -4   5   21.10    3.10
   3  -4  -5   16.90    2.70
  -3  -4   5   17.70    2.80
  -3   4   4    9.00    1.80
   3   4  -4   10.90    1.90
   3   4  -4    9.60    1.60
  -3   4   4    9.30    1.90
  -3   4   4   10.10    1.80
   3  -4  -4    7.90    2.00
  -3  -4   4    8.30    1.90
  -3  -4   4   12.10    1.30
  -3  -4   4   11.80    1.20
  -3  -4   4   14.50    2.30
  -3  -4   4   13.50    1.50
   3  -4  -4    9.40    2.00
   3   4  -3   41.00    2.80
  -3   4   3   44.00    2.90
  -3   4   3   37.10    2.60
  -3   4   3   38.90    2.70
  -3   4   3   39.80    1.30
   3   4  -3   39.80    2.10
  -3  -4   3   39.20    2.00
  -3  -4   3   40.30    2.00
   3  -4  -3   40.60    2.80
  -3  -4   3   39.30    3.20
  -3  -4   3   39.30    3.00
  -3  -4   3   41.30    2.00
   3  -4  -3   42.30    2.80
   3  -4  -3   37.70    3.10
  -3   4   2  113.39    4.20
   3   4  -2  121.79    4.50
  -3   4   2  118.39    4.30
   3   4  -2  119.49    3.10
  -3   4   2  118.69    4.30
  -3  -4   2  117.69    3.40
  -3  -4   2  122.59    3.60
   3  -4  -2  117.79    3.20
   3  -4  -2  105.99    4.60
   3  -4  -2  117.49    4.30
  -3  -4   2  122.29    4.90
   3  -4  -2  121.19    4.10
  -3  -4   2  114.29    4.90
  -3  -4   2  113.09    3.60
   3   4  -1  155.78    3.10
  -3   4   1  159.08    4.90
  -3   4   1  156.18    4.80
   3   4  -1  165.18    5.10
  -3   4   1  161.48    4.90
   3  -4  -1  156.08    4.20
   3  -4  -1  152.58    5.50
  -3  -4   1  149.69    4.20
  -3  -4   1  156.68    5.60
  -3  -4   1  164.88    5.40
   3  -4  -1  156.28    4.40
  -3  -4   1  153.38    4.60
   3  -4  -1  156.88    4.90
   3   4   0   28.30    2.30
   3   4   0   25.40    1.10
  -3   4   0   25.70    2.20
   3   4   0   22.90    2.10
  -3   4   0   24.00    2.10
   3   4   0   25.90    1.90
  -3   4   0   25.10    2.10
   3  -4   0   25.40    2.20
   3  -4   0   23.20    2.10
  -3  -4   0   26.90    2.60
  -3  -4   0   24.00    1.90
  -3  -4   0   27.70    2.20
   3  -4   0   24.10    1.50
   3  -4   0   26.30    2.40
  -3   4  -1  161.38    5.10
  -3   4  -1  152.68    4.90
   3   4   1  152.38    5.00
   3   4   1  155.98    3.50
   3   4   1  157.78    4.90
   3   4   1  153.48    4.70
  -3   4  -1  153.88    4.60
   3  -4   1  151.18    5.20
  -3  -4  -1  156.38    5.10
   3  -4   1  156.38    4.80
   3  -4   1  155.58    5.50
   3  -4   1  153.78    2.90
  -3  -4  -1  151.48    5.30
  -3  -4  -1  155.38    4.80
   3   4   2   -0.30    0.70
  -3   4  -2    1.80    1.20
   3   4   2   -0.80    1.00
   3   4   2    1.10    1.00
  -3   4  -2    0.60    1.00
   3   4   2   -0.10    0.80
  -3  -4  -2    1.00    1.00
  -3  -4  -2    0.80    0.90
   3  -4   2    0.60    1.00
   3  -4   2    2.70    1.50
  -3  -4  -2    0.20    1.00
   3  -4   2    0.50    0.90
   3   4   3    5.70    1.30
  -3   4  -3    7.10    1.60
   3   4   3    5.20    1.50
   3   4   3    7.30    1.40
  -3   4  -3    4.40    1.50
   3   4   3    4.60    1.30
   3  -4   3    8.10    1.70
  -3  -4  -3    6.50    1.60
  -3  -4  -3    7.50    1.60
   3  -4   3    6.80    2.00
  -3  -4  -3    5.40    1.50
   3  -4   3    7.60    1.40
   3   4   4  118.99    4.20
   3   4   4  117.89    4.50
  -3   4  -4  120.89    5.20
  -3   4  -4  126.89    5.10
   3   4   4  115.99    4.80
   3   4   4  117.99    5.20
  -3  -4  -4  114.39    5.10
  -3  -4  -4  115.59    4.60
   3  -4   4  121.89    4.80
   3  -4   4  129.29    4.60
   3  -4   4  118.19    5.70
  -3  -4  -4  125.39    5.30
   3   4   5   41.40    2.70
   3   4   5   35.60    3.60
  -3   4  -5   32.80    3.20
   3   4   5   43.50    3.20
   3   4   5   40.40    3.30
   3  -4   5   41.50    2.90
   3  -4   5   42.20    3.00
   3  -4   5   37.30    3.80
   3  -4   5   47.50    3.80
  -3  -4  -5   37.20    3.50
  -3  -4  -5   43.50    3.00
   3   4   6  139.99    6.00
   3   4   6  133.09    6.40
   3   4   6  131.79    5.90
  -3   4  -6  146.59    6.30
  -3  -4  -6  133.59    6.20
   3  -4   6  138.69    6.50
   3  -4   6  134.89    5.20
   3  -4   6  147.59    7.20
   3   4   7   41.50    4.10
   3   4   7   48.00    4.60
   3   4   7   36.20    3.70
  -3   4  -7   45.20    4.20
   3  -4   7   35.20    4.60
   3  -4   7   49.50    3.50
   3  -4   7   37.80    4.30
  -3  -4  -7   43.90    4.20
  -3   4  -8  119.09    6.60
   3   4   8  128.29    6.40
   3   4   8  121.09    6.60
   3   4   8   99.19    6.40
   3  -4   8  115.09    7.30
   3  -4   8  110.19    6.90
   3  -4   8  115.89    5.30
  -3  -4  -8  115.19    6.60
   3   4   9    3.80    2.90
  -3   4  -9    6.80    2.70
   3   4   9    2.40    2.20
   3  -4   9    4.90    3.20
   3  -4   9    3.10    1.90
  -3  -4  -9    3.70    2.70
   3  -4   9    8.20    3.40
  -3  -4  -9    3.80    2.40
   3   4  10    4.40    3.30
   3   4  10    2.90    2.50
  -3   4 -10    4.60    2.80
   3  -4  10    6.10    3.50
  -3  -4 -10    5.30    3.10
  -3  -4 -10    3.50    2.60
   3  -4  10    4.40    2.20
   3  -4  10    4.50    3.70
   3   4  11    1.00    2.40
  -3   4 -11   -1.00    2.60
   3  -4  11   -1.50    3.10
  -3  -4 -11   -3.00    2.50
  -3  -4 -11   -1.90    2.90
  -3   5  11   30.20    5.40
  -3   5  11   23.10    5.60
   3   5 -11   20.80    4.40
  -3  -5  11   24.10    3.00
  -3  -5  11   22.10    6.20
  -3   5  10   -2.50    2.70
  -3   5  10    4.30    2.40
  -3   5  10   -1.10    2.40
   3   5 -10    1.60    2.40
   3   5 -10    0.00    2.20
  -3  -5  10   -0.30    3.00
  -3  -5  10   -0.80    1.20
   3  -5 -10    1.50    2.90
   3   5  -9   -0.30    1.90
  -3   5   9    2.30    2.50
   3   5  -9    1.00    2.00
  -3   5   9   -0.20    2.50
  -3   5   9    1.70    2.10
  -3  -5   9   -0.90    1.00
  -3  -5   9    0.80    2.70
   3  -5  -9   -1.50    2.20
  -3   5   8   13.50    2.80
   3   5  -8   13.00    2.70
   3   5  -8    9.00    2.60
  -3   5   8    8.90    2.80
  -3   5   8   12.70    3.20
   3  -5  -8    9.00    3.00
  -3  -5   8   11.20    1.70
  -3  -5   8   17.70    3.90
   3   5  -7   -0.30    1.30
  -3   5   7    1.90    1.90
  -3   5   7   -0.60    1.50
   3   5  -7    1.40    1.70
  -3   5   7   -0.50    1.70
  -3  -5   7    0.30    2.20
  -3  -5   7   -1.10    0.80
  -3  -5   7   -0.50    1.70
   3  -5  -7    0.40    1.80
   3  -5  -7   -0.40    1.90
  -3   5   6    1.40    1.50
   3   5  -6    0.50    1.50
  -3   5   6   -1.50    1.60
   3   5  -6   -0.30    1.20
  -3   5   6    0.50    1.70
   3  -5  -6    5.00    2.10
   3  -5  -6    4.90    2.00
  -3  -5   6   -0.30    0.90
  -3  -5   6   -0.20    2.00
  -3  -5   6   -0.40    1.60
   3   5  -5    1.60    1.20
  -3   5   5    1.40    1.50
  -3   5   5    3.10    1.70
   3   5  -5    5.90    2.10
  -3   5   5    2.90    1.80
  -3  -5   5    1.40    1.50
  -3  -5   5    1.70    1.80
   3  -5  -5    3.50    1.90
   3  -5  -5    3.00    1.70
  -3  -5   5    3.40    1.10
  -3   5   4  324.37    8.90
   3   5  -4  341.07    7.70
   3   5  -4  329.77    9.20
  -3   5   4  333.27    9.00
  -3   5   4  329.37    8.90
  -3  -5   4  305.97    9.80
   3  -5  -4  334.17    9.70
  -3  -5   4  339.57    7.50
   3  -5  -4  318.67    8.80
  -3  -5   4  333.57   10.00
  -3   5   3   99.69    4.50
   3   5  -3   99.09    4.70
   3   5  -3  104.19    3.50
  -3   5   3  107.09    4.60
  -3   5   3  103.69    4.60
  -3  -5   3  102.69    5.20
  -3  -5   3  104.99    3.30
  -3  -5   3   99.79    3.80
   3  -5  -3  106.69    5.20
   3  -5  -3  104.59    4.60
  -3  -5   3  104.99    5.30
   3  -5  -3  112.09    4.60
   3   5  -2  103.49    3.10
  -3   5   2  108.39    4.50
   3   5  -2   96.39    4.50
  -3   5   2   99.09    4.40
  -3   5   2  100.09    4.20
  -3  -5   2   98.89    5.10
   3  -5  -2  102.09    5.10
  -3  -5   2  105.39    4.00
  -3  -5   2   96.89    4.80
  -3  -5   2  104.89    3.30
   3  -5  -2  100.59    3.40
   3  -5  -2   95.49    4.30
   3  -5  -2  105.19    4.00
  -3   5   1    4.20    1.30
  -3   5   1    5.40    1.40
   3   5  -1    3.00    1.40
   3   5  -1    3.60    0.70
  -3   5   1    3.90    1.30
   3  -5  -1    8.60    2.00
  -3  -5   1    2.30    1.30
   3  -5  -1    4.20    1.20
  -3  -5   1    3.90    1.00
  -3  -5   1    1.90    1.50
  -3  -5   1    4.50    1.20
   3  -5  -1    4.80    1.10
   3  -5  -1    2.70    1.20
  -3   5   0  397.96    8.90
  -3   5   0  407.56    9.00
  -3   5   0  391.66    9.20
   3   5   0  383.66    6.60
   3   5   0  377.16    9.30
   3   5   0  384.76    8.40
   3   5   0  384.26    9.30
   3  -5   0  372.96   10.00
  -3  -5   0  403.26    8.50
   3  -5   0  379.16    7.20
   3  -5   0  390.26    9.10
   3  -5   0  382.36    9.00
  -3  -5   0  378.56   10.10
   3   5   1    3.60    0.80
  -3   5  -1    4.00    1.40
  -3   5  -1    1.80    1.30
  -3   5  -1    0.80    0.90
   3   5   1    1.10    1.10
   3   5   1    2.50    1.20
   3   5   1    2.70    1.10
   3  -5   1    0.30    1.20
   3  -5   1    2.50    0.60
  -3  -5  -1    1.40    1.00
  -3  -5  -1    2.90    1.40
   3  -5   1    1.40    1.30
   3  -5   1    0.20    0.90
  -3  -5  -1    2.40    1.30
  -3   5  -2    1.80    1.30
   3   5   2    0.80    1.00
  -3   5  -2    1.50    1.20
   3   5   2    1.60    0.90
   3   5   2    1.80    1.50
   3   5   2    0.60    0.90
  -3  -5  -2    0.60    1.20
   3  -5   2    0.80    1.10
  -3  -5  -2   -0.10    1.30
   3  -5   2    0.80    1.30
  -3  -5  -2   -1.60    0.90
   3  -5   2    0.00    1.40
  -3   5  -3   17.50    2.30
   3   5   3   14.20    1.90
   3   5   3   13.20    2.20
   3   5   3   11.70    2.20
  -3   5  -3   17.00    2.40
   3   5   3   17.10    2.00
  -3  -5  -3   15.00    2.40
   3  -5   3   15.00    2.70
  -3  -5  -3   18.10    2.60
  -3  -5  -3   15.40    2.40
   3  -5   3   15.80    2.60
   3  -5   3   14.10    2.20
   3   5   4   78.59    3.60
  -3   5  -4   71.49    4.30
   3   5   4   82.59    4.40
  -3   5  -4   75.19    4.30
   3   5   4   71.89    4.50
   3   5   4   72.89    3.70
   3  -5   4   75.59    5.10
   3  -5   4   69.59    4.10
  -3  -5  -4   68.19    4.30
  -3  -5  -4   72.99    4.20
   3  -5   4   74.39    3.90
   3   5   5   21.20    3.40
   3   5   5   19.90    3.00
  -3   5  -5   14.10    2.60
  -3   5  -5   21.40    2.90
   3   5   5   18.70    2.60
   3  -5   5   21.20    3.50
  -3  -5  -5   12.10    2.50
  -3  -5  -5   22.10    2.80
   3  -5   5   16.40    2.60
   3  -5   5   19.70    2.50
   3   5   6   38.80    4.30
   3   5   6   36.10    3.70
  -3   5  -6   31.20    3.50
  -3   5  -6   36.50    3.80
   3   5   6   36.50    3.40
   3  -5   6   34.30    3.10
   3  -5   6   32.40    4.60
  -3  -5  -6   35.90    4.00
   3   5   7    2.50    2.50
   3   5   7    5.30    2.10
  -3   5  -7    5.40    2.20
   3   5   7    4.50    2.10
  -3   5  -7    7.60    2.60
   3  -5   7    8.80    3.30
   3  -5   7    4.80    1.80
  -3  -5  -7    5.00    2.50
  -3   5  -8   76.29    5.80
  -3   5  -8   70.49    5.50
   3   5   8   73.89    5.50
   3   5   8   83.09    6.40
   3   5   8   79.29    5.50
  -3  -5  -8   80.79    6.10
   3  -5   8   88.49    6.10
   3  -5   8   76.59    6.70
   3  -5   8   76.69    4.70
   3   5   9   -1.50    2.00
  -3   5  -9    0.40    2.20
   3   5   9   -3.00    2.70
  -3   5  -9    2.00    2.40
  -3  -5  -9   -0.40    2.30
   3  -5   9    2.90    2.70
  -3  -5  -9    2.50    2.30
   3  -5   9   -0.20    2.80
   3  -5   9   -0.30    1.70
  -3   5 -10    6.00    3.10
   3   5  10    3.60    3.50
   3   5  10    8.90    3.20
  -3   5 -10    7.10    3.30
  -3  -5 -10   10.60    3.50
   3  -5  10   -1.10    3.00
   3  -5  10    4.30    2.30
   3  -5  10    6.00    4.00
  -3  -5 -10    9.50    3.80
  -3   6  10    2.10    3.10
   3   6 -10    3.60    2.60
  -3   6  10    4.10    3.10
  -3   6  10   -0.80    2.60
  -3  -6  10    1.60    3.30
   3  -6 -10    2.10    3.20
  -3  -6  10    1.10    1.40
  -3   6   9   16.00    3.90
  -3   6   9    5.90    2.70
  -3   6   9    7.30    3.10
   3   6  -9    6.40    2.80
  -3  -6   9   13.50    2.20
  -3  -6   9   11.50    4.00
   3  -6  -9   13.30    3.50
  -3   6   8   13.80    3.20
  -3   6   8   13.80    3.00
  -3   6   8   10.00    3.20
   3   6  -8   11.40    3.00
  -3  -6   8   12.60    3.60
  -3  -6   8   18.70    2.60
   3  -6  -8   12.10    3.30
  -3   6   7   34.40    4.50
  -3   6   7   44.40    4.60
  -3   6   7   36.50    4.20
   3   6  -7   33.70    4.30
   3  -6  -7   34.00    4.20
  -3  -6   7   38.10    3.00
  -3  -6   7   39.00    4.50
   3  -6  -7   39.40    4.50
  -3  -6   7   35.40    5.00
   3   6  -6  140.29    6.80
  -3   6   6  135.49    6.50
  -3   6   6  153.38    7.10
  -3   6   6  144.49    6.90
  -3  -6   6  139.89    7.80
  -3  -6   6  146.59    7.30
  -3  -6   6  143.49    5.10
   3  -6  -6  138.69    6.80
   3  -6  -6  155.68    7.30
   3   6  -5  205.38    8.00
  -3   6   5  213.38    7.70
  -3   6   5  214.08    7.90
  -3   6   5  205.18    7.60
  -3  -6   5  217.98    8.60
   3  -6  -5  195.98    7.60
   3  -6  -5  211.18    8.20
  -3  -6   5  197.28    6.10
  -3  -6   5  208.98    8.90
  -3   6   4  112.79    5.50
  -3   6   4  113.99    5.60
  -3   6   4  111.99    5.30
   3   6  -4  109.89    5.70
   3  -6  -4  114.89    5.40
  -3  -6   4  117.29    4.60
   3  -6  -4  107.29    5.90
  -3  -6   4  113.49    6.20
  -3  -6   4  103.89    6.10
  -3   6   3  117.19    5.10
  -3   6   3  122.29    5.40
   3   6  -3  119.29    5.60
  -3   6   3  117.99    5.50
  -3  -6   3  121.19    6.30
  -3  -6   3  117.89    4.70
   3  -6  -3  126.19    5.10
  -3  -6   3  118.49    6.10
   3  -6  -3  112.69    6.10
  -3   6   2    3.30    1.50
  -3   6   2    3.00    1.60
   3   6  -2    0.40    1.40
  -3   6   2    4.30    1.50
   3  -6  -2    1.90    1.10
   3  -6  -2    0.60    1.20
  -3  -6   2    3.50    1.90
  -3  -6   2    1.40    1.20
   3  -6  -2    2.00    1.70
   3  -6  -2    0.10    1.20
  -3  -6   2    0.70    0.80
  -3  -6   2    1.10    1.60
  -3   6   1    1.20    1.20
  -3   6   1    3.50    1.40
   3   6  -1    0.00    1.30
  -3   6   1    4.50    1.50
   3  -6  -1   -1.70    1.00
  -3  -6   1    3.10    1.40
   3  -6  -1    0.40    1.20
  -3  -6   1    0.30    1.50
   3  -6  -1    1.20    1.10
  -3  -6   1    1.00    0.90
  -3  -6   1    0.30    1.40
   3  -6  -1    1.50    1.80
   3   6   0   41.50    3.30
  -3   6   0   40.40    2.90
   3   6   0   42.00    3.30
  -3   6   0   36.40    3.20
   3  -6   0   39.50    3.30
   3  -6   0   36.50    2.10
   3  -6   0   36.00    3.20
  -3  -6   0   42.30    3.90
  -3  -6   0   42.80    2.70
   3  -6   0   39.70    3.90
  -3   6  -1    3.80    1.60
   3   6   1    2.80    1.40
   3   6   1    2.20    0.90
  -3   6  -1    2.20    1.30
   3   6   1    4.70    1.80
  -3  -6  -1    2.60    1.80
   3  -6   1   -0.60    1.40
  -3  -6  -1    2.50    1.30
   3  -6   1    3.30    1.70
   3  -6   1    0.40    1.20
  -3  -6  -1    1.30    1.40
  -3   6  -2   53.79    3.70
   3   6   2   62.29    2.90
   3   6   2   56.79    4.10
   3   6   2   65.09    3.70
  -3   6  -2   64.29    4.20
   3  -6   2   64.69    3.90
  -3  -6  -2   56.59    3.60
  -3  -6  -2   50.49    4.20
   3  -6   2   65.99    4.50
  -3  -6  -2   58.79    4.10
   3  -6   2   52.19    4.30
  -3   6  -3    8.80    2.00
   3   6   3    6.80    1.90
   3   6   3    3.00    1.60
  -3   6  -3    2.90    1.60
   3   6   3    7.00    1.60
   3   6   3    6.10    1.50
   3  -6   3    7.40    2.40
   3  -6   3    6.40    1.90
  -3  -6  -3    6.70    2.10
   3  -6   3    5.10    2.20
  -3  -6  -3    7.30    2.30
  -3  -6  -3   10.60    2.40
  -3   6  -4   26.50    3.10
  -3   6  -4   22.80    3.30
   3   6   4   23.80    3.00
   3   6   4   22.70    2.60
   3   6   4   20.90    3.40
   3  -6   4   19.60    2.80
   3  -6   4   22.90    3.90
  -3  -6  -4   25.70    3.30
  -3  -6  -4   26.40    3.30
   3  -6   4   23.30    3.20
   3   6   5   47.20    3.50
  -3   6  -5   44.60    4.20
   3   6   5   52.49    4.70
   3   6   5   45.90    4.00
  -3   6  -5   46.50    4.00
   3  -6   5   50.59    4.10
   3  -6   5   47.30    3.70
   3  -6   5   34.10    4.60
  -3  -6  -5   46.30    4.30
  -3  -6  -5   53.09    4.20
   3   6   6   -0.30    2.00
   3   6   6    0.70    1.80
  -3   6  -6    0.20    1.60
  -3   6  -6    1.30    1.70
   3   6   6   -0.40    1.50
  -3  -6  -6   -0.80    2.10
   3  -6   6   -1.50    1.80
   3  -6   6    1.40    1.60
  -3   6  -7   15.90    3.50
  -3   6  -7   12.20    3.00
   3   6   7   11.60    3.20
   3   6   7   10.10    2.70
   3   6   7   16.20    3.10
  -3  -6  -7   16.90    3.60
   3  -6   7   11.20    2.40
   3  -6   7   16.20    4.10
   3   6   8  109.19    7.60
  -3   6  -8  107.89    6.60
   3   6   8  101.39    6.40
  -3   6  -8  101.89    6.80
   3   6   8  120.29    7.00
   3  -6   8  101.89    8.00
  -3  -6  -8  113.59    7.50
   3  -6   8  106.99    5.70
   3   6   9    5.60    3.10
   3   6   9    6.60    3.60
  -3   6  -9    9.80    3.50
   3   6   9   12.50    3.40
  -3   6  -9   13.00    3.30
   3  -6   9   11.30    2.70
  -3  -6  -9   15.30    3.70
  -3  -6  -9   10.80    3.50
   3  -6   9   13.60    4.40
   3   6  10    7.10    3.60
  -3   6 -10   12.80    3.70
   3  -6  10   13.60    4.70
  -3  -6 -10   10.20    3.60
  -3   7   9    7.00    3.30
   3   7  -9    4.10    2.90
  -3   7   9    3.20    3.10
  -3   7   9    8.40    3.50
   3  -7  -9    7.50    3.60
  -3  -7   9   10.50    2.30
  -3  -7   9    3.90    3.70
  -3   7   8    5.60    3.00
  -3   7   8    4.50    2.80
   3   7  -8    3.60    2.50
  -3   7   8    4.90    2.70
  -3  -7   8    3.00    1.80
   3  -7  -8    0.80    2.80
  -3  -7   8    5.30    3.30
  -3   7   7    1.00    2.40
  -3   7   7   -2.40    2.00
   3   7  -7    1.00    2.20
  -3   7   7    2.50    2.20
  -3  -7   7    2.40    1.60
  -3  -7   7    2.70    2.80
   3  -7  -7    2.90    2.60
   3  -7  -7    5.20    2.70
  -3  -7   7    6.50    2.70
  -3   7   6   42.40    4.70
  -3   7   6   32.90    4.00
   3   7  -6   41.30    4.60
  -3   7   6   43.20    4.60
   3  -7  -6   37.20    4.60
   3  -7  -6   38.70    4.30
  -3  -7   6   40.60    3.40
  -3  -7   6   42.70    4.90
  -3  -7   6   36.60    5.10
  -3   7   5    5.60    2.20
  -3   7   5    8.20    2.60
  -3   7   5   10.60    2.70
   3   7  -5   10.10    2.90
   3  -7  -5   11.50    2.60
   3  -7  -5    9.00    2.80
  -3  -7   5   13.10    2.30
  -3  -7   5    9.30    3.00
  -3  -7   5   10.70    3.10
  -3   7   4   74.99    4.70
  -3   7   4   67.69    4.90
   3   7  -4   72.89    5.20
  -3   7   4   71.79    4.80
  -3  -7   4   71.99    4.20
   3  -7  -4   71.79    4.70
  -3  -7   4   69.79    5.60
  -3  -7   4   68.59    5.50
   3  -7  -4   65.49    5.40
  -3   7   3    7.00    2.10
  -3   7   3    9.70    2.80
   3   7  -3   11.10    2.60
  -3   7   3   12.10    2.70
   3  -7  -3    6.90    2.50
  -3  -7   3    9.00    2.90
  -3  -7   3    2.80    2.40
   3  -7  -3    9.50    2.10
  -3  -7   3    5.40    1.80
   3   7  -2   -0.40    1.50
  -3   7   2    0.00    1.60
  -3   7   2    0.50    1.30
  -3  -7   2   -1.50    1.80
   3  -7  -2   -1.40    1.30
  -3  -7   2    0.20    1.40
  -3  -7   2   -0.30    1.70
   3  -7  -2    2.70    2.10
   3   7  -1   49.00    4.10
  -3   7   1   44.70    3.50
  -3   7   1   45.80    4.00
  -3  -7   1   41.50    4.40
   3  -7  -1   48.40    3.90
  -3  -7   1   45.40    4.20
   3  -7  -1   42.00    3.40
  -3  -7   1   51.29    3.90
   3  -7  -1   44.30    4.30
   3   7   0    0.20    1.50
  -3   7   0    1.30    1.50
   3   7   0    4.10    2.00
  -3   7   0    1.50    1.50
   3  -7   0    1.10    1.50
  -3  -7   0    3.90    1.70
   3  -7   0   -1.50    1.30
  -3  -7   0    3.60    1.30
   3  -7   0    2.80    2.00
  -3  -7   0    1.70    2.10
   3   7   1   45.80    3.70
  -3   7  -1   43.30    4.00
  -3   7  -1   42.80    3.40
   3   7   1   33.10    3.40
   3  -7   1   44.70    3.80
  -3  -7  -1   41.60    3.20
  -3  -7  -1   37.30    4.10
  -3  -7  -1   41.90    3.90
   3  -7   1   41.40    4.00
   3  -7   1   44.70    4.60
   3   7   2   83.39    4.60
   3   7   2   85.89    5.30
  -3   7  -2   87.99    4.70
  -3   7  -2   93.59    5.40
   3  -7   2   93.49    5.60
   3  -7   2   91.29    5.80
   3  -7   2   96.59    5.10
  -3  -7  -2   85.09    5.30
  -3  -7  -2   85.59    5.50
  -3  -7  -2   93.19    4.80
  -3   7  -3    1.30    1.80
   3   7   3    2.70    2.00
  -3   7  -3    2.10    1.50
  -3  -7  -3    4.60    2.10
   3  -7   3    3.90    2.40
   3  -7   3    0.10    2.00
  -3  -7  -3    5.40    2.00
   3  -7   3    3.10    1.80
  -3   7  -4   10.70    2.60
  -3   7  -4   16.60    2.80
   3   7   4    7.60    2.50
  -3  -7  -4   14.20    3.00
  -3  -7  -4   15.10    2.90
   3  -7   4    9.20    2.70
   3  -7   4   12.10    3.10
   3  -7   4    9.90    2.40
  -3   7  -5   -0.70    1.40
  -3   7  -5   -2.00    1.50
   3   7   5   -0.20    2.00
   3  -7   5    1.90    2.70
  -3  -7  -5    2.20    2.10
   3  -7   5    1.20    1.90
  -3  -7  -5   -0.90    1.70
   3  -7   5   -1.60    1.30
  -3   7  -6   12.10    2.80
   3   7   6   12.60    3.10
  -3   7  -6   16.70    3.40
  -3  -7  -6   17.20    3.50
   3  -7   6   15.00    2.70
   3  -7   6    9.70    3.70
  -3   7  -7   -0.50    2.00
   3   7   7   -2.50    2.30
  -3   7  -7   -0.50    2.40
   3  -7   7   -1.90    2.70
  -3  -7  -7   -2.40    2.20
   3  -7   7    0.40    1.80
   3   7   8   -2.80    2.60
  -3   7  -8    3.40    2.50
  -3   7  -8   -3.40    1.80
   3  -7   8   -1.00    3.00
  -3  -7  -8   -0.30    2.50
   3  -7   8   -2.20    1.70
  -3   7  -9   15.50    3.90
  -3   7  -9    1.60    2.90
   3   7   9   14.40    4.70
   3  -7   9    9.40    4.40
  -3  -7  -9    5.60    3.30
   3  -7   9    5.90    2.60
  -3   8   8   11.80    3.70
  -3   8   8    7.00    3.60
   3   8  -8   15.80    4.20
  -3  -8   8   15.50    2.80
   3  -8  -8    2.60    3.20
  -3  -8   8    7.90    4.10
  -3   8   7   17.20    3.90
  -3   8   7   14.70    3.60
   3   8  -7   11.70    3.60
  -3  -8   7   15.80    2.80
   3  -8  -7   24.00    5.60
  -3  -8   7   18.90    4.40
  -3  -8   7   19.90    4.50
   3  -8  -7   21.40    4.10
   3   8  -6   17.90    3.90
  -3   8   6   13.30    3.20
  -3   8   6   20.20    4.00
   3  -8  -6   12.90    3.70
  -3  -8   6   13.60    2.70
  -3  -8   6   18.00    4.10
   3  -8  -6   19.50    3.80
  -3  -8   6   10.60    3.30
   3   8  -5    3.40    2.40
  -3   8   5   -0.80    1.70
  -3   8   5   -1.90    1.70
  -3  -8   5    3.90    1.90
   3  -8  -5    6.00    3.00
  -3  -8   5    2.10    2.60
  -3  -8   5    5.50    2.80
   3  -8  -5    1.10    2.10
   3   8  -4    1.60    2.20
  -3   8   4    1.80    1.90
  -3   8   4    6.90    2.30
   3  -8  -4    7.60    3.10
   3  -8  -4    2.90    2.10
  -3  -8   4    3.10    1.80
  -3  -8   4    5.10    2.90
  -3  -8   4    2.30    2.40
  -3   8   3    9.50    2.80
  -3   8   3   10.20    2.30
   3   8  -3    5.40    2.30
   3  -8  -3    5.80    2.20
  -3  -8   3    7.50    2.70
  -3  -8   3   17.60    3.70
  -3  -8   3    8.60    2.20
   3  -8  -3   13.30    3.50
  -3   8   2    9.80    2.80
  -3   8   2    6.40    2.00
   3   8  -2    8.10    2.60
  -3  -8   2    4.40    2.00
  -3  -8   2    5.50    2.90
   3  -8  -2    2.70    2.50
  -3  -8   2    5.10    2.70
   3   8  -1   22.90    3.60
   3   8  -1   19.80    3.50
  -3   8   1   16.80    2.80
  -3   8   1   24.20    3.70
  -3  -8   1   27.50    3.60
  -3  -8   1   22.00    3.60
  -3  -8   1   26.70    4.20
   3  -8  -1   21.30    4.00
   3  -8  -1   19.60    3.40
  -3   8   0  159.88    6.20
  -3   8   0  145.59    7.00
   3   8   0  153.98    6.90
   3   8   0  146.49    7.10
  -3  -8   0  156.68    7.90
  -3  -8   0  148.29    7.10
   3  -8   0  143.29    7.90
   3  -8   0  145.59    6.80
   3  -8   0  156.18    6.90
  -3   8  -1   14.60    3.20
   3   8   1   14.90    2.80
   3   8   1   13.50    3.00
  -3   8  -1   14.10    2.60
   3  -8   1   14.40    3.50
  -3  -8  -1   11.90    2.30
   3  -8   1   15.70    3.10
   3  -8   1   14.20    2.90
  -3  -8  -1   10.30    2.50
  -3  -8  -1   12.50    3.30
   3   8   2   66.49    4.60
  -3   8  -2   62.69    4.30
  -3   8  -2   64.59    5.20
   3   8   2   67.89    5.10
  -3  -8  -2   66.99    5.50
   3  -8   2   70.49    5.00
   3  -8   2   59.49    5.20
  -3  -8  -2   66.49    4.50
   3  -8   2   60.29    5.40
  -3   8  -3    1.10    1.70
  -3   8  -3   -1.30    1.70
   3   8   3   -0.40    2.00
   3  -8   3    4.20    2.60
  -3  -8  -3    0.20    2.10
  -3  -8  -3    3.10    1.90
   3  -8   3    1.10    1.70
   3  -8   3    0.30    2.10
  -3   8  -4   10.90    2.60
   3   8   4   11.40    3.10
  -3   8  -4    5.60    2.60
   3  -8   4    7.90    2.50
  -3  -8  -4   10.20    2.90
   3  -8   4   11.60    3.60
   3  -8   4   14.90    3.50
  -3  -8  -4    9.50    3.00
   3   8   5    1.50    2.40
  -3   8  -5    1.80    1.80
  -3   8  -5    1.00    2.40
  -3  -8  -5    4.60    2.60
   3  -8   5    2.60    3.00
  -3  -8  -5    1.30    2.40
   3  -8   5    1.80    1.90
   3  -8   5    1.80    2.40
  -3   8  -6   -1.60    2.20
   3   8   6    0.20    2.70
  -3  -8  -6   -0.70    2.40
   3  -8   6    6.10    3.50
   3  -8   6    1.30    2.00
   3   8   7    8.50    3.70
  -3   8  -7   11.70    3.60
   3  -8   7   13.00    3.10
   3  -8   7    8.20    4.00
  -3  -8  -7    9.30    3.60
   3   8   8    7.80    3.80
  -3   8  -8   12.20    3.90
   3  -8   8   11.40    4.30
  -3  -8  -8   11.70    4.10
   3  -8   8    7.10    2.80
  -3   9   7    5.50    3.60
   3   9  -7    1.60    3.00
  -3  -9   7   -1.20    2.90
  -3  -9   7    5.20    4.00
   3  -9  -7    0.10    2.90
  -3  -9   7   -1.10    2.00
   3   9  -6    7.60    3.40
  -3   9   6    8.60    3.50
  -3  -9   6   10.00    2.70
   3  -9  -6    8.40    3.20
  -3  -9   6    5.70    4.00
  -3  -9   6   12.70    4.00
   3  -9  -6    9.20    3.70
  -3   9   5   12.30    3.50
   3   9  -5   10.50    3.40
  -3  -9   5   11.80    3.10
   3  -9  -5    7.10    3.00
  -3  -9   5   16.90    4.40
   3  -9  -5    6.80    3.50
  -3  -9   5    8.50    3.80
   3   9  -4    1.70    2.70
  -3   9   4   -0.10    2.00
  -3  -9   4   -0.10    2.90
  -3  -9   4   -1.60    2.40
   3  -9  -4    3.40    2.90
  -3  -9   4   -0.10    1.90
   3   9  -3   10.70    3.20
  -3   9   3   23.20    4.00
  -3  -9   3   18.00    3.90
  -3  -9   3   23.10    4.40
  -3  -9   3   27.00    4.10
   3  -9  -3   12.60    3.80
  -3   9   2   60.99    5.40
   3   9  -2   54.59    5.30
  -3  -9   2   49.00    5.30
  -3  -9   2   60.59    5.10
  -3  -9   2   57.09    5.90
   3  -9  -2   55.29    6.00
   3   9  -1   25.00    4.20
   3   9  -1   25.70    4.20
  -3   9   1   31.30    4.30
   3  -9  -1   21.70    4.30
  -3  -9   1   17.60    3.80
   3   9   0    2.70    2.10
  -3   9   0    4.10    2.20
   3   9   0   -1.00    1.90
  -3  -9   0    3.60    2.80
  -3  -9   0    3.00    2.00
   3  -9   0    3.80    2.10
   3  -9   0   -2.00    2.10
   3   9   1   -0.20    2.20
   3   9   1    1.10    2.00
  -3   9  -1    0.40    1.70
   3  -9   1    0.00    2.30
  -3  -9  -1   -0.30    2.60
   3  -9   1    0.80    2.10
  -3  -9  -1    1.80    2.20
   3  -9   1   -0.50    2.10
   3   9   2   49.80    5.20
  -3   9  -2   52.09    5.10
   3  -9   2   42.20    5.50
   3  -9   2   51.29    5.50
   3  -9   2   39.70    4.70
  -3  -9  -2   41.00    5.30
  -3   9  -3   -0.60    2.10
   3   9   3    1.40    2.20
   3  -9   3   -3.60    2.10
  -3  -9  -3   -0.30    1.90
  -3  -9  -3    1.60    2.40
   3  -9   3    1.60    2.10
   3  -9   3   -0.70    2.50
   3   9   4   46.20    5.50
  -3   9  -4   50.39    5.60
   3  -9   4   50.29    6.10
  -3  -9  -4   48.60    5.50
   3  -9   4   34.60    5.60
   3  -9   4   46.40    5.00
  -3  -9  -4   45.40    4.90
  -3   9  -5   -0.30    2.70
   3   9   5    4.30    3.00
   3  -9   5   -0.70    2.60
  -3  -9  -5   -1.70    2.40
  -3  -9  -5    1.70    2.80
   3  -9   5    1.80    3.10
   3  -9   5    4.70    2.30
   3   9   6   -1.60    2.70
  -3   9  -6    0.70    3.00
  -3  -9  -6    0.80    2.80
   3  -9   6   -3.40    2.80
   3  -9   6    1.40    2.20
   3   9   7   -1.90    3.10
  -3   9  -7   -1.00    2.80
  -3  -9  -7   -5.20    2.60
   3  -9   7    0.50    2.50
   3  -9   7   -0.10    3.80
  -3  10   6   11.60    4.00
   3  10  -6   13.40    4.20
  -3 -10   6    7.40    4.70
   3 -10  -6    4.20    4.30
  -3 -10   6   12.10    3.70
  -3 -10   6    4.10    3.60
  -3  10   5   -1.00    2.70
   3  10  -5    0.00    2.80
   3 -10  -5   -2.10    3.20
  -3 -10   5    2.70    3.40
  -3 -10   5    0.50    2.30
  -3 -10   5    2.50    3.70
   3  10  -4   19.60    4.30
  -3  10   4   19.30    4.20
  -3 -10   4   27.40    4.40
  -3 -10   4   24.80    5.00
   3 -10  -4   28.20    5.30
  -3 -10   4   12.80    4.00
   3  10  -3  100.59    7.40
  -3  10   3   88.79    7.00
  -3 -10   3   95.99    6.80
   3 -10  -3   87.99    7.50
  -3 -10   3   91.19    8.10
  -3 -10   3   93.19    7.60
  -3  10   2   75.89    6.50
   3  10  -2   93.09    7.10
   3  10  -2   90.39    6.90
  -3 -10   2   63.69    7.10
   3 -10  -2   76.99    7.50
   3  10  -1    1.80    2.60
   3  10  -1   -1.20    2.00
  -3  10   1   -2.80    2.10
  -3 -10   1    1.20    2.20
  -3 -10   1   -2.80    2.50
   3 -10  -1   -0.80    2.90
   3  10   0   -1.30    2.30
  -3  10   0    3.60    2.60
   3  10   0   -2.20    2.40
  -3 -10   0    4.40    2.80
   3 -10   0   -1.30    2.70
  -3 -10   0    2.80    3.20
  -3  10  -1   54.29    5.80
   3  10   1   60.29    6.00
  -3 -10  -1   46.70    6.30
   3 -10   1   49.70    6.50
   3 -10   1   58.69    5.70
  -3  10  -2   43.30    5.50
   3  10   2   46.30    5.20
   3 -10   2   43.30    5.60
   3 -10   2   46.20    5.30
  -3 -10  -2   41.30    5.40
   3 -10   2   40.60    6.10
   3  10   3    4.50    3.10
  -3  10  -3   -3.50    2.20
   3 -10   3    2.20    3.10
   3 -10   3    0.60    3.00
   3 -10   3   -3.00    2.10
  -3 -10  -3    2.70    3.30
  -3  10  -4    3.40    3.20
   3  10   4    1.70    3.00
   3 -10   4    3.40    3.40
   3 -10   4   -1.40    2.40
  -3 -10  -4   -6.10    2.60
   3 -10   4   -3.70    2.50
   3  10   5   16.90    4.10
  -3  10  -5   22.20    4.90
   3 -10   5   24.80    4.20
  -3 -10  -5   19.10    6.30
  -3 -10  -5   20.20    5.10
   3 -10   5   17.30    4.60
   3 -10   5   23.20    5.30
  -3 -10  -6    3.90    3.30
   3 -10   6    3.70    3.20
  -3  11   4    1.30    3.30
  -3 -11   4    4.30    4.30
  -3 -11   4    1.20    3.00
   3 -11  -4   -0.30    4.00
  -3 -11   4    0.40    3.80
   3  11  -3    6.80    3.90
  -3  11   3    7.50    3.90
   3  11  -3    4.10    3.30
  -3 -11   3    7.60    4.20
   3 -11  -3    4.90    4.20
   3  11  -2   21.30    4.60
  -3  11   2   18.00    4.60
   3  11  -2   18.20    4.50
  -3 -11   2   17.70    4.30
  -3 -11   2   13.10    4.80
   3 -11  -2   16.60    5.10
  -3  11   1   16.20    4.40
   3  11  -1   18.20    4.30
   3  11  -1   17.80    4.30
  -3 -11   1   10.90    4.60
   3 -11  -1    8.30    4.50
  -3 -11   1   13.80    4.00
   3  11   0   38.40    5.80
  -3  11   0   28.40    5.00
   3 -11   0   25.20    5.80
  -3 -11   0   25.90    5.60
  -3  11  -1    8.20    3.60
   3  11   1    6.90    3.50
   3 -11   1    7.80    4.60
  -3 -11  -1   15.10    4.90
  -3  11  -2   -1.80    2.60
   3  11   2   -4.40    2.70
   3 -11   2    0.30    3.70
   3 -11   2   -4.50    5.00
  -3 -11  -2   -1.30    3.40
  -3  11  -3    1.50    3.30
   3  11   3   -0.40    3.30
   3 -11   3   -2.10    3.00
  -3 -11  -3    1.70    3.80
   3 -11   3   -1.60    3.30
   3 -11   3   -0.70    2.60
   4   0 -12    1.40    2.50
  -4   0  12   -2.70    2.90
   4   0 -12    7.30    3.50
  -4   0  12    3.60    2.10
   4   0 -11    0.70    2.00
  -4   0  11    0.20    1.40
  -4   0  11   -0.80    2.60
   4   0 -11   -0.80    2.30
  -4   0  10   25.60    4.30
  -4   0  10   25.80    4.40
   4   0 -10   24.20    3.80
  -4   0  10   25.90    2.80
  -4   0   9    0.80    2.00
  -4   0   9   -1.50    0.90
   4   0  -9   -0.40    1.60
  -4   0   9    1.40    1.90
  -4   0   8   18.10    1.90
  -4   0   8   17.30    3.00
  -4   0   8   23.50    3.40
   4   0  -8   20.80    2.90
  -4   0   7    1.40    1.10
   4   0  -7    2.20    1.40
  -4   0   7   -0.70    0.70
   4   0  -7   -1.00    1.10
  -4   0   7   -0.90    1.30
  -4   0   7    2.10    1.50
  -4   0   6   40.20    3.10
   4   0  -6   46.80    3.10
   4   0  -6   44.10    3.10
  -4   0   6   40.00    3.00
  -4   0   6   38.40    1.80
  -4   0   6   42.70    1.90
  -4   0   6   39.70    2.60
  -4   0   5   -1.90    0.80
  -4   0   5   -1.00    0.80
   4   0  -5    0.30    1.00
  -4   0   5    1.20    1.10
  -4   0   5    0.40    0.70
   4   0  -5    0.20    0.90
  -4   0   5    0.90    0.40
  -4   0   5   -0.20    0.40
  -4   0   4 1012.00   17.30
  -4   0   4 1000.10   16.50
   4   0  -4 1054.59   17.60
  -4   0   4 1001.60   14.50
  -4   0   4 1004.50   17.40
  -4   0   4 1018.20   16.20
  -4   0   4 1016.00   14.50
  -4   0   3    0.70    0.60
  -4   0   3    0.60    0.80
   4   0  -3   -1.20    0.90
   4   0  -3   -0.60    0.50
  -4   0   3    0.30    0.90
  -4   0   3   -0.30    0.30
  -4   0   2  532.75    8.10
   4   0  -2  532.45    9.00
  -4   0   2  531.05    8.20
  -4   0   2  546.55    9.30
   4   0  -2  528.55   10.00
  -4   0   2  534.65    8.30
  -4   0   2  539.75    9.60
  -4   0   1   -0.50    0.50
  -4   0   1   -0.40    0.50
  -4   0   1   -0.30    0.70
  -4   0   1    0.00    0.60
   4   0  -1    0.60    0.90
   4   0  -1    0.90    0.70
  -4   0   0  141.59    3.50
   4   0   0  138.39    3.30
  -4   0   0  141.39    3.40
   4   0   0  138.99    3.60
  -4   0   0  139.99    3.50
   4   0   0  140.29    3.80
   4   0   0  137.39    2.50
  -4   0  -1   -0.60    0.60
   4   0   1   -0.80    0.60
   4   0   1   -0.30    0.60
   4   0   1   -0.30    0.60
  -4   0  -1    0.40    0.70
   4   0   1    0.00    0.70
  -4   0  -1   -0.20    0.70
  -4   0  -2  572.44   10.50
   4   0   2  608.84    9.20
   4   0   2  608.34   11.20
   4   0   2  606.14   10.50
   4   0   2  600.44   10.40
  -4   0  -2  620.64   10.70
  -4   0  -2  616.24   10.50
   4   0   3   -0.80    0.80
  -4   0  -3   -1.50    0.80
   4   0   3   -0.40    0.70
   4   0   3    1.20    1.00
  -4   0  -3   -0.80    0.70
  -4   0  -3    0.00    0.70
   4   0   4   18.90    1.90
   4   0   4   20.30    2.20
   4   0   4   21.10    2.30
  -4   0  -4   21.10    1.90
  -4   0  -4   19.50    2.00
   4   0   5    1.50    1.40
   4   0   5    0.90    1.10
  -4   0  -5    0.40    1.00
   4   0   5   -1.40    0.80
  -4   0  -5   -0.50    0.90
   4   0   6  326.27    8.30
   4   0   6  344.07    9.40
  -4   0  -6  336.67    9.50
   4   0   6  333.47    9.50
  -4   0  -6  322.97    8.50
   4   0   7    0.50    1.40
  -4   0  -7   -0.60    1.20
   4   0   7    0.20    1.20
  -4   0  -7   -1.00    1.20
   4   0   7    0.00    1.70
   4   0   8    8.80    2.10
   4   0   8   11.30    2.70
  -4   0  -8   10.00    2.40
   4   0   8    7.90    2.60
  -4   0  -8    8.30    2.50
   4   0   9   -0.60    2.00
  -4   0  -9    1.00    1.70
   4   0   9   -0.80    1.50
  -4   0  -9    0.70    2.10
   4   0  10   11.20    3.40
  -4   0 -10   11.80    3.00
  -4   0 -10    9.60    3.20
   4   0  10    7.70    2.50
   4   0  11    2.00    3.00
  -4   0 -11    2.30    2.90
   4   0  11   -2.70    2.00
   4   1 -12    2.80    2.90
  -4   1  12    2.30    3.30
  -4  -1  12   -1.10    3.10
   4  -1 -12   -1.20    2.50
  -4  -1  12    4.40    1.90
   4   1 -11    3.40    3.60
  -4   1  11    0.10    1.70
  -4   1  11   -3.40    2.10
  -4   1  11    0.80    2.60
   4   1 -11   -1.40    2.20
  -4  -1  11    0.00    1.30
   4  -1 -11    2.10    2.30
  -4  -1  11   -5.30    2.30
  -4   1  10    0.00    1.40
   4   1 -10    4.00    2.20
  -4   1  10    3.10    2.60
   4   1 -10    2.50    2.20
  -4   1  10    4.00    2.60
  -4  -1  10    1.80    1.20
   4  -1 -10    0.40    1.80
  -4  -1  10    2.30    2.50
  -4   1   9   60.19    4.80
  -4   1   9   71.29    5.40
  -4   1   9   55.49    3.60
   4   1  -9   62.29    4.40
  -4  -1   9   66.39    5.10
   4  -1  -9   57.19    4.60
  -4  -1   9   60.39    2.90
  -4  -1   9   58.19    5.00
   4   1  -8   62.39    4.10
  -4   1   8   64.19    3.30
  -4   1   8   58.69    4.60
  -4   1   8   60.09    4.40
  -4  -1   8   67.09    4.80
   4  -1  -8   61.39    4.50
  -4  -1   8   67.99    4.60
  -4  -1   8   60.09    4.10
  -4  -1   8   55.39    2.50
  -4   1   7   76.59    4.40
  -4   1   7   73.29    4.70
   4   1  -7   65.69    3.90
   4   1  -7   63.59    3.90
  -4   1   7   68.09    3.10
   4  -1  -7   71.79    4.00
  -4  -1   7   65.79    2.30
  -4  -1   7   68.69    4.50
  -4  -1   7   71.09    4.30
   4  -1  -7   70.89    4.40
  -4  -1   7   64.99    2.20
  -4  -1   7   66.29    3.90
  -4   1   6    7.80    1.70
   4   1  -6    6.70    1.70
  -4   1   6    6.80    1.90
  -4   1   6    5.80    1.10
   4   1  -6    5.90    1.50
  -4   1   6    6.90    1.20
  -4   1   6    4.90    1.10
  -4  -1   6    6.20    0.70
   4  -1  -6    5.30    1.60
  -4  -1   6    5.20    1.50
  -4  -1   6    3.00    1.30
  -4  -1   6    4.50    0.60
  -4  -1   6    6.40    1.70
   4  -1  -6    5.30    1.70
  -4   1   5  123.69    4.90
  -4   1   5  132.69    3.80
  -4   1   5  133.29    3.70
  -4   1   5  135.99    4.70
  -4   1   5  136.19    3.50
   4  -1  -5  133.19    5.00
   4  -1  -5  133.29    4.90
  -4  -1   5  134.39    4.70
  -4  -1   5  138.49    4.90
  -4  -1   5  136.89    4.70
  -4  -1   5  141.99    4.90
  -4  -1   5  127.89    4.90
  -4   1   4 2685.43   38.20
  -4   1   4 2718.93   40.40
  -4   1   4 2682.33   38.20
  -4   1   4 2738.33   39.40
  -4   1   4 2676.93   40.50
  -4  -1   4 2792.42   40.80
   4  -1  -4 2753.92   37.80
  -4  -1   4 2660.03   39.70
   4  -1  -4 2735.43   40.40
  -4  -1   4 2683.53   39.40
  -4  -1   4 2706.33   39.80
  -4  -1   4 2677.13   39.90
  -4   1   3  541.15    9.40
  -4   1   3  547.15   10.50
  -4   1   3  552.44   10.40
  -4   1   3  539.05    9.10
  -4   1   3  528.85    9.00
   4  -1  -3  563.54   10.70
  -4  -1   3  553.44    9.60
  -4  -1   3  530.75   10.10
  -4  -1   3  541.25    9.80
   4  -1  -3  546.45    8.60
  -4  -1   3  535.65   10.00
  -4  -1   3  541.15   10.80
   4   1  -2   36.60    2.00
  -4   1   2   33.70    1.50
   4   1  -2   34.90    1.50
  -4   1   2   32.00    1.60
  -4   1   2   33.40    1.90
  -4   1   2   34.80    2.10
  -4   1   2   33.20    1.60
  -4  -1   2   33.00    0.90
  -4  -1   2   32.20    1.90
   4  -1  -2   34.30    2.30
  -4  -1   2   32.40    1.50
  -4  -1   2   34.70    1.60
   4  -1  -2   33.10    1.50
  -4  -1   2   32.00    1.00
  -4  -1   2   29.50    2.20
  -4   1   1    2.20    0.80
   4   1  -1    1.70    0.80
  -4   1   1    4.30    1.00
  -4   1   1    2.50    0.70
   4   1  -1    2.30    0.60
  -4   1   1    2.80    0.50
   4  -1  -1    1.00    0.90
  -4  -1   1    2.10    0.60
  -4  -1   1    2.20    0.80
  -4  -1   1    3.30    0.60
  -4  -1   1    1.90    1.00
   4  -1  -1    2.20    0.70
  -4  -1   1    1.80    0.50
   4  -1  -1    2.80    0.70
  -4   1   0    9.20    1.20
   4   1   0    7.10    1.20
  -4   1   0    9.30    0.90
   4   1   0    6.90    1.00
  -4   1   0   10.30    1.40
   4   1   0    8.00    0.90
  -4   1   0    8.30    1.10
   4  -1   0    7.40    1.10
  -4  -1   0    9.00    0.90
  -4  -1   0    7.80    1.30
  -4  -1   0    9.30    1.30
   4  -1   0    8.40    1.40
   4  -1   0    7.50    1.10
  -4  -1   0    8.60    1.30
   4   1   1   38.30    2.20
  -4   1  -1   44.00    1.70
  -4   1  -1   42.20    2.00
   4   1   1   42.50    2.00
   4   1   1   41.20    1.80
  -4   1  -1   38.50    2.10
  -4  -1  -1   41.10    1.90
   4  -1   1   44.50    2.00
   4  -1   1   40.60    1.70
  -4  -1  -1   38.50    2.10
  -4  -1  -1   38.90    1.60
   4  -1   1   37.50    2.10
  -4  -1  -1   42.80    2.10
   4  -1   1   38.50    1.90
   4   1   2   86.59    3.00
   4   1   2   91.69    3.10
  -4   1  -2   87.69    3.20
  -4   1  -2   89.79    2.70
   4   1   2   83.09    3.20
  -4   1  -2   88.09    3.00
  -4  -1  -2   82.69    3.20
   4  -1   2   84.99    3.00
   4  -1   2   90.69    3.60
  -4  -1  -2   86.79    3.20
   4  -1   2   84.49    2.90
  -4  -1  -2   89.79    2.90
  -4  -1  -2   89.89    2.50
   4  -1   2   83.79    2.50
   4   1   3   10.60    1.50
  -4   1  -3   10.40    1.60
   4   1   3   13.90    1.90
  -4   1  -3   13.00    1.40
   4   1   3   10.40    1.70
   4  -1   3    9.60    1.50
   4  -1   3   10.90    1.80
  -4  -1  -3    9.30    1.40
  -4  -1  -3   11.00    0.90
  -4  -1  -3    9.80    1.60
   4  -1   3   10.80    0.90
  -4  -1  -3    7.70    1.40
   4  -1   3   10.40    1.80
   4   1   4  309.87    7.50
  -4   1  -4  308.17    6.70
   4   1   4  309.07    7.80
   4   1   4  285.37    7.00
  -4   1  -4  309.97    7.80
  -4  -1  -4  295.57    7.50
  -4  -1  -4  302.47    7.20
  -4  -1  -4  300.17    7.40
   4  -1   4  300.87    7.70
   4  -1   4  295.67    7.90
   4  -1   4  306.67    6.90
  -4   1  -5   34.70    3.00
   4   1   5   41.70    2.80
   4   1   5   37.00    2.80
  -4   1  -5   35.60    2.50
   4   1   5   30.00    2.80
   4  -1   5   36.90    2.50
  -4  -1  -5   37.40    2.80
   4  -1   5   37.30    3.20
   4  -1   5   36.20    3.10
  -4  -1  -5   33.80    2.90
   4   1   6  140.29    6.00
   4   1   6  149.19    5.40
   4   1   6  142.99    5.60
  -4   1  -6  133.79    5.90
  -4   1  -6  152.98    5.20
   4  -1   6  142.29    6.10
   4  -1   6  150.78    5.10
  -4  -1  -6  140.09    6.00
  -4  -1  -6  156.78    5.80
   4  -1   6  147.29    6.20
   4   1   7   27.30    3.10
  -4   1  -7   23.60    3.40
  -4   1  -7   30.80    2.90
   4   1   7   35.10    3.80
   4   1   7   27.60    3.10
   4  -1   7   30.80    2.90
   4  -1   7   32.50    3.80
   4  -1   7   26.30    3.70
  -4  -1  -7   28.20    3.40
  -4  -1  -7   26.70    3.10
   4   1   8  170.58    7.40
  -4   1  -8  151.28    7.40
   4   1   8  157.78    6.40
  -4   1  -8  162.38    6.20
   4   1   8  158.88    7.50
   4  -1   8  157.18    6.10
   4  -1   8  169.38    7.60
   4  -1   8  160.08    7.50
  -4  -1  -8  159.28    6.90
  -4  -1  -8  155.98    7.30
  -4   1  -9    1.50    2.10
   4   1   9    3.70    2.00
   4   1   9    3.20    2.40
   4  -1   9    0.20    2.20
   4  -1   9    2.60    2.40
  -4  -1  -9    1.80    2.30
  -4  -1  -9    0.30    1.80
   4  -1   9    1.10    1.60
   4   1  10    4.40    3.00
  -4   1 -10    0.70    2.60
   4   1  10    3.50    2.20
  -4  -1 -10   10.90    3.30
   4  -1  10    4.20    2.10
  -4  -1 -10    2.60    2.30
   4  -1  10    2.90    3.00
  -4   1 -11    3.00    2.90
   4   1  11    4.10    3.30
   4   1  11   -1.40    2.10
  -4  -1 -11    0.40    2.30
  -4  -1 -11    5.30    3.20
   4  -1  11   -1.90    2.00
   4  -1  11   -0.10    3.10
  -4   2  12   12.60    4.30
   4   2 -12    4.40    3.10
  -4  -2  12    6.90    3.80
  -4  -2  12    6.30    2.20
   4  -2 -12    9.50    3.40
  -4   2  11   35.90    5.20
  -4   2  11   42.00    4.10
   4   2 -11   39.30    5.00
  -4   2  11   46.10    5.70
  -4  -2  11   41.40    3.10
   4  -2 -11   37.30    4.90
  -4  -2  11   40.50    5.50
   4   2 -10   37.10    4.40
  -4   2  10   34.60    4.60
  -4   2  10   29.70    4.40
  -4   2  10   30.10    3.50
  -4  -2  10   33.00    2.50
   4  -2 -10   33.70    4.30
  -4  -2  10   34.60    4.70
  -4   2   9  121.89    5.30
   4   2  -9  126.49    6.60
   4   2  -9  120.89    5.80
  -4   2   9  112.39    6.40
  -4   2   9  116.99    6.80
  -4  -2   9  112.09    6.50
  -4  -2   9  117.79    3.70
   4  -2  -9  118.29    6.60
   4   2  -8   20.60    3.20
  -4   2   8   24.30    2.60
  -4   2   8   27.60    3.80
  -4   2   8   21.20    3.30
   4   2  -8   26.70    2.90
  -4  -2   8   24.70    1.60
   4  -2  -8   23.60    3.40
  -4  -2   8   22.00    3.30
  -4  -2   8   30.70    3.80
  -4   2   7  192.28    5.90
  -4   2   7  197.08    7.10
  -4   2   7  191.08    7.40
   4   2  -7  199.08    6.40
  -4  -2   7  186.58    3.80
  -4  -2   7  188.48    6.90
   4  -2  -7  176.98    7.00
  -4  -2   7  190.78    7.00
  -4  -2   7  202.08    7.10
  -4  -2   7  195.08    7.10
   4  -2  -7  213.98    7.00
  -4  -2   7  189.58    3.70
  -4   2   6  103.19    5.10
  -4   2   6  106.29    4.70
   4   2  -6   90.79    4.00
  -4   2   6  102.79    3.90
   4  -2  -6   93.39    4.70
  -4  -2   6  100.69    4.60
  -4  -2   6  101.99    4.90
  -4  -2   6   96.79    4.60
  -4  -2   6   96.49    4.40
   4  -2  -6  102.69    4.70
  -4  -2   6   96.09    4.70
  -4   2   5  320.27    7.30
  -4   2   5  326.07    7.30
  -4   2   5  312.77    7.90
  -4   2   5  302.67    8.40
  -4  -2   5  317.57    7.90
  -4  -2   5  338.97    7.90
  -4  -2   5  319.47    8.60
  -4  -2   5  329.47    8.00
   4  -2  -5  319.67    8.40
  -4  -2   5  327.17    8.60
   4  -2  -5  336.67    8.40
  -4   2   4    2.30    0.90
  -4   2   4   -0.20    1.00
  -4   2   4    0.30    0.80
  -4   2   4    1.50    0.80
   4  -2  -4    3.00    1.30
  -4  -2   4    1.40    1.00
   4  -2  -4    2.70    1.10
  -4  -2   4   -0.20    0.90
  -4  -2   4    1.50    1.00
  -4  -2   4    2.00    1.20
  -4  -2   4    1.10    0.90
  -4   2   3   52.59    2.90
  -4   2   3   59.99    2.50
  -4   2   3   54.99    2.90
   4   2  -3   59.49    2.60
  -4   2   3   59.49    2.50
  -4   2   3   56.99    2.60
  -4  -2   3   60.09    2.60
  -4  -2   3   63.59    3.30
  -4  -2   3   53.09    3.00
  -4  -2   3   58.09    2.40
   4  -2  -3   51.99    3.10
  -4   2   2  126.09    3.70
  -4   2   2  127.49    3.40
  -4   2   2  125.19    4.00
   4   2  -2  131.49    3.60
  -4   2   2  128.49    4.00
  -4  -2   2  129.69    4.50
  -4  -2   2  135.49    4.30
  -4  -2   2  129.59    2.70
  -4  -2   2  131.09    3.70
  -4  -2   2  126.19    2.80
  -4  -2   2  134.69    3.00
   4  -2  -2  127.99    2.80
   4  -2  -2  118.39    4.20
  -4   2   1  589.34   10.40
   4   2  -1  587.94   10.90
  -4   2   1  587.74    9.60
   4   2  -1  596.24   10.00
  -4   2   1  589.34   10.70
  -4   2   1  572.14   10.00
  -4  -2   1  593.74    9.80
   4  -2  -1  571.94   11.10
  -4  -2   1  583.04    9.40
  -4  -2   1  606.74   11.30
  -4  -2   1  590.74    8.40
   4  -2  -1  589.44    9.70
   4  -2  -1  600.24   10.20
  -4  -2   1  591.14   10.30
   4   2   0  222.48    4.70
  -4   2   0  216.78    5.10
  -4   2   0  221.38    4.50
  -4   2   0  208.48    4.60
  -4   2   0  216.38    5.30
   4   2   0  223.78    4.90
   4   2   0  222.58    5.40
   4  -2   0  221.48    5.60
   4  -2   0  222.28    5.00
  -4  -2   0  213.28    5.10
  -4  -2   0  217.78    5.20
   4  -2   0  219.48    5.20
  -4  -2   0  213.78    3.40
  -4  -2   0  224.98    5.60
  -4   2  -1    4.80    0.70
  -4   2  -1    3.80    1.10
   4   2   1    3.60    0.90
  -4   2  -1    3.50    0.90
   4   2   1    5.10    1.10
   4   2   1    4.80    0.90
  -4   2  -1    3.60    0.90
   4  -2   1    3.00    0.90
  -4  -2  -1    4.50    1.10
   4  -2   1    3.70    1.00
   4  -2   1    2.80    1.10
  -4  -2  -1    4.60    1.10
  -4  -2  -1    3.90    0.70
  -4  -2  -1    5.00    1.10
  -4   2  -2    1.30    0.80
  -4   2  -2    0.10    0.80
  -4   2  -2    1.20    0.60
   4   2   2    2.10    0.90
   4   2   2   -0.20    0.80
   4   2   2   -0.10    0.90
   4  -2   2    2.20    1.10
  -4  -2  -2    0.30    0.80
  -4  -2  -2    0.10    0.80
  -4  -2  -2    0.70    0.70
   4  -2   2    1.40    0.80
   4  -2   2    0.70    0.80
   4  -2   2    1.00    0.90
  -4  -2  -2    2.40    1.10
   4   2   3  128.79    4.50
  -4   2  -3  124.89    3.20
   4   2   3  123.59    4.20
   4   2   3  117.29    4.10
  -4   2  -3  124.49    4.50
   4  -2   3  120.69    3.90
  -4  -2  -3  129.29    3.60
   4  -2   3  120.49    4.30
  -4  -2  -3  124.69    4.50
   4  -2   3  124.59    4.80
  -4  -2  -3  131.39    4.50
   4  -2   3  121.59    3.50
  -4  -2  -3  128.49    4.10
  -4   2  -4   17.30    1.50
   4   2   4   19.00    2.40
   4   2   4   20.80    2.10
  -4   2  -4   20.60    2.20
   4   2   4   17.80    2.00
  -4  -2  -4   16.00    2.00
   4  -2   4   19.30    1.90
   4  -2   4   18.40    2.50
  -4  -2  -4   18.90    2.10
  -4  -2  -4   16.60    1.40
   4  -2   4   21.30    2.30
   4  -2   4   17.80    1.40
  -4  -2  -4   19.30    2.00
   4   2   5   -0.40    1.10
   4   2   5   -0.30    0.90
  -4   2  -5    0.60    0.80
   4   2   5    0.30    1.10
  -4   2  -5    0.40    1.30
   4  -2   5    1.00    1.20
   4  -2   5    0.30    1.50
  -4  -2  -5    0.00    1.10
   4  -2   5    0.90    1.00
  -4  -2  -5   -0.20    1.10
  -4   2  -6   -1.30    1.30
   4   2   6    3.10    1.80
   4   2   6    0.60    1.40
  -4   2  -6    1.20    1.10
   4   2   6    1.40    1.30
  -4  -2  -6    2.00    1.50
   4  -2   6    2.00    1.80
   4  -2   6   -0.10    1.30
   4  -2   6    1.40    1.20
  -4  -2  -6    0.10    1.40
   4   2   7   24.70    3.10
   4   2   7   33.00    3.10
   4   2   7   31.60    3.90
  -4   2  -7   31.90    2.80
  -4   2  -7   24.70    3.40
   4  -2   7   25.80    2.80
  -4  -2  -7   22.50    3.20
   4  -2   7   32.50    3.90
   4  -2   7   28.30    3.70
  -4  -2  -7   27.10    3.30
   4   2   8  123.79    5.90
   4   2   8  129.39    6.90
  -4   2  -8  112.09    6.40
   4  -2   8  132.29    7.10
  -4  -2  -8  113.39    6.20
   4  -2   8  122.29    5.40
   4  -2   8  137.69    7.00
  -4  -2  -8  122.49    6.50
  -4   2  -9   71.19    5.70
   4   2   9   64.69    4.90
   4   2   9   58.59    5.50
  -4  -2  -9   53.59    4.80
   4  -2   9   68.09    4.60
   4  -2   9   54.69    5.40
   4  -2   9   62.49    5.70
  -4  -2  -9   64.59    5.40
  -4   2 -10   13.50    3.80
   4   2  10   18.20    3.20
   4   2  10   20.40    4.40
   4  -2  10   21.50    4.70
   4  -2  10   19.40    3.20
  -4  -2 -10   14.50    3.80
  -4  -2 -10   19.90    3.80
   4  -2  10   23.30    4.40
   4   2  11   -0.20    2.40
   4   2  11    5.20    3.60
  -4   2 -11    4.10    3.20
  -4  -2 -11    3.20    2.90
   4  -2  11    0.70    2.00
  -4  -2 -11   -2.00    2.10
   4  -2  11    0.10    3.00
  -4   3  11    8.10    2.70
   4   3 -11   11.80    3.30
  -4   3  11   11.70    3.70
  -4   3  11    5.50    3.20
   4  -3 -11    5.40    3.20
  -4  -3  11    7.60    1.60
  -4  -3  11    7.50    3.40
  -4   3  10   19.10    3.70
  -4   3  10   15.70    2.90
   4   3 -10   14.90    3.40
  -4   3  10   15.40    3.70
   4  -3 -10   19.90    3.80
  -4  -3  10   21.90    2.10
  -4  -3  10   19.80    4.20
  -4   3   9   30.70    3.50
   4   3  -9   29.90    3.90
  -4   3   9   25.40    3.90
  -4   3   9   30.80    4.10
  -4  -3   9   33.30    4.40
   4  -3  -9   24.80    4.00
  -4  -3   9   38.10    4.50
  -4  -3   9   25.00    1.90
  -4   3   8    8.60    2.00
  -4   3   8    7.10    2.30
   4   3  -8    8.50    2.00
  -4   3   8    5.60    2.40
   4   3  -8    7.40    2.10
  -4  -3   8    7.80    1.20
  -4  -3   8    5.50    2.30
   4  -3  -8    4.30    2.30
  -4  -3   8    6.10    2.40
  -4   3   7   18.00    3.00
   4   3  -7   16.40    2.30
   4   3  -7   17.40    2.70
  -4   3   7   17.60    2.50
  -4   3   7   16.80    3.10
  -4  -3   7   16.50    1.10
  -4  -3   7   18.40    2.80
  -4  -3   7   23.30    3.20
  -4  -3   7   16.30    3.00
   4  -3  -7   19.90    3.00
   4  -3  -7   15.90    2.90
  -4  -3   7   16.80    1.20
  -4   3   6   43.80    3.70
  -4   3   6   40.10    3.10
   4   3  -6   49.30    3.30
  -4   3   6   43.30    3.40
  -4  -3   6   40.00    3.40
   4  -3  -6   36.40    3.30
  -4  -3   6   39.30    2.90
  -4  -3   6   49.60    3.90
   4  -3  -6   41.10    3.60
  -4  -3   6   44.30    3.50
  -4  -3   6   41.90    1.40
   4   3  -5    1.10    1.00
  -4   3   5    3.90    1.40
  -4   3   5    2.30    1.40
  -4   3   5    2.80    1.30
  -4  -3   5    0.90    0.90
   4  -3  -5    0.70    1.30
   4  -3  -5    3.90    1.60
  -4  -3   5    2.40    1.50
  -4  -3   5    4.80    1.50
  -4  -3   5    2.30    0.40
  -4  -3   5    2.90    0.50
  -4  -3   5    0.30    1.20
   4   3  -4  202.08    5.30
  -4   3   4  199.98    5.80
  -4   3   4  203.88    6.30
   4   3  -4  220.68    6.10
  -4   3   4  209.58    5.90
  -4  -3   4  201.78    3.70
   4  -3  -4  199.98    6.50
  -4  -3   4  203.48    6.60
  -4  -3   4  211.28    5.40
  -4  -3   4  195.88    3.70
   4  -3  -4  204.08    6.20
  -4  -3   4  188.08    6.50
  -4   3   3   56.39    2.90
   4   3  -3   57.99    2.30
  -4   3   3   55.39    2.70
   4   3  -3   62.09    3.00
  -4   3   3   57.59    3.20
  -4  -3   3   56.69    1.90
   4  -3  -3   57.39    3.40
  -4  -3   3   65.09    3.60
   4  -3  -3   57.69    3.00
  -4  -3   3   56.79    3.40
  -4  -3   3   55.89    1.90
  -4  -3   3   54.79    2.60
  -4   3   2   29.30    2.20
   4   3  -2   31.10    1.40
  -4   3   2   31.20    2.40
  -4   3   2   31.20    2.00
   4   3  -2   32.70    2.20
  -4  -3   2   27.20    2.30
  -4  -3   2   29.90    2.50
   4  -3  -2   28.20    1.40
   4  -3  -2   30.40    2.70
   4  -3  -2   30.60    2.10
  -4  -3   2   29.40    1.60
  -4  -3   2   25.60    1.80
   4  -3  -2   30.70    2.20
  -4  -3   2   25.90    1.60
  -4   3   1  188.98    5.30
   4   3  -1  173.78    5.30
  -4   3   1  189.58    4.60
   4   3  -1  180.18    4.90
  -4   3   1  185.28    5.10
  -4   3   1  185.88    4.70
   4  -3  -1  186.98    4.90
  -4  -3   1  181.58    4.40
  -4  -3   1  187.58    5.80
  -4  -3   1  176.48    4.70
   4  -3  -1  183.88    5.70
   4  -3  -1  183.08    4.50
   4   3   0   77.79    3.10
  -4   3   0   73.29    2.40
  -4   3   0   77.39    3.30
   4   3   0   77.09    3.30
  -4   3   0   75.39    3.10
   4   3   0   75.69    2.70
  -4   3   0   78.49    3.00
  -4  -3   0   72.69    3.10
   4  -3   0   76.19    3.10
   4  -3   0   80.19    3.50
  -4  -3   0   72.89    3.00
   4  -3   0   75.59    3.00
  -4  -3   0   76.49    3.60
   4   3   1 1171.88   19.30
  -4   3  -1 1183.98   16.90
   4   3   1 1208.28   19.20
  -4   3  -1 1177.78   19.50
  -4   3  -1 1142.79   18.80
   4   3   1 1153.68   18.70
  -4   3  -1 1189.08   18.90
   4  -3   1 1170.68   19.60
  -4  -3  -1 1182.08   19.60
  -4  -3  -1 1159.48   19.20
  -4  -3  -1 1201.58   19.60
   4  -3   1 1170.98   19.70
   4  -3   1 1192.08   18.90
   4   3   2   14.30    1.70
  -4   3  -2   18.10    1.90
  -4   3  -2   16.20    0.90
   4   3   2   18.50    1.90
   4   3   2   14.70    1.70
  -4   3  -2   17.20    1.70
  -4   3  -2   16.50    2.00
   4   3   2   13.40    1.30
  -4  -3  -2   14.20    1.80
   4  -3   2   14.90    1.90
   4  -3   2   10.00    1.80
  -4  -3  -2   15.20    2.00
   4  -3   2   12.00    1.70
   4   3   3    1.80    1.20
   4   3   3   -0.40    0.70
  -4   3  -3    1.50    1.10
   4   3   3    1.80    1.00
   4   3   3    1.30    1.00
  -4   3  -3    1.70    0.50
  -4  -3  -3    2.30    1.20
  -4  -3  -3    2.60    1.20
   4  -3   3    1.10    1.40
  -4  -3  -3    1.70    1.00
   4  -3   3    0.20    0.90
   4  -3   3    2.10    1.00
   4  -3   3    0.40    1.10
   4   3   4    2.70    1.50
   4   3   4    3.10    1.20
   4   3   4    3.30    1.20
  -4   3  -4    2.30    1.40
  -4   3  -4    2.90    0.70
   4   3   4    3.70    1.30
   4  -3   4    4.00    1.70
  -4  -3  -4    3.00    1.40
  -4  -3  -4    5.90    1.30
   4  -3   4    1.30    1.00
  -4  -3  -4    3.60    1.30
   4  -3   4    5.50    1.30
   4  -3   4    1.20    1.30
  -4   3  -5   42.60    3.50
   4   3   5   44.20    3.60
   4   3   5   47.40    3.00
   4   3   5   44.20    3.20
  -4   3  -5   48.80    2.30
   4   3   5   49.00    3.30
  -4  -3  -5   40.50    3.40
   4  -3   5   44.40    4.10
  -4  -3  -5   47.70    2.50
   4  -3   5   37.10    3.30
   4  -3   5   45.50    3.00
   4  -3   5   45.20    2.50
   4   3   6   58.89    3.50
   4   3   6   56.29    3.90
  -4   3  -6   55.69    4.20
   4   3   6   59.09    4.40
  -4  -3  -6   57.49    4.10
   4  -3   6   62.39    3.50
  -4  -3  -6   64.79    4.20
   4  -3   6   57.19    4.30
   4  -3   6   66.09    4.90
   4   3   7   67.19    5.10
   4   3   7   68.79    4.60
  -4   3  -7   76.99    5.10
  -4  -3  -7   62.39    4.60
   4  -3   7   80.09    5.70
  -4  -3  -7   68.19    4.80
   4  -3   7   69.89    4.00
   4  -3   7   70.09    5.10
  -4   3  -8   10.40    2.90
   4   3   8    5.20    2.70
   4   3   8    6.90    2.40
   4  -3   8   12.00    3.10
  -4  -3  -8    6.00    2.20
   4  -3   8    7.40    1.90
   4  -3   8    8.00    2.80
  -4  -3  -8    6.30    2.40
   4   3   9    2.80    2.90
   4   3   9    2.60    2.00
  -4   3  -9    1.60    2.20
  -4  -3  -9    2.40    2.20
   4  -3   9   -1.50    2.50
  -4  -3  -9   -2.70    1.60
   4  -3   9    3.20    3.00
   4  -3   9    1.00    1.70
  -4   3 -10   17.00    3.90
   4   3  10   27.40    4.50
   4   3  10   19.20    4.20
   4  -3  10   19.10    4.40
   4  -3  10   14.70    2.80
  -4  -3 -10   18.10    4.00
  -4  -3 -10   12.70    3.50
   4  -3  10   21.10    4.50
   4   3  11   60.19    7.00
  -4   3 -11   59.49    6.50
   4   3  11   64.69    5.90
  -4  -3 -11   65.19    6.70
  -4  -3 -11   67.29    6.60
   4  -3  11   59.09    6.90
   4  -3  11   61.19    5.40
   4   4 -11    1.00    2.50
  -4   4  11   -3.00    2.70
  -4   4  11    0.40    2.30
  -4   4  11   -2.90    2.50
  -4  -4  11   -1.20    3.00
   4  -4 -11    0.30    2.90
  -4  -4  11    1.60    1.40
  -4   4  10    1.30    2.30
   4   4 -10    4.50    2.40
  -4   4  10    0.10    2.20
  -4   4  10    0.50    2.40
  -4  -4  10   -1.30    2.40
  -4  -4  10   -0.60    1.00
   4  -4 -10   -1.60    2.20
  -4  -4  10    3.20    2.70
  -4   4   9   -2.10    1.90
   4   4  -9   -1.00    1.50
  -4   4   9    0.30    1.70
  -4   4   9   -0.60    2.20
  -4  -4   9   -0.30    0.90
   4  -4  -9    2.60    2.30
  -4  -4   9   -0.90    2.00
  -4  -4   9    1.00    2.30
  -4   4   8   34.80    3.70
  -4   4   8   46.10    4.40
   4   4  -8   40.60    4.00
  -4   4   8   48.80    4.80
   4   4  -8   32.20    3.60
   4  -4  -8   36.50    4.30
  -4  -4   8   39.60    4.70
  -4  -4   8   43.00    4.50
  -4  -4   8   39.80    2.20
   4   4  -7    0.40    1.20
  -4   4   7   -2.00    1.20
  -4   4   7    0.10    1.80
   4   4  -7   -0.30    1.40
  -4   4   7    1.60    1.60
   4  -4  -7    0.80    1.70
   4  -4  -7   -0.30    1.90
  -4  -4   7   -1.80    1.60
  -4  -4   7   -0.30    0.60
  -4  -4   7    1.30    1.60
   4   4  -6   70.79    4.30
  -4   4   6   75.39    4.50
   4   4  -6   85.79    4.20
  -4   4   6   72.49    4.70
  -4   4   6   73.79    4.20
   4  -4  -6   75.19    4.60
  -4  -4   6   81.69    4.90
  -4  -4   6   73.19    5.10
  -4  -4   6   74.39    2.50
   4  -4  -6   72.69    4.60
  -4  -4   6   82.69    3.80
  -4  -4   6   72.89    2.50
   4   4  -5    1.40    1.00
  -4   4   5    0.30    1.20
  -4   4   5    3.70    1.60
   4   4  -5    2.40    1.40
  -4   4   5    1.40    1.50
  -4  -4   5    3.40    0.80
  -4  -4   5    2.20    1.80
  -4  -4   5    3.20    1.60
   4  -4  -5   -1.20    1.20
   4  -4  -5    1.80    1.60
  -4  -4   5    2.40    1.20
  -4  -4   5    3.00    0.80
  -4   4   4   22.40    2.60
   4   4  -4   19.20    2.40
   4   4  -4   20.10    1.90
  -4   4   4   20.40    2.30
  -4   4   4   19.40    2.30
  -4  -4   4   20.80    1.50
  -4  -4   4   22.60    1.90
   4  -4  -4   23.00    2.50
  -4  -4   4   22.20    1.50
  -4  -4   4   21.30    2.70
  -4  -4   4   22.60    2.90
   4  -4  -4   22.70    2.80
   4   4  -3   64.89    3.50
  -4   4   3   65.89    3.40
  -4   4   3   66.39    3.30
  -4   4   3   63.89    3.60
   4   4  -3   70.39    2.50
   4  -4  -3   69.49    4.10
   4  -4  -3   66.49    3.40
  -4  -4   3   67.59    2.60
  -4  -4   3   64.09    2.50
  -4  -4   3   75.09    4.30
   4  -4  -3   65.99    3.30
   4  -4  -3   63.69    1.70
  -4  -4   3   63.49    2.70
  -4  -4   3   64.09    3.80
  -4   4   2  284.97    7.30
  -4   4   2  278.37    6.90
   4   4  -2  279.57    7.20
   4   4  -2  289.97    5.20
  -4   4   2  288.97    7.40
  -4  -4   2  291.37    6.50
  -4  -4   2  282.87    8.20
  -4  -4   2  281.27    6.30
   4  -4  -2  283.87    5.80
   4  -4  -2  287.27    7.10
  -4  -4   2  287.57    6.30
  -4  -4   2  289.87    8.00
   4  -4  -2  275.97    6.70
  -4   4   1  150.68    4.90
  -4   4   1  151.48    4.90
  -4   4   1  151.58    4.70
   4   4  -1  140.79    4.70
   4   4  -1  141.79    5.20
  -4  -4   1  159.08    5.80
   4  -4  -1  150.98    4.10
  -4  -4   1  157.48    5.40
  -4  -4   1  141.09    4.50
   4  -4  -1  150.38    4.40
   4  -4  -1  142.79    5.40
  -4  -4   1  137.39    4.30
   4  -4  -1  150.68    4.90
   4   4   0    9.40    1.40
  -4   4   0    6.40    1.40
   4   4   0    6.70    1.50
  -4   4   0    6.00    1.30
   4   4   0    6.50    1.50
  -4   4   0    8.00    1.60
  -4  -4   0    7.20    1.40
  -4  -4   0    6.00    1.70
   4  -4   0    9.80    1.90
   4  -4   0    6.50    1.40
  -4  -4   0   10.10    1.50
   4  -4   0    5.20    1.40
   4  -4   0    7.60    1.10
   4   4   1  141.99    5.00
   4   4   1  148.79    4.60
   4   4   1  144.89    3.20
  -4   4  -1  154.98    4.80
  -4   4  -1  141.19    4.80
  -4   4  -1  146.89    5.00
   4   4   1  146.69    4.90
   4  -4   1  147.89    5.30
  -4  -4  -1  151.58    5.40
   4  -4   1  149.79    4.80
   4  -4   1  148.99    3.00
  -4  -4  -1  139.99    4.70
  -4  -4  -1  141.19    5.00
   4  -4   1  144.89    5.20
  -4   4  -2    4.60    1.40
   4   4   2    2.60    0.80
  -4   4  -2    2.40    1.20
  -4   4  -2    1.30    0.90
   4   4   2    2.40    1.00
   4   4   2    0.60    1.00
   4   4   2    2.10    1.30
  -4  -4  -2    4.40    1.50
  -4  -4  -2    0.90    1.00
   4  -4   2    2.70    1.40
   4  -4   2    0.80    1.30
   4  -4   2    4.60    1.30
  -4  -4  -2    2.20    1.30
  -4   4  -3  112.09    4.60
   4   4   3  111.09    4.30
   4   4   3  114.19    3.90
   4   4   3  116.99    4.60
  -4   4  -3  117.79    4.90
   4   4   3  111.39    4.80
   4  -4   3  112.49    4.60
  -4  -4  -3  113.09    4.80
  -4  -4  -3  115.29    4.90
  -4  -4  -3  110.09    4.50
   4  -4   3  119.19    4.40
   4  -4   3  123.59    5.50
   4   4   4  180.88    5.70
  -4   4  -4  185.88    6.50
   4   4   4  186.38    6.60
   4   4   4  193.28    6.40
   4   4   4  197.08    5.90
  -4   4  -4  190.38    6.60
   4  -4   4  202.18    6.20
  -4  -4  -4  190.28    6.70
  -4  -4  -4  198.98    9.60
   4  -4   4  181.28    7.20
  -4  -4  -4  199.48    6.00
   4  -4   4  182.58    5.80
  -4   4  -5  197.08    7.10
   4   4   5  196.88    6.80
   4   4   5  194.98    6.10
   4   4   5  184.48    6.30
   4   4   5  187.98    7.30
   4  -4   5  206.98    7.30
  -4  -4  -5  199.78    6.00
   4  -4   5  196.88    6.20
  -4  -4  -5  189.98    7.10
   4  -4   5  188.28    6.10
   4  -4   5  193.68    7.80
   4   4   6   19.10    2.80
  -4   4  -6   29.00    3.40
   4   4   6   33.60    3.30
   4   4   6   24.90    3.60
  -4  -4  -6   17.60    2.90
   4  -4   6   23.60    2.80
   4  -4   6   24.40    3.30
   4  -4   6   25.60    3.70
   4   4   7   16.50    3.30
  -4   4  -7   19.60    3.30
   4   4   7   10.20    2.40
   4   4   7   14.40    2.90
   4  -4   7   13.20    2.30
   4  -4   7   22.90    4.20
   4  -4   7   19.80    3.50
  -4  -4  -7   16.40    3.00
  -4  -4  -7   13.10    3.00
   4   4   8   15.70    3.50
   4   4   8   22.20    3.60
  -4   4  -8   12.70    3.00
   4  -4   8   14.90    3.40
   4  -4   8   14.60    2.50
   4  -4   8   16.30    3.90
  -4  -4  -8   18.00    3.60
  -4  -4  -8   18.20    3.50
   4   4   9    7.70    2.90
   4   4   9    4.50    3.10
  -4   4  -9    8.70    3.10
   4  -4   9    4.00    3.00
  -4  -4  -9    7.00    3.00
   4  -4   9    3.50    2.10
   4  -4   9    1.50    2.90
  -4  -4  -9    6.40    2.80
  -4   4 -10    0.00    2.30
   4   4  10    6.50    3.50
   4   4  10    0.60    2.30
   4  -4  10    1.10    3.20
  -4  -4 -10   -2.60    2.40
   4  -4  10    1.90    2.00
  -4  -4 -10   -2.10    2.30
   4  -4  10   -0.20    3.00
  -4  -4 -11   -2.40    2.70
   4   5 -11   -3.30    2.10
  -4   5  11    0.30    3.00
  -4  -5  11    0.50    1.40
  -4   5  10   -3.70    2.60
  -4   5  10    1.40    2.70
   4   5 -10    0.20    2.20
  -4   5  10    1.50    2.30
  -4  -5  10   -0.30    2.70
   4  -5 -10   -3.10    2.60
  -4  -5  10    1.10    1.20
  -4   5   9    2.10    2.30
   4   5  -9   -1.70    1.80
  -4   5   9    1.40    2.20
  -4   5   9   -0.90    2.40
  -4  -5   9   -0.60    1.10
   4  -5  -9    1.20    2.50
  -4  -5   9    2.60    2.80
   4   5  -8    7.20    2.20
  -4   5   8    6.10    2.90
   4   5  -8   12.10    2.80
  -4   5   8    6.60    2.50
  -4   5   8    5.20    2.30
   4  -5  -8   10.30    2.90
  -4  -5   8    7.30    2.90
  -4  -5   8    8.00    1.50
  -4   5   7   42.30    4.30
   4   5  -7   50.79    4.40
  -4   5   7   45.10    4.10
  -4   5   7   55.19    4.90
   4   5  -7   55.39    4.00
   4  -5  -7   44.90    4.50
  -4  -5   7   51.29    2.70
  -4  -5   7   44.40    4.30
  -4  -5   7   46.80    4.70
   4  -5  -7   47.10    4.30
  -4   5   6  812.72   17.00
  -4   5   6  785.72   17.20
  -4   5   6  820.02   17.80
   4   5  -6  816.22   15.90
   4   5  -6  795.62   17.40
  -4  -5   6  789.22   13.80
   4  -5  -6  758.52   17.30
   4  -5  -6  818.42   17.80
  -4  -5   6  822.52   18.40
  -4  -5   6  819.42   18.80
  -4   5   5    1.90    1.70
  -4   5   5    1.70    1.50
   4   5  -5    3.80    1.80
  -4   5   5    3.70    1.70
   4   5  -5    4.10    1.40
  -4  -5   5    3.40    2.00
   4  -5  -5    5.60    2.10
  -4  -5   5    0.80    1.90
   4  -5  -5    2.30    2.00
  -4  -5   5    4.30    1.10
  -4   5   4   19.20    2.60
  -4   5   4   16.40    2.50
   4   5  -4   15.60    2.60
   4   5  -4   17.90    1.80
  -4   5   4   16.00    2.60
  -4  -5   4   18.90    3.10
   4  -5  -4   16.50    2.60
  -4  -5   4   15.00    1.80
  -4  -5   4   17.70    2.90
   4  -5  -4   10.00    2.30
  -4  -5   4   16.50    1.90
  -4   5   3   -0.70    1.00
   4   5  -3   -0.30    0.60
  -4   5   3   -2.00    1.00
  -4   5   3   -0.40    1.10
   4   5  -3   -0.50    1.10
  -4  -5   3    1.20    1.40
  -4  -5   3    1.70    1.40
   4  -5  -3    0.00    1.10
  -4  -5   3    1.40    0.90
  -4  -5   3   -0.50    0.70
   4  -5  -3    0.20    1.50
  -4   5   2   -0.40    1.00
   4   5  -2   -0.40    0.90
  -4   5   2   -0.40    1.00
   4   5  -2    0.00    0.50
  -4   5   2   -0.30    0.90
   4  -5  -2    0.90    1.00
  -4  -5   2   -0.60    1.30
  -4  -5   2    0.20    0.60
  -4  -5   2    1.70    1.50
   4  -5  -2    1.00    1.00
  -4  -5   2   -1.30    0.70
   4  -5  -2    0.60    0.80
   4  -5  -2   -0.20    1.50
  -4   5   1    3.40    1.30
   4   5  -1    6.00    1.70
  -4   5   1    2.30    1.30
   4   5  -1    4.20    1.60
  -4   5   1    5.40    1.50
   4  -5  -1    5.10    1.40
  -4  -5   1    2.10    1.50
  -4  -5   1    5.50    1.70
   4  -5  -1    3.30    1.10
   4  -5  -1    1.70    1.20
  -4  -5   1    2.00    1.10
  -4  -5   1    4.50    1.10
   4  -5  -1    3.00    1.80
  -4   5   0    4.90    1.50
   4   5   0    4.10    1.40
   4   5   0    5.10    0.70
  -4   5   0    8.40    1.70
   4   5   0    5.20    1.70
  -4   5   0    4.60    1.50
   4   5   0    2.90    1.10
  -4  -5   0    5.00    1.70
  -4  -5   0    4.80    1.40
   4  -5   0    5.70    1.00
   4  -5   0    5.20    1.40
   4  -5   0    3.60    1.70
   4  -5   0    4.70    1.50
  -4  -5   0    5.70    1.30
   4   5   1   13.70    1.80
   4   5   1   14.70    1.20
   4   5   1   16.40    2.20
   4   5   1   13.80    2.20
  -4   5  -1   16.70    2.30
  -4   5  -1   14.30    2.00
  -4   5  -1   15.70    2.00
   4  -5   1   11.30    2.20
  -4  -5  -1   17.00    2.40
   4  -5   1   14.90    2.40
   4  -5   1   16.30    1.00
  -4  -5  -1   14.70    2.20
   4  -5   1   19.90    2.30
  -4  -5  -1   18.30    2.10
  -4   5  -2    9.30    1.70
   4   5   2    6.80    1.60
  -4   5  -2    9.40    1.90
   4   5   2    5.70    1.50
   4   5   2    9.70    1.40
   4   5   2    8.60    1.90
   4  -5   2    8.20    2.10
  -4  -5  -2    9.20    1.90
   4  -5   2    5.50    1.70
  -4  -5  -2    6.30    1.90
   4  -5   2    7.30    1.60
  -4  -5  -2    7.80    1.80
   4   5   3  183.38    5.80
   4   5   3  178.88    5.10
   4   5   3  182.28    6.20
  -4   5  -3  173.78    6.40
   4   5   3  168.28    6.40
  -4   5  -3  174.98    6.40
  -4  -5  -3  172.68    6.40
   4  -5   3  170.88    5.90
  -4  -5  -3  179.08    6.60
   4  -5   3  178.88    6.50
  -4  -5  -3  170.98    6.30
   4  -5   3  178.68    7.10
  -4   5  -4   35.80    3.30
  -4   5  -4   33.40    3.40
   4   5   4   36.60    3.30
   4   5   4   31.80    2.70
   4   5   4   34.00    2.80
   4   5   4   36.40    3.60
  -4  -5  -4   37.30    3.20
   4  -5   4   35.50    3.10
   4  -5   4   31.50    3.90
  -4  -5  -4   25.80    3.10
   4  -5   4   34.30    3.10
   4   5   5    0.10    1.30
   4   5   5    3.40    2.10
  -4   5  -5   -0.30    1.50
   4   5   5    0.70    1.50
  -4   5  -5   -0.90    1.40
   4  -5   5    3.30    1.50
  -4  -5  -5   -1.10    1.30
   4  -5   5    2.60    2.30
  -4  -5  -5    1.70    1.50
   4  -5   5    0.00    1.30
   4   5   6   72.09    5.40
   4   5   6   82.89    5.00
  -4   5  -6   81.09    5.10
  -4   5  -6   80.09    5.30
   4   5   6   78.99    4.70
  -4  -5  -6   69.99    5.00
   4  -5   6   80.59    4.50
   4  -5   6   76.19    6.00
   4   5   7  107.79    6.70
   4   5   7  102.59    5.70
   4   5   7  113.69    6.20
  -4   5  -7  100.49    6.20
  -4   5  -7  106.99    6.30
   4  -5   7  114.79    5.40
   4  -5   7  108.29    7.00
  -4  -5  -7   92.49    6.10
   4   5   8   29.70    4.80
  -4   5  -8   27.40    4.10
   4   5   8   26.90    4.20
  -4   5  -8   32.80    4.50
   4  -5   8   25.80    3.50
  -4  -5  -8   34.40    4.10
   4  -5   8   37.70    5.00
   4  -5   8   33.50    5.30
  -4  -5  -8   34.10    4.70
   4   5   9    9.70    3.50
   4   5   9    5.20    2.80
  -4   5  -9    6.90    2.90
  -4  -5  -9    2.60    2.60
   4  -5   9   -1.40    2.80
   4  -5   9    7.10    3.60
   4  -5   9    5.20    2.30
  -4  -5  -9    5.80    3.00
   4   5  10   -2.50    2.40
   4   5  10   -4.30    2.90
  -4   5 -10   -1.00    2.50
  -4   5 -10    1.00    2.70
  -4  -5 -10    2.90    2.70
  -4  -5 -10    0.00    2.90
   4  -5  10   -2.80    2.80
   4  -5  10    2.50    2.20
   4  -5  10    1.10    3.50
   4   6 -10    1.60    2.60
  -4   6  10   -0.50    2.90
  -4   6  10   -1.50    2.60
  -4   6  10    0.90    2.90
   4  -6 -10    0.60    2.70
  -4  -6  10    2.20    3.30
  -4  -6  10    0.30    1.40
  -4   6   9   16.80    3.90
   4   6  -9   14.90    3.60
  -4   6   9   15.70    3.90
  -4   6   9   12.70    3.50
   4  -6  -9   14.40    3.90
  -4  -6   9   16.00    2.60
  -4  -6   9   13.40    4.10
  -4   6   8   26.90    3.90
  -4   6   8   30.00    4.60
   4   6  -8   25.50    4.20
  -4   6   8   15.20    3.50
  -4  -6   8   21.30    2.60
   4  -6  -8   17.10    3.70
  -4  -6   8   31.50    5.20
   4   6  -7   31.00    4.00
  -4   6   7   30.40    4.40
  -4   6   7   28.60    4.00
  -4   6   7   36.00    4.40
   4  -6  -7   30.30    4.30
  -4  -6   7   38.30    2.90
  -4  -6   7   45.60    4.80
   4  -6  -7   38.00    4.60
  -4  -6   7   31.60    4.70
   4   6  -6   92.39    5.70
  -4   6   6  107.49    6.00
  -4   6   6  107.69    5.80
  -4   6   6   88.69    5.60
  -4  -6   6   98.89    6.20
   4  -6  -6   92.79    5.80
  -4  -6   6  102.29    6.60
   4  -6  -6  104.49    6.40
  -4  -6   6  100.29    4.20
  -4   6   5   62.39    4.60
   4   6  -5   62.19    4.70
  -4   6   5   69.79    4.70
  -4   6   5   69.19    4.70
   4  -6  -5   76.59    5.30
  -4  -6   5   71.39    5.40
  -4  -6   5   73.79    5.20
  -4  -6   5   61.19    3.40
   4  -6  -5   71.49    4.90
  -4   6   4    7.90    2.10
   4   6  -4   11.20    2.50
  -4   6   4    5.60    2.10
  -4   6   4    9.20    2.30
   4  -6  -4   11.60    2.40
  -4  -6   4    8.00    2.50
  -4  -6   4    5.70    2.50
  -4  -6   4   13.30    2.00
   4  -6  -4    7.70    2.60
  -4   6   3  143.29    5.80
  -4   6   3  137.39    5.90
   4   6  -3  135.49    6.00
  -4   6   3  140.09    5.90
  -4  -6   3  141.59    6.60
  -4  -6   3  153.68    5.40
   4  -6  -3  138.19    6.70
   4  -6  -3  141.99    5.40
  -4  -6   3  135.19    6.80
  -4   6   2    3.00    1.40
   4   6  -2    3.90    1.60
  -4   6   2    6.70    1.80
  -4   6   2    7.90    1.90
   4  -6  -2    7.20    1.50
  -4  -6   2    3.00    1.90
  -4  -6   2    3.00    1.30
  -4  -6   2    8.30    2.20
   4  -6  -2    2.80    1.40
   4  -6  -2    3.80    1.50
  -4  -6   2    7.40    1.30
   4  -6  -2    5.00    2.00
  -4   6   1  158.78    6.00
   4   6  -1  153.38    6.00
  -4   6   1  153.48    5.80
   4   6  -1  163.18    6.40
  -4   6   1  161.98    5.90
   4  -6  -1  142.59    6.70
   4  -6  -1  160.38    4.90
   4  -6  -1  151.68    5.50
   4  -6  -1  153.88    5.90
  -4  -6   1  162.68    5.90
  -4  -6   1  155.68    6.40
  -4  -6   1  149.88    4.90
  -4  -6   1  147.49    6.80
  -4   6   0  271.47    8.10
  -4   6   0  275.57    7.80
   4   6   0  284.47    8.50
   4   6   0  267.97    8.20
   4  -6   0  271.37    9.20
  -4  -6   0  261.27    7.20
  -4  -6   0  269.77    8.20
   4  -6   0  281.27    8.20
   4  -6   0  286.87    8.10
  -4  -6   0  286.77    9.30
  -4   6  -1    2.20    1.50
   4   6   1    0.70    1.40
  -4   6  -1    1.10    1.30
   4   6   1    1.10    1.50
   4  -6   1    0.30    1.30
   4  -6   1    0.40    1.60
   4  -6   1    0.60    1.60
  -4  -6  -1   -1.10    0.90
  -4  -6  -1    2.00    1.50
  -4  -6  -1    3.70    1.90
   4   6   2  123.09    5.20
  -4   6  -2  131.99    5.80
   4   6   2  133.49    6.00
  -4   6  -2  139.59    5.70
   4  -6   2  126.49    5.40
  -4  -6  -2  133.49    6.20
   4  -6   2  140.19    6.40
   4  -6   2  118.99    6.00
  -4  -6  -2  129.99    5.50
  -4  -6  -2  127.89    5.90
   4   6   3   40.70    3.70
  -4   6  -3   37.60    3.50
  -4   6  -3   43.00    3.80
   4   6   3   39.50    3.20
  -4  -6  -3   43.30    3.70
  -4  -6  -3   41.80    3.90
  -4  -6  -3   42.00    3.90
   4  -6   3   46.20    3.60
   4  -6   3   34.20    4.10
   4  -6   3   47.90    4.10
  -4   6  -4    2.20    1.80
   4   6   4    2.60    1.70
   4   6   4   -0.30    2.60
   4   6   4    2.60    1.40
  -4   6  -4    3.50    1.80
   4  -6   4    4.40    2.40
   4  -6   4    4.60    1.80
  -4  -6  -4    4.70    2.00
   4  -6   4    3.40    1.90
  -4  -6  -4    3.50    1.80
  -4   6  -5    3.90    2.10
   4   6   5    7.80    2.40
   4   6   5    7.10    1.90
   4   6   5    6.80    2.20
  -4   6  -5    6.20    2.10
   4  -6   5    1.60    1.60
  -4  -6  -5    7.00    2.30
   4  -6   5    7.40    2.30
   4  -6   5    2.40    2.50
  -4  -6  -5    6.30    2.20
   4   6   6  334.67   10.50
   4   6   6  325.67   11.30
  -4   6  -6  324.17   10.60
  -4   6  -6  334.67   11.20
   4   6   6  330.97    9.70
   4  -6   6  321.27   12.10
   4  -6   6  334.67    9.80
  -4  -6  -6  331.37   11.10
   4   6   7    0.20    1.80
  -4   6  -7    1.20    2.10
   4   6   7    3.50    2.10
  -4   6  -7    2.20    2.20
   4   6   7    7.90    3.00
  -4  -6  -7    1.20    2.30
   4  -6   7    0.40    2.80
   4  -6   7    0.90    1.90
   4   6   8    2.00    2.30
   4   6   8    3.80    3.00
  -4   6  -8   -2.40    2.10
   4   6   8   -0.30    2.20
  -4   6  -8    2.70    2.40
   4  -6   8   -0.80    1.80
  -4  -6  -8    1.20    2.50
  -4  -6  -8   -0.50    2.00
   4  -6   8   -2.90    2.80
   4   6   9    2.10    3.20
   4   6   9    2.50    2.80
  -4   6  -9   -0.40    2.40
  -4   6  -9    4.40    2.70
   4  -6   9    4.10    2.30
   4  -6   9    0.20    3.10
  -4  -6  -9    1.00    2.80
  -4  -6  -9    3.90    2.60
  -4   6 -10    6.30    3.30
  -4   7   9    5.50    3.20
   4   7  -9    1.00    2.50
  -4   7   9    6.40    3.10
  -4   7   9    2.60    2.90
   4  -7  -9    6.70    3.40
  -4  -7   9    4.30    3.40
  -4  -7   9    3.10    1.80
   4   7  -8   19.80    3.80
  -4   7   8   16.10    3.90
  -4   7   8   17.20    3.50
  -4   7   8   21.50    4.00
  -4  -7   8   19.90    4.50
   4  -7  -8   29.90    4.90
  -4  -7   8   20.50    3.00
   4   7  -7   29.50    4.40
  -4   7   7   33.60    4.60
  -4   7   7   30.50    4.50
  -4   7   7   27.90    4.60
  -4  -7   7   24.40    4.40
  -4  -7   7   25.30    4.80
  -4  -7   7   33.40    3.30
   4  -7  -7   33.80    4.70
   4  -7  -7   31.30    4.40
   4   7  -6   28.90    4.20
  -4   7   6   28.90    4.20
  -4   7   6   37.40    4.50
  -4   7   6   29.60    4.20
   4  -7  -6   30.90    4.10
  -4  -7   6   30.70    4.60
   4  -7  -6   33.80    4.80
  -4  -7   6   40.80    5.40
  -4  -7   6   31.10    3.30
  -4   7   5   51.69    4.40
  -4   7   5   48.90    4.50
  -4   7   5   52.99    4.50
   4   7  -5   63.39    5.10
  -4  -7   5   50.29    3.70
  -4  -7   5   44.70    4.90
  -4  -7   5   48.20    5.40
   4  -7  -5   52.89    4.50
   4  -7  -5   54.49    5.30
   4   7  -4  103.99    5.80
  -4   7   4  104.89    5.80
  -4   7   4  102.99    5.70
  -4   7   4  100.89    5.50
  -4  -7   4  113.19    6.90
   4  -7  -4  103.89    6.60
   4  -7  -4  103.09    5.40
  -4  -7   4   97.19    4.90
  -4  -7   4  103.59    6.70
   4   7  -3    7.10    2.20
  -4   7   3    5.50    1.90
  -4   7   3    4.70    1.90
  -4   7   3    6.20    2.10
  -4  -7   3    8.10    2.70
   4  -7  -3    9.10    2.20
  -4  -7   3    2.10    2.10
   4  -7  -3    5.60    2.70
  -4  -7   3    5.50    1.70
  -4   7   2    4.60    1.80
  -4   7   2    5.60    2.00
   4   7  -2    4.10    2.00
  -4  -7   2    9.30    2.80
   4  -7  -2   10.60    2.70
   4  -7  -2    4.40    1.50
  -4  -7   2    1.00    1.90
  -4  -7   2    7.50    2.00
  -4   7   1   25.60    2.90
  -4   7   1   28.70    3.40
   4   7  -1   26.90    3.50
   4   7  -1   25.20    3.40
   4  -7  -1   22.70    3.90
  -4  -7   1   24.80    2.40
   4  -7  -1   25.20    3.30
   4  -7  -1   25.90    3.10
  -4  -7   1   25.70    3.80
   4   7   0    8.00    2.20
   4   7   0    3.50    1.90
  -4   7   0    9.90    2.10
  -4   7   0    7.20    2.10
   4  -7   0    6.20    2.40
  -4  -7   0    2.40    1.70
  -4  -7   0    6.10    2.50
   4  -7   0    3.90    1.90
   4  -7   0    4.00    1.80
  -4  -7   0    5.70    1.60
   4   7   1    0.60    1.60
  -4   7  -1    3.30    1.60
   4   7   1    0.50    1.60
  -4   7  -1    2.20    1.90
   4  -7   1    0.20    1.70
  -4  -7  -1    1.00    1.50
   4  -7   1    1.90    1.80
  -4  -7  -1    3.20    1.60
   4  -7   1    2.70    2.20
  -4  -7  -1    2.70    2.20
   4   7   2    2.10    1.40
   4   7   2   -0.40    1.80
  -4   7  -2   -1.60    1.40
  -4   7  -2   -0.60    1.40
  -4  -7  -2    0.70    1.70
   4  -7   2   -0.50    1.40
  -4  -7  -2    2.10    2.00
  -4  -7  -2   -0.60    1.30
   4  -7   2    2.00    2.00
   4  -7   2   -2.00    1.80
  -4   7  -3   86.89    5.50
   4   7   3   86.79    5.40
  -4   7  -3   80.09    4.90
   4   7   3   84.99    4.60
  -4  -7  -3   88.29    5.10
   4  -7   3   92.29    6.10
   4  -7   3   84.99    5.70
  -4  -7  -3   87.39    5.60
   4  -7   3   90.39    5.10
  -4   7  -4   28.80    3.40
  -4   7  -4   30.90    3.80
   4   7   4   25.50    4.00
   4  -7   4   32.40    3.70
  -4  -7  -4   28.40    3.80
   4  -7   4   36.60    4.10
   4  -7   4   34.70    4.70
  -4  -7  -4   29.30    4.00
   4   7   5   41.60    4.80
  -4   7  -5   45.50    4.60
  -4   7  -5   43.50    4.20
   4  -7   5   36.00    5.00
   4  -7   5   46.00    4.50
  -4  -7  -5   36.60    4.20
  -4  -7  -5   48.80    4.80
   4  -7   5   39.50    4.00
   4   7   6   -1.40    2.30
  -4   7  -6    0.00    1.90
  -4   7  -6   -1.60    1.80
   4  -7   6    2.20    3.00
   4  -7   6   -0.80    1.60
  -4  -7  -6    1.50    2.20
  -4   7  -7   10.80    3.00
  -4   7  -7   21.40    4.30
   4   7   7   13.60    3.90
  -4  -7  -7   17.20    3.80
   4  -7   7   12.70    2.90
   4  -7   7   12.70    4.20
  -4   7  -8   16.50    4.10
   4   7   8   21.10    4.80
  -4   7  -8   18.30    4.10
  -4  -7  -8   17.80    4.30
   4  -7   8   20.10    3.60
   4  -7   8   25.50    5.40
  -4   7  -9   10.30    3.60
  -4   7  -9   15.00    4.80
   4   7   9   12.40    4.90
  -4  -7  -9    9.20    4.40
   4  -7   9   15.30    3.70
   4  -7   9    9.60    4.40
  -4   8   8   44.30    5.90
   4   8  -8   35.70    5.50
  -4   8   8   39.50    5.70
  -4  -8   8   40.90    6.90
  -4  -8   8   45.40    4.30
   4  -8  -8   40.70    5.80
   4   8  -7    1.20    2.50
  -4   8   7   -0.50    2.50
  -4   8   7    0.90    2.60
   4  -8  -7    3.20    3.10
  -4  -8   7   -2.30    2.80
  -4  -8   7    1.30    2.80
   4  -8  -7   -1.70    2.40
  -4  -8   7    0.30    1.60
  -4   8   6   -0.30    2.10
   4   8  -6    1.10    2.30
  -4   8   6    2.30    2.60
   4  -8  -6    1.30    2.60
   4  -8  -6    4.10    2.70
  -4  -8   6    1.80    1.80
  -4  -8   6    3.90    2.80
  -4  -8   6   -2.00    2.40
   4   8  -5    3.20    2.20
  -4   8   5    4.90    2.40
  -4   8   5   -1.80    1.90
  -4  -8   5    4.40    1.90
   4  -8  -5    4.10    2.80
   4  -8  -5    2.40    2.30
  -4  -8   5    6.80    3.10
  -4  -8   5    1.70    2.40
   4   8  -4    4.70    2.40
  -4   8   4    4.80    2.30
  -4   8   4    3.40    2.30
   4  -8  -4    2.30    2.50
  -4  -8   4    4.40    1.90
  -4  -8   4   -0.20    2.50
  -4  -8   4    4.30    2.80
   4  -8  -4    1.80    2.10
   4   8  -3   27.00    4.00
  -4   8   3   19.60    3.10
  -4   8   3   31.60    4.00
  -4  -8   3   24.20    4.30
   4  -8  -3   20.90    4.20
  -4  -8   3   21.30    3.40
  -4  -8   3   32.70    4.60
   4   8  -2   15.00    3.20
  -4   8   2   16.60    2.80
  -4   8   2   17.60    3.20
   4  -8  -2   18.30    3.80
  -4  -8   2   15.50    3.30
  -4  -8   2   11.30    3.10
  -4  -8   2   11.60    2.50
  -4   8   1   51.39    4.60
   4   8  -1   50.99    4.60
   4   8  -1   44.20    4.30
  -4   8   1   46.60    3.90
  -4  -8   1   48.60    4.90
   4  -8  -1   43.00    4.80
  -4  -8   1   54.59    4.50
   4   8   0   61.49    5.00
   4   8   0   62.39    4.90
  -4   8   0   67.29    5.00
  -4   8   0   55.09    4.10
   4  -8   0   63.49    4.70
   4  -8   0   73.19    5.00
  -4  -8   0   51.39    4.90
  -4  -8   0   60.59    4.90
   4  -8   0   54.99    5.40
  -4   8  -1    2.50    2.10
  -4   8  -1    0.10    1.50
   4   8   1    1.00    1.80
   4   8   1    1.40    1.70
  -4  -8  -1    0.60    2.20
  -4  -8  -1    2.80    1.50
  -4  -8  -1    0.70    1.90
   4  -8   1   -0.30    2.10
   4  -8   1   -1.70    1.70
   4  -8   1    0.20    1.90
   4   8   2   -1.80    1.80
  -4   8  -2   -0.70    1.80
  -4   8  -2   -1.00    1.50
   4   8   2   -1.20    1.50
   4  -8   2    0.30    2.00
   4  -8   2   -0.20    2.30
  -4  -8  -2   -4.40    1.70
   4  -8   2    1.80    2.00
  -4  -8  -2    0.50    1.70
  -4   8  -3   10.20    3.00
   4   8   3    7.90    2.80
  -4   8  -3   13.40    2.70
  -4  -8  -3   10.00    3.00
   4  -8   3   13.40    3.20
   4  -8   3    6.50    2.30
   4  -8   3    8.80    2.90
  -4  -8  -3   12.90    2.90
  -4   8  -4   23.20    4.00
   4   8   4   26.10    4.20
  -4   8  -4   11.10    2.70
   4  -8   4   14.30    3.80
  -4  -8  -4   18.60    3.70
   4  -8   4   24.90    4.20
   4  -8   4   19.80    3.30
  -4  -8  -4   18.90    3.40
  -4   8  -5    9.70    2.90
   4   8   5    7.50    3.20
  -4   8  -5    8.40    2.90
  -4  -8  -5    4.30    2.60
   4  -8   5    8.50    3.00
   4  -8   5    6.10    2.30
  -4  -8  -5    2.50    2.60
   4  -8   5   14.40    4.00
  -4   8  -6   24.30    4.40
  -4   8  -6   27.10    4.20
   4   8   6   23.30    4.60
   4  -8   6   19.80    4.40
   4  -8   6   29.10    4.40
  -4  -8  -6   21.30    4.20
  -4   8  -7   -0.30    2.70
  -4   8  -7    1.30    2.30
   4   8   7   -0.70    3.00
   4  -8   7   -0.20    3.30
   4  -8   7   -2.70    2.00
  -4  -8  -7   -0.20    2.80
  -4   8  -8    1.90    3.20
   4   8   8    7.00    4.00
   4  -8   8    2.50    3.70
   4  -8   8    2.00    2.60
  -4  -8  -8    3.60    3.50
  -4   9   7    3.00    3.20
  -4   9   7    0.90    3.10
   4   9  -7    1.40    3.10
   4  -9  -7   -3.00    2.50
  -4  -9   7    1.50    2.00
  -4  -9   7    1.60    3.50
  -4  -9   7   -0.50    2.90
   4  -9  -7    0.10    3.30
   4   9  -6    7.70    3.10
  -4   9   6   10.90    3.30
  -4   9   6    8.70    3.30
  -4  -9   6    5.60    3.70
   4  -9  -6   16.70    3.80
   4  -9  -6   12.20    4.00
  -4  -9   6   15.10    4.40
  -4  -9   6   12.40    2.80
  -4   9   5   30.90    4.50
   4   9  -5   30.70    4.90
  -4   9   5   30.70    5.20
  -4  -9   5   28.50    5.10
  -4  -9   5   28.80    4.30
  -4  -9   5   40.40    5.90
   4  -9  -5   20.70    4.80
   4   9  -4   -2.80    2.20
  -4   9   4   -3.50    1.90
  -4   9   4    0.90    2.00
  -4  -9   4    1.60    2.90
  -4  -9   4    1.10    1.90
  -4  -9   4    3.50    3.20
   4  -9  -4    7.10    3.30
   4   9  -3    2.90    2.50
  -4   9   3    2.90    2.50
  -4   9   3    4.00    2.20
  -4  -9   3    0.70    1.90
  -4  -9   3    0.40    2.50
   4  -9  -3    2.40    2.80
  -4  -9   3    6.00    3.30
  -4   9   2    6.30    2.30
  -4   9   2    8.50    3.00
   4   9  -2    1.70    2.40
   4   9  -2    2.50    2.40
   4  -9  -2    7.70    3.60
  -4  -9   2    5.80    3.10
   4   9  -1    2.80    2.30
  -4   9   1   -1.80    1.90
   4   9  -1    1.20    2.20
  -4   9   1    2.60    2.20
  -4  -9   1    2.40    2.40
   4  -9  -1    0.60    2.50
  -4  -9   1    1.40    2.10
   4   9   0    9.90    2.90
  -4   9   0   12.70    3.10
   4   9   0   11.60    3.10
  -4  -9   0    9.60    3.00
  -4  -9   0   19.00    4.40
   4  -9   0   12.00    3.80
   4   9   1   33.10    4.60
   4   9   1   32.00    4.00
  -4   9  -1   32.70    4.50
   4  -9   1   29.90    4.50
  -4  -9  -1   33.40    4.70
   4  -9   1   20.90    3.50
  -4  -9  -1   32.40    4.60
   4  -9   1   18.50    4.00
  -4   9  -2   84.89    6.20
   4   9   2   84.29    6.30
   4  -9   2   91.99    6.60
   4  -9   2   76.19    6.80
   4  -9   2   85.99    6.20
  -4  -9  -2   80.79    6.70
  -4   9  -3   -0.60    2.20
   4   9   3   -1.60    2.20
   4  -9   3    4.20    3.10
  -4  -9  -3   -1.40    1.90
   4  -9   3   -2.60    2.30
   4  -9   3    0.40    2.10
  -4  -9  -3    4.10    2.80
  -4   9  -4    7.60    2.90
   4   9   4    8.40    3.50
  -4  -9  -4   10.50    3.00
   4  -9   4    3.80    2.40
  -4  -9  -4    8.90    3.40
   4  -9   4    8.60    3.70
   4  -9   4   10.00    3.80
   4   9   5    1.20    2.90
  -4   9  -5    2.90    2.80
   4  -9   5    1.20    2.40
   4  -9   5    1.70    3.20
  -4  -9  -5    1.60    2.80
   4  -9   5   -0.50    2.50
  -4   9  -6   -0.70    2.70
   4   9   6   -1.20    2.90
  -4  -9  -6    4.30    3.20
   4  -9   6   -1.30    3.40
   4  -9   6   -1.50    2.10
  -4   9  -7   78.89    8.60
  -4  -9  -7   79.59    7.20
   4  -9   7   84.69    6.70
   4  -9   7   74.49   12.60
  -4  10   6   -2.10    2.90
   4  10  -6    2.10    3.20
  -4 -10   6    1.80    3.70
  -4 -10   6    1.50    3.40
   4 -10  -6    0.10    3.80
  -4  10   5   16.80    4.20
   4  10  -5   17.10    4.40
   4 -10  -5   13.20    4.40
  -4 -10   5   14.00    4.40
  -4 -10   5   15.40    3.60
  -4 -10   5   19.40    5.20
  -4  10   4   32.60    5.40
   4  10  -4   33.60    5.30
   4 -10  -4   21.90    5.00
  -4 -10   4   21.90    5.20
  -4 -10   4   25.00    4.10
  -4 -10   4   32.50    5.50
   4  10  -3   -0.30    2.50
  -4  10   3   -1.10    2.60
   4  10  -3    0.00    2.70
   4 -10  -3   -2.20    3.20
  -4 -10   3    5.40    3.50
  -4  10   2    8.00    3.10
   4  10  -2    4.90    3.00
   4  10  -2   10.00    3.40
  -4 -10   2    4.80    2.60
   4 -10  -2    6.40    3.90
  -4 -10   2    3.00    3.50
  -4  10   1    3.10    2.80
   4  10  -1    5.20    2.90
   4  10  -1    3.90    2.90
  -4 -10   1    3.60    2.60
   4 -10  -1    2.50    3.30
  -4 -10   1    4.10    3.50
   4  10   0   28.90    4.70
   4  10   0   30.80    5.00
  -4  10   0   32.80    5.00
  -4 -10   0   19.60    4.60
  -4 -10   0   20.10    4.00
   4 -10   0   27.60    5.20
  -4  10  -1    4.80    3.00
   4  10   1   -0.60    2.50
   4 -10   1    3.60    3.30
  -4 -10  -1    3.50    3.30
   4  10   2    3.70    3.20
  -4  10  -2   10.50    3.70
   4 -10   2    3.10    2.70
  -4 -10  -2    8.30    3.70
   4 -10   2    6.90    3.30
   4 -10   2   11.90    4.30
   4  10   3    9.10    3.50
  -4  10  -3    2.10    3.00
   4 -10   3    7.20    3.40
  -4 -10  -3    2.30    3.10
   4 -10   3    5.10    3.40
   4 -10   3    3.10    2.70
  -4  10  -4   47.90    6.20
   4  10   4   40.30    5.90
   4 -10   4   39.60    5.60
   4 -10   4   44.90    6.40
   4 -10   4   52.59    6.70
  -4 -10  -4   41.30    6.00
  -4  10  -5   -3.60    2.70
   4  10   5    0.80    3.20
   4 -10   5    0.40    3.40
   4 -10   5    0.30    2.70
  -4 -10  -5   -4.40    2.60
   4 -10   5    1.20    3.20
   4  11  -4   13.00    4.90
  -4  11   4   18.80    4.60
   4  11  -3   18.80    4.60
  -4  11   3   17.50    4.60
   4  11  -3   15.50    4.20
  -4 -11   3   15.50    4.00
   4 -11  -3   20.80    5.60
  -4 -11   3   19.30    5.30
  -4  11   2    1.50    3.30
   4  11  -2    6.70    3.70
   4  11  -2    2.10    3.30
  -4 -11   2    3.30    3.10
  -4 -11   2   -0.80    3.30
   4 -11  -2    4.60    4.10
  -4  11   1   -2.50    3.00
   4  11  -1    1.80    3.20
   4  11  -1   -1.60    3.10
  -4 -11   1    0.60    3.40
  -4 -11   1   -3.10    2.40
   4 -11  -1   -4.10    3.20
   4  11   0   12.60    3.80
  -4  11   0   11.90    4.00
  -4 -11   0   12.70    4.60
   4 -11   0   16.20    5.00
   4  11   1    0.70    2.90
  -4  11  -1    2.60    3.30
  -4 -11  -1   -0.90    3.60
   4 -11   1    4.50    4.20
   4  11   2   -1.10    3.10
  -4  11  -2    0.00    3.20
   4 -11   2    1.00    3.50
  -4 -11  -2    1.50    3.60
  -4  11  -3   71.79    7.20
  -4 -11  -3   68.89    7.60
   4 -11   3   59.99    7.60
   4 -11   3   56.99    7.00
   5   0 -12    1.20    2.90
  -5   0  12    4.60    2.20
  -5   0  12   -0.50    3.20
   5   0 -12    2.10    2.60
  -5   0  11    0.30    1.30
  -5   0  11   -1.50    2.30
  -5   0  11    0.10    2.50
   5   0 -11   -1.50    2.00
  -5   0  10   -0.10    2.10
   5   0 -10   10.50    2.90
  -5   0  10    5.00    3.00
  -5   0  10    6.30    1.60
  -5   0   9   -1.00    0.90
   5   0  -9    1.50    1.60
  -5   0   9    0.40    1.80
  -5   0   9    0.80    2.00
  -5   0   8    3.90    1.10
   5   0  -8    2.50    2.20
  -5   0   8    2.00    1.70
   5   0  -8    5.10    2.00
  -5   0   8    6.10    2.30
  -5   0   7   -0.40    1.50
   5   0  -7   -0.70    1.20
  -5   0   7    0.20    1.30
  -5   0   7    0.20    0.70
   5   0  -7   -1.10    1.30
  -5   0   7    0.20    1.10
  -5   0   6  203.18    4.50
  -5   0   6  200.58    4.40
   5   0  -6  215.08    6.80
  -5   0   6  203.88    6.30
   5   0  -6  201.68    6.50
  -5   0   6  204.58    6.90
  -5   0   6  202.68    5.70
  -5   0   5    0.20    0.80
  -5   0   5    0.10    0.40
  -5   0   5    0.60    1.10
  -5   0   5   -0.40    0.40
   5   0  -5   -0.50    1.00
  -5   0   5    0.10    1.10
  -5   0   5    0.10    0.80
  -5   0   4  299.07    5.00
  -5   0   4  281.67    7.20
  -5   0   4  273.47    6.20
   5   0  -4  283.17    6.20
   5   0  -4  283.17    7.40
  -5   0   4  281.77    7.00
  -5   0   4  283.97    5.00
   5   0  -3    0.60    1.10
  -5   0   3    0.80    0.80
  -5   0   3   -0.50    0.60
  -5   0   3   -0.50    0.40
  -5   0   3    0.00    0.90
   5   0  -3    0.40    0.70
  -5   0   3    0.40    0.40
  -5   0   2  461.65    7.40
  -5   0   2  456.15    8.40
  -5   0   2  454.05    7.10
   5   0  -2  458.15    8.30
   5   0  -2  461.45    9.40
  -5   0   2  445.16    7.70
  -5   0   2  459.95    8.80
  -5   0   1    0.50    0.60
  -5   0   1   -0.50    0.70
  -5   0   1   -0.80    0.50
   5   0  -1   -0.30    0.70
   5   0  -1   -0.40    0.90
  -5   0   1    0.90    0.50
   5   0   0 2542.05   34.60
   5   0   0 2527.65   36.70
  -5   0   0 2505.85   36.40
   5   0   0 2537.45   36.70
   5   0   0 2579.94   35.90
  -5   0   0 2565.64   36.40
  -5   0   0 2574.54   36.10
   5   0   1    0.00    0.60
  -5   0  -1   -0.90    0.60
  -5   0  -1   -0.10    0.60
  -5   0  -1   -0.90    0.60
   5   0   1   -0.10    0.60
   5   0   1   -0.90    0.90
   5   0   1    0.50    0.70
  -5   0  -2  332.47    7.10
   5   0   2  320.97    6.70
   5   0   2  323.67    6.80
   5   0   2  335.17    7.70
  -5   0  -2  329.17    7.00
   5   0   2  330.77    6.00
  -5   0  -3    0.50    0.80
   5   0   3    0.60    1.00
   5   0   3    0.10    0.80
  -5   0  -3    0.20    0.80
   5   0   3   -0.40    0.40
  -5   0  -3    0.10    0.90
   5   0   3   -0.20    1.00
   5   0   4  372.16    9.10
  -5   0  -4  367.06    8.90
  -5   0  -4  371.16    8.30
   5   0   4  361.26    8.70
   5   0   4  363.96    8.20
  -5   0  -4  376.26   11.20
  -5   0  -5   -0.50    1.00
  -5   0  -5   -0.90    0.80
   5   0   5    1.10    1.40
   5   0   5   -0.20    1.20
   5   0   5    1.60    1.10
  -5   0  -6    3.50    1.70
   5   0   6   -0.70    1.50
   5   0   6    1.00    1.40
  -5   0  -6    1.60    1.20
   5   0   6    0.00    1.10
   5   0   7   -0.40    1.20
   5   0   7   -1.60    1.80
  -5   0  -7   -1.10    1.30
   5   0   7   -1.70    1.40
  -5   0  -7    1.20    1.70
   5   0   8  241.38    9.40
  -5   0  -8  251.27    9.40
  -5   0  -8  242.88    8.30
   5   0   8  238.98    8.00
   5   0   8  235.38    9.00
  -5   0  -9   -1.80    1.90
   5   0   9   -0.20    2.60
   5   0   9   -0.20    2.30
  -5   0  -9    0.30    1.70
   5   0   9   -0.10    1.60
   5   0  10   66.39    5.20
   5   0  10   58.59    6.20
  -5   0 -10   66.29    5.80
  -5   0 -10   67.29    7.20
   5   0  11    1.40    2.90
  -5   0 -11   -1.40    2.60
   5   0  11   -2.70    1.80
   5   1 -12   20.10    4.50
  -5   1  12   20.10    4.30
  -5  -1  12   19.30    4.70
   5  -1 -12   19.20    4.00
  -5  -1  12   21.60    2.90
  -5   1  11    2.90    1.70
  -5   1  11    6.70    3.00
   5   1 -11    1.70    2.30
   5   1 -11    8.00    3.10
  -5   1  11    4.60    2.90
  -5  -1  11    4.40    3.10
   5  -1 -11    2.40    2.50
  -5  -1  11    1.20    1.30
  -5   1  10    3.10    1.80
  -5   1  10   11.20    3.10
  -5   1  10    2.70    2.50
   5   1 -10    2.40    2.30
   5   1 -10    6.20    2.40
   5  -1 -10    7.20    2.70
  -5  -1  10    9.00    3.10
  -5  -1  10    6.80    2.90
  -5  -1  10    5.60    1.40
   5   1  -9   42.30    3.90
  -5   1   9   54.79    5.20
  -5   1   9   36.80    4.00
  -5   1   9   47.70    3.20
   5  -1  -9   37.10    4.00
  -5  -1   9   42.50    4.60
  -5  -1   9   46.00    4.40
  -5  -1   9   39.50    2.30
  -5   1   8  105.29    4.10
   5   1  -8  112.09    5.30
  -5   1   8  105.69    5.60
   5   1  -8  111.19    5.70
  -5   1   8  109.79    6.20
  -5  -1   8  107.89    3.20
   5  -1  -8  104.59    5.60
  -5  -1   8  111.09    5.90
   5  -1  -8  107.29    7.10
  -5  -1   8  116.69    5.70
  -5   1   7   92.49    3.60
  -5   1   7   95.79    5.40
  -5   1   7   98.29    4.90
   5   1  -7  102.09    5.00
   5   1  -7  102.69    4.80
  -5  -1   7  102.99    4.70
   5  -1  -7   99.29    4.90
  -5  -1   7   98.59    2.70
  -5  -1   7   96.69    2.50
   5  -1  -7  100.49    5.10
  -5  -1   7  103.19    5.00
  -5  -1   7  101.29    5.20
  -5   1   6   95.79    3.40
  -5   1   6  100.49    4.90
  -5   1   6   93.29    3.80
   5   1  -6   96.19    4.50
  -5   1   6   92.59    4.20
  -5  -1   6  100.39    4.60
   5  -1  -6  108.89    4.90
   5  -1  -6   90.29    4.50
   5  -1  -6  100.09    3.30
  -5  -1   6   96.89    4.30
  -5  -1   6   95.69    4.30
  -5  -1   6   97.29    4.60
  -5   1   5   44.10    2.20
  -5   1   5   44.30    3.30
  -5   1   5   45.20    2.70
  -5   1   5   46.50    2.20
  -5   1   5   44.70    3.20
  -5  -1   5   46.10    3.00
   5  -1  -5   43.80    2.00
  -5  -1   5   48.20    2.90
  -5  -1   5   47.10    3.00
   5  -1  -5   41.70    3.10
  -5  -1   5   47.60    3.20
   5  -1  -5   44.20    3.10
  -5  -1   5   53.09    2.80
  -5   1   4  825.22   14.00
  -5   1   4  831.72   13.20
  -5   1   4  827.82   13.30
  -5   1   4  831.62   15.20
  -5   1   4  818.82   15.30
  -5  -1   4  828.52   14.70
  -5  -1   4  821.12   15.70
   5  -1  -4  820.92   12.90
  -5  -1   4  822.72   14.90
  -5  -1   4  829.32   14.60
  -5  -1   4  826.22   14.10
   5  -1  -4  832.12   15.40
  -5   1   3  524.45    9.20
  -5   1   3  519.45   10.40
  -5   1   3  521.95    9.00
  -5   1   3  515.95    8.90
   5   1  -3  527.95   10.10
  -5   1   3  534.55   10.40
  -5  -1   3  532.05   11.10
   5  -1  -3  528.65   10.80
  -5  -1   3  521.75   10.20
  -5  -1   3  543.65    9.70
  -5  -1   3  523.85    9.20
   5  -1  -3  538.25    8.80
   5   1  -2  266.37    5.00
   5   1  -2  272.07    6.20
  -5   1   2  272.77    4.80
  -5   1   2  267.77    6.20
  -5   1   2  271.67    5.40
  -5   1   2  266.17    6.20
  -5   1   2  265.57    5.60
  -5  -1   2  278.07    6.20
   5  -1  -2  270.47    6.60
  -5  -1   2  277.57    4.70
   5  -1  -2  276.17    5.40
  -5  -1   2  267.67    4.90
  -5  -1   2  261.77    6.80
  -5  -1   2  265.07    5.40
   5   1  -1 1482.45   22.80
  -5   1   1 1470.85   22.40
  -5   1   1 1492.55   22.60
  -5   1   1 1521.65   20.60
   5   1  -1 1486.05   21.00
  -5  -1   1 1530.45   23.40
   5  -1  -1 1425.96   23.10
   5  -1  -1 1478.95   22.20
  -5  -1   1 1524.55   21.40
  -5  -1   1 1513.55   22.70
  -5  -1   1 1469.85   21.90
   5  -1  -1 1499.55   21.80
  -5  -1   1 1512.35   21.60
  -5   1   0  237.68    5.50
   5   1   0  238.98    5.70
  -5   1   0  237.68    4.20
   5   1   0  243.88    4.90
   5   1   0  234.28    4.40
  -5   1   0  234.08    5.10
  -5   1   0  228.58    5.40
  -5  -1   0  229.18    5.40
  -5  -1   0  237.48    5.40
  -5  -1   0  238.38    4.60
   5  -1   0  230.98    5.10
   5  -1   0  244.48    5.60
  -5  -1   0  238.58    5.70
   5  -1   0  232.78    5.60
   5   1   1   -0.20    0.60
  -5   1  -1   -0.30    0.60
  -5   1  -1   -0.30    0.60
   5   1   1    0.10    0.90
   5   1   1    0.40    0.60
  -5   1  -1    0.60    0.70
   5  -1   1    0.60    0.60
   5  -1   1    0.80    0.90
   5  -1   1    0.00    0.60
  -5  -1  -1    0.90    0.70
  -5  -1  -1   -0.40    0.50
  -5  -1  -1   -0.30    0.70
  -5  -1  -1    1.40    0.90
   5  -1   1    0.50    0.70
  -5   1  -2   62.89    2.40
  -5   1  -2   60.89    2.70
  -5   1  -2   59.79    2.90
   5   1   2   54.59    2.80
   5   1   2   55.69    2.60
   5   1   2   57.59    2.60
  -5  -1  -2   58.09    2.90
   5  -1   2   59.99    2.30
   5  -1   2   61.39    3.20
  -5  -1  -2   54.79    2.40
  -5  -1  -2   69.09    3.00
  -5  -1  -2   61.19    2.20
   5  -1   2   60.89    2.60
   5  -1   2   61.19    2.60
   5   1   3 1163.98   19.40
   5   1   3 1176.48   19.20
  -5   1  -3 1174.58   19.00
  -5   1  -3 1175.18   19.80
   5   1   3 1147.19   19.80
  -5   1  -3 1185.58   18.60
  -5  -1  -3 1175.78   19.60
   5  -1   3 1163.58   20.30
   5  -1   3 1176.28   19.30
  -5  -1  -3 1165.18   19.20
  -5  -1  -3 1187.48   17.20
  -5  -1  -3 1179.18   19.50
   5  -1   3 1184.08   19.00
   5  -1   3 1185.08   17.30
   5   1   4  143.39    5.20
  -5   1  -4  140.59    5.20
   5   1   4  137.39    5.10
  -5   1  -4  146.59    4.40
   5   1   4  140.49    4.70
   5  -1   4  136.79    2.70
   5  -1   4  145.29    4.70
  -5  -1  -4  142.59    5.00
   5  -1   4  139.29    5.60
  -5  -1  -4  147.29    4.90
  -5  -1  -4  134.59    4.90
   5  -1   4  147.19    5.20
   5   1   5   -1.10    1.30
   5   1   5    1.10    1.20
  -5   1  -5    0.00    0.90
   5   1   5   -1.30    0.90
  -5   1  -5    0.10    1.20
  -5  -1  -5   -0.10    1.20
   5  -1   5    1.10    1.50
   5  -1   5   -0.30    1.00
  -5  -1  -5    0.70    1.10
   5  -1   5    1.00    1.50
   5   1   6   26.30    2.70
  -5   1  -6   24.20    3.10
  -5   1  -6   24.80    2.50
   5   1   6   26.40    3.30
   5   1   6   23.20    2.80
   5  -1   6   21.40    3.30
   5  -1   6   28.30    2.70
   5  -1   6   18.30    3.00
  -5  -1  -6   27.70    3.00
  -5  -1  -6   25.30    3.00
   5   1   7   48.50    4.00
  -5   1  -7   48.40    4.20
   5   1   7   40.30    3.60
  -5   1  -7   49.00    3.40
   5   1   7   41.00    4.10
  -5  -1  -7   44.50    3.90
   5  -1   7   45.00    3.40
  -5  -1  -7   43.90    3.70
   5  -1   7   56.39    4.70
   5  -1   7   40.60    4.10
   5   1   8   48.30    4.90
   5   1   8   47.40    4.10
  -5   1  -8   58.99    4.00
   5   1   8   55.39    4.50
  -5   1  -8   48.80    4.60
   5  -1   8   49.70    3.90
   5  -1   8   52.19    5.00
  -5  -1  -8   42.40    4.20
  -5  -1  -8   48.40    4.20
   5  -1   8   50.09    4.90
   5   1   9   17.10    3.90
   5   1   9   12.10    2.70
  -5   1  -9   15.70    3.40
  -5  -1  -9   15.90    3.10
   5  -1   9   16.80    3.60
  -5  -1  -9   13.50    3.10
   5  -1   9   17.30    2.90
   5  -1   9   17.50    3.50
   5   1  10    2.60    2.10
  -5   1 -10    4.30    2.80
   5   1  10    5.80    3.20
   5  -1  10    3.10    2.30
  -5  -1 -10    2.20    2.60
   5  -1  10    5.70    3.20
  -5  -1 -10    6.20    2.70
  -5   1 -11   15.20    4.10
   5   1  11    5.50    3.80
   5   1  11    3.50    2.50
   5  -1  11   -1.70    3.10
   5  -1  11    7.50    2.80
  -5  -1 -11    3.30    3.30
  -5  -1 -11    4.10    3.00
  -5   2  11   -0.40    2.50
   5   2 -11    1.80    2.60
  -5   2  11    3.20    3.00
  -5   2  11    2.30    2.00
   5  -2 -11    1.60    2.50
  -5  -2  11    1.80    1.20
  -5  -2  11    2.90    2.90
  -5   2  10    2.20    2.40
  -5   2  10    3.10    1.80
   5   2 -10    1.50    2.10
  -5   2  10    0.60    2.50
  -5  -2  10    0.50    2.20
  -5  -2  10   -0.60    0.80
   5  -2 -10    2.50    2.30
   5   2  -9   -3.40    1.00
  -5   2   9   -0.90    1.20
  -5   2   9    2.40    2.20
   5   2  -9   -0.20    1.70
  -5   2   9   -0.70    1.80
  -5  -2   9   -0.60    0.70
   5  -2  -9   -2.10    1.90
  -5  -2   9   -0.20    1.80
  -5   2   8   50.29    4.40
  -5   2   8   52.49    4.30
   5   2  -8   48.10    3.90
   5   2  -8   55.69    3.70
  -5   2   8   49.99    3.40
   5  -2  -8   43.50    4.20
  -5  -2   8   49.60    1.80
  -5  -2   8   51.69    4.40
  -5  -2   8   47.10    4.00
  -5  -2   8   50.89    4.10
   5   2  -7   13.10    2.10
  -5   2   7   19.20    2.30
  -5   2   7   18.20    3.10
  -5   2   7   20.60    2.90
   5  -2  -7   15.70    2.70
   5  -2  -7   19.60    3.10
  -5  -2   7   20.90    2.90
  -5  -2   7   16.50    2.60
  -5  -2   7   14.40    2.70
  -5  -2   7   16.20    2.70
  -5   2   6   15.90    2.00
  -5   2   6   12.70    2.40
  -5   2   6   15.70    2.40
  -5  -2   6   19.10    2.60
   5  -2  -6   16.90    2.60
  -5  -2   6   14.00    2.20
  -5  -2   6   15.30    2.40
  -5  -2   6   15.80    2.30
   5  -2  -6   17.90    2.40
  -5  -2   6   16.30    2.40
  -5   2   5  106.39    3.80
  -5   2   5  108.89    4.20
   5  -2  -5  107.29    4.70
   5  -2  -5  109.99    4.80
  -5  -2   5  111.49    5.00
  -5  -2   5  104.29    4.70
  -5  -2   5  113.09    4.30
  -5  -2   5  111.09    4.30
  -5  -2   5  114.89    4.40
  -5   2   4  146.69    5.20
  -5   2   4  133.59    4.10
  -5   2   4  141.39    4.40
  -5   2   4  141.09    4.30
  -5   2   4  149.29    5.20
   5  -2  -4  139.79    5.20
  -5  -2   4  145.19    4.40
  -5  -2   4  137.89    5.30
  -5  -2   4  145.19    4.50
   5  -2  -4  143.29    5.00
  -5  -2   4  142.99    5.10
  -5  -2   4  137.29    4.60
  -5   2   3   55.49    2.50
  -5   2   3   55.79    2.40
   5   2  -3   57.99    2.60
  -5   2   3   55.69    2.60
  -5   2   3   49.30    2.90
  -5   2   3   53.49    3.00
  -5  -2   3   54.19    1.40
  -5  -2   3   52.79    2.30
   5  -2  -3   56.19    1.80
  -5  -2   3   55.99    1.50
  -5  -2   3   57.79    3.40
  -5  -2   3   56.19    3.10
  -5  -2   3   52.39    2.70
   5  -2  -3   51.29    3.20
  -5   2   2  119.09    3.80
   5   2  -2  132.49    4.40
  -5   2   2  119.79    3.20
   5   2  -2  121.09    3.50
  -5   2   2  128.49    4.30
  -5   2   2  120.39    4.00
  -5  -2   2  124.49    2.90
  -5  -2   2  121.29    3.80
   5  -2  -2  125.39    4.60
  -5  -2   2  117.89    4.50
  -5  -2   2  120.79    3.00
  -5  -2   2  117.59    2.90
   5  -2  -2  122.69    3.10
  -5   2   1  928.01   14.20
  -5   2   1  933.31   15.80
   5   2  -1  942.51   14.60
   5   2  -1  954.20   16.00
  -5   2   1  943.31   15.50
  -5   2   1  940.71   15.10
  -5  -2   1  970.90   15.00
   5  -2  -1  935.61   15.10
   5  -2  -1  909.31   16.20
  -5  -2   1  941.61   14.50
  -5  -2   1  968.50   15.60
  -5  -2   1  928.81   13.30
   5  -2  -1  923.31   14.80
  -5   2   0  110.59    3.00
   5   2   0  107.79    3.10
  -5   2   0  108.29    3.80
  -5   2   0  105.49    3.60
   5   2   0  102.89    3.80
  -5   2   0  106.59    3.10
   5   2   0  110.19    3.10
  -5  -2   0  104.09    3.60
   5  -2   0  111.59    3.50
  -5  -2   0  103.39    3.90
   5  -2   0  104.89    3.60
  -5  -2   0  107.09    2.20
  -5  -2   0  108.79    3.50
   5  -2   0  105.89    3.90
  -5   2  -1  350.46    7.90
   5   2   1  348.37    7.80
  -5   2  -1  353.16    6.40
  -5   2  -1  354.06    7.50
   5   2   1  356.46    7.20
   5   2   1  353.66    7.10
  -5   2  -1  356.76    6.90
  -5  -2  -1  356.56    7.70
  -5  -2  -1  361.46    7.70
   5  -2   1  356.26    8.00
  -5  -2  -1  355.76    7.80
  -5  -2  -1  351.86    6.30
   5  -2   1  361.26    7.60
   5  -2   1  342.07    7.30
  -5   2  -2   68.09    3.20
  -5   2  -2   69.99    2.40
   5   2   2   67.99    3.20
   5   2   2   72.29    3.10
   5   2   2   71.19    3.00
  -5   2  -2   73.49    3.00
  -5  -2  -2   72.79    2.60
   5  -2   2   69.99    3.70
   5  -2   2   71.59    3.00
   5  -2   2   67.89    3.00
  -5  -2  -2   71.29    3.30
  -5  -2  -2   72.19    2.90
   5  -2   2   71.69    2.90
  -5  -2  -2   71.39    3.30
  -5   2  -3  128.49    4.80
   5   2   3  137.59    4.80
  -5   2  -3  135.09    3.60
   5   2   3  133.89    4.50
   5   2   3  143.89    4.90
  -5   2  -3  135.79    4.30
  -5  -2  -3  132.79    4.30
   5  -2   3  134.29    3.90
   5  -2   3  134.59    4.40
   5  -2   3  138.19    4.60
   5  -2   3  143.39    5.40
  -5  -2  -3  144.39    4.90
  -5  -2  -3  142.39    4.90
  -5  -2  -3  137.59    3.80
  -5   2  -4    8.20    1.30
   5   2   4    9.20    1.80
   5   2   4    6.60    1.50
  -5   2  -4    4.30    1.60
   5   2   4    6.40    1.70
  -5  -2  -4    5.20    1.60
  -5  -2  -4    5.60    1.40
   5  -2   4    7.90    1.70
  -5  -2  -4    7.20    1.50
   5  -2   4   11.40    1.80
   5  -2   4    6.20    1.90
  -5  -2  -4    7.70    1.10
   5  -2   4    7.30    1.20
  -5   2  -5    0.50    0.90
   5   2   5    0.20    1.40
   5   2   5    2.30    1.30
  -5   2  -5   -2.60    1.00
   5   2   5    2.80    1.30
   5  -2   5    0.70    1.10
  -5  -2  -5    1.40    1.30
   5  -2   5    1.20    1.70
   5  -2   5    1.80    1.40
  -5  -2  -5   -0.50    1.10
  -5   2  -6   23.20    2.30
  -5   2  -6   18.00    2.80
   5   2   6   26.10    3.40
   5   2   6   21.90    2.80
   5   2   6   21.50    2.70
  -5  -2  -6   21.80    2.90
  -5  -2  -6   18.50    2.90
   5  -2   6   21.50    3.60
   5  -2   6   21.30    2.50
   5  -2   6   15.40    2.60
   5   2   7   25.20    3.20
   5   2   7   25.50    3.10
  -5   2  -7   22.40    3.20
   5   2   7   24.90    3.80
   5  -2   7   23.80    3.60
  -5  -2  -7   24.10    3.40
   5  -2   7   31.20    4.00
  -5  -2  -7   13.50    2.70
   5  -2   7   19.40    2.80
  -5   2  -8  103.89    6.30
   5   2   8  102.09    5.60
   5   2   8  100.39    6.10
  -5  -2  -8   92.69    5.70
  -5  -2  -8   94.19    5.90
   5  -2   8  100.39    6.30
   5  -2   8   97.29    6.50
   5  -2   8   89.59    5.00
   5   2   9   49.90    5.50
  -5   2  -9   38.10    4.90
   5   2   9   51.79    4.50
  -5  -2  -9   40.00    4.70
   5  -2   9   38.80    5.30
   5  -2   9   48.00    4.20
   5  -2   9   48.50    5.40
  -5  -2  -9   41.00    4.60
  -5   2 -10    1.70    2.70
   5   2  10    3.40    2.30
   5   2  10   -3.60    2.50
  -5  -2 -10    0.90    2.10
   5  -2  10    2.40    2.20
   5  -2  10   -1.50    2.80
   5  -2  10    0.30    3.00
  -5  -2 -10    1.20    2.60
   5   2  11    2.50    3.20
   5   2  11    4.60    2.70
  -5   2 -11    1.50    3.10
   5  -2  11    2.30    3.50
  -5  -2 -11    8.00    3.50
  -5  -2 -11    2.50    2.80
   5  -2  11    0.70    2.20
  -5   3  11    3.30    2.20
   5   3 -11   -2.00    2.10
  -5   3  11   -0.10    2.90
  -5   3  11   -2.00    2.60
   5  -3 -11    0.90    2.70
  -5  -3  11    1.20    2.90
  -5  -3  11    0.40    1.10
  -5   3  10   -1.90    2.10
  -5   3  10   -2.10    1.90
   5   3 -10   -1.80    1.60
  -5   3  10   -0.60    1.80
   5  -3 -10    0.00    2.10
  -5  -3  10   -2.30    2.30
  -5  -3  10   -0.50    0.90
  -5   3   9    4.50    2.40
  -5   3   9    1.80    1.70
   5   3  -9   -1.80    1.30
  -5   3   9   -1.90    2.10
   5  -3  -9    1.50    2.00
  -5  -3   9    0.50    0.70
  -5  -3   9    0.70    2.10
  -5  -3   9    1.00    1.90
   5   3  -8   35.50    3.60
  -5   3   8   41.50    4.50
   5   3  -8   36.80    3.20
  -5   3   8   40.00    3.90
  -5   3   8   36.10    3.30
  -5  -3   8   41.30    4.60
  -5  -3   8   36.90    1.60
  -5  -3   8   43.90    4.20
   5  -3  -8   35.30    4.10
  -5  -3   8   40.10    4.00
  -5   3   7    3.50    1.50
  -5   3   7    6.50    2.10
   5   3  -7    6.10    2.00
  -5   3   7    7.20    2.10
   5   3  -7    3.50    1.40
   5  -3  -7    7.20    2.30
  -5  -3   7    4.90    2.00
  -5  -3   7    8.10    2.20
   5  -3  -7    5.50    2.20
  -5  -3   7    5.40    2.00
  -5   3   6   24.40    2.60
  -5   3   6   28.70    2.80
  -5   3   6   24.10    3.20
   5   3  -6   26.60    2.80
   5  -3  -6   27.50    3.20
  -5  -3   6   29.50    2.80
  -5  -3   6   25.00    3.10
  -5  -3   6   25.30    3.00
  -5  -3   6   34.90    3.40
   5  -3  -6   30.80    3.30
  -5   3   5   46.10    3.00
  -5   3   5   46.40    3.00
  -5   3   5   41.80    3.20
   5   3  -5   52.99    3.30
   5   3  -5   49.80    2.90
  -5  -3   5   52.19    3.00
  -5  -3   5   46.50    3.60
  -5  -3   5   45.70    3.60
   5  -3  -5   42.20    3.30
   5  -3  -5   48.10    3.60
   5   3  -4   10.40    1.50
   5   3  -4   11.20    1.80
  -5   3   4    9.50    1.80
  -5   3   4    7.60    1.50
  -5   3   4    7.30    1.40
  -5  -3   4    8.50    2.00
   5  -3  -4    7.70    1.90
  -5  -3   4    7.80    1.40
   5  -3  -4    5.50    1.50
  -5  -3   4    7.10    0.80
  -5  -3   4    7.10    0.80
  -5  -3   4    5.50    1.80
   5   3  -3   98.19    3.00
   5   3  -3  101.79    3.80
  -5   3   3  102.59    3.90
  -5   3   3  101.69    4.30
  -5   3   3  100.99    3.60
   5  -3  -3   98.49    4.50
  -5  -3   3  100.39    4.50
   5  -3  -3   94.49    3.90
   5  -3  -3   99.19    2.20
  -5  -3   3   95.49    4.50
  -5  -3   3   98.69    2.70
  -5  -3   3   99.39    3.60
  -5  -3   3   98.19    2.60
   5   3  -2 1228.48   19.80
  -5   3   2 1236.08   20.20
  -5   3   2 1230.58   20.00
   5   3  -2 1251.27   21.00
  -5   3   2 1224.38   19.30
  -5   3   2 1240.98   20.60
   5   3  -2 1249.38   17.70
  -5  -3   2 1208.58   18.50
   5  -3  -2 1234.98   19.80
  -5  -3   2 1230.98   21.60
   5  -3  -2 1257.27   21.50
  -5  -3   2 1250.97   19.80
   5  -3  -2 1219.68   18.40
  -5   3   1  251.87    6.50
   5   3  -1  235.68    6.50
  -5   3   1  240.48    5.60
   5   3  -1  253.77    5.90
  -5   3   1  236.58    5.50
  -5   3   1  233.48    6.10
  -5  -3   1  241.68    5.40
   5  -3  -1  237.78    6.80
  -5  -3   1  243.88    6.90
   5  -3  -1  240.08    5.60
  -5  -3   1  244.98    5.80
   5  -3  -1  238.48    6.00
  -5  -3   1  237.48    5.90
   5   3   0    8.00    1.50
   5   3   0    8.10    1.30
   5   3   0    9.90    1.60
  -5   3   0    7.80    1.20
  -5   3   0    7.60    1.30
  -5   3   0    7.70    1.40
  -5   3   0    7.80    1.50
   5  -3   0    7.70    1.30
  -5  -3   0    8.30    1.50
   5  -3   0   10.20    1.60
  -5  -3   0    8.50    1.40
  -5  -3   0   11.30    1.90
   5  -3   0   12.00    2.10
  -5   3  -1  709.73   12.60
   5   3   1  694.63   12.50
  -5   3  -1  710.43   13.00
   5   3   1  723.03   12.90
  -5   3  -1  708.73   11.20
   5   3   1  712.33   13.40
  -5   3  -1  741.93   13.70
   5  -3   1  728.13   13.00
   5  -3   1  692.33   13.40
  -5  -3  -1  720.83   13.30
  -5  -3  -1  713.43   10.90
  -5  -3  -1  719.23   13.50
   5  -3   1  719.63   13.70
  -5  -3  -1  713.63   13.40
   5   3   2   88.09    3.80
   5   3   2   97.59    3.90
  -5   3  -2   86.99    2.30
  -5   3  -2   95.99    4.10
   5   3   2   86.99    3.60
  -5   3  -2   90.89    3.60
  -5   3  -2   90.59    3.60
  -5  -3  -2   86.89    3.70
  -5  -3  -2   86.09    2.90
   5  -3   2   93.99    3.70
   5  -3   2   86.09    4.30
  -5  -3  -2   85.39    3.90
   5  -3   2   89.29    3.70
   5   3   3   13.70    2.10
  -5   3  -3   14.30    1.10
  -5   3  -3   12.10    2.00
   5   3   3   10.80    1.80
   5   3   3   13.60    1.90
  -5  -3  -3   16.20    1.70
   5  -3   3    8.80    1.50
   5  -3   3   12.40    2.00
  -5  -3  -3   14.60    2.10
  -5  -3  -3   13.10    2.00
  -5  -3  -3   11.40    1.70
   5  -3   3   12.40    1.70
   5  -3   3   11.60    2.10
  -5   3  -4    0.10    1.20
   5   3   4   -1.30    0.90
   5   3   4    2.20    1.40
   5   3   4   -0.90    1.00
  -5   3  -4    0.80    0.60
  -5  -3  -4    0.30    1.20
   5  -3   4    0.60    1.60
   5  -3   4    0.40    1.10
  -5  -3  -4    0.70    0.90
   5  -3   4    1.30    1.00
   5  -3   4    0.50    0.90
  -5  -3  -4   -1.20    0.90
  -5  -3  -4   -0.20    0.90
  -5   3  -5   17.40    2.70
   5   3   5   18.30    2.70
   5   3   5   13.40    2.20
   5   3   5   15.30    2.30
  -5  -3  -5   12.80    2.20
   5  -3   5   19.00    3.00
  -5  -3  -5   12.20    2.30
   5  -3   5   17.00    2.60
   5  -3   5   20.80    2.40
  -5   3  -6    0.50    1.60
   5   3   6    3.20    1.90
   5   3   6    1.20    1.20
   5   3   6    0.90    1.40
  -5  -3  -6    2.50    1.80
  -5  -3  -6    2.80    1.60
   5  -3   6    1.50    1.80
   5  -3   6    1.60    1.30
   5  -3   6   -2.00    1.70
   5   3   7    1.60    2.30
  -5   3  -7   13.20    2.90
   5   3   7    5.50    2.00
   5  -3   7   11.40    2.80
  -5  -3  -7    8.60    2.40
  -5  -3  -7    7.50    2.30
   5  -3   7    8.60    2.00
   5  -3   7    8.60    2.70
  -5   3  -8   24.00    3.90
   5   3   8   23.10    3.50
   5   3   8   22.30    3.80
   5  -3   8   27.90    4.30
   5  -3   8   25.20    3.30
   5  -3   8   23.60    4.20
  -5  -3  -8   26.20    3.80
  -5  -3  -8   23.50    3.90
  -5   3  -9   16.40    3.60
   5   3   9   11.00    2.90
   5   3   9   14.00    3.80
   5  -3   9   14.00    2.70
   5  -3   9    6.70    3.20
  -5  -3  -9    9.70    3.20
  -5  -3  -9    9.50    3.00
   5  -3   9    5.80    3.00
   5   3  10   50.89    6.10
  -5   3 -10   50.39    5.90
   5   3  10   48.40    5.10
  -5  -3 -10   47.80    5.30
   5  -3  10   41.00    5.90
   5  -3  10   43.10    4.60
  -5  -3 -10   44.60    5.50
   5  -3  10   43.40    6.40
   5   3  11   -1.80    2.40
  -5  -3 -11    0.20    2.70
  -5  -3 -11    0.50    2.50
   5   4 -11    8.80    3.10
  -5   4  11    9.10    3.40
   5   4 -11   13.50    3.90
  -5   4  11    2.00    2.50
  -5   4  11    7.50    3.60
  -5  -4  11    8.40    1.60
   5  -4 -11   12.20    3.90
   5   4 -10   -0.20    1.90
  -5   4  10   -1.50    2.40
  -5   4  10   -2.90    2.00
  -5   4  10    1.00    2.20
   5   4 -10   -0.50    1.90
  -5  -4  10   -1.70    2.50
   5  -4 -10    2.70    2.60
  -5  -4  10   -0.30    0.90
  -5  -4  10   -3.80    2.20
   5   4  -9    3.90    2.20
  -5   4   9    7.00    2.80
   5   4  -9    6.10    2.20
  -5   4   9    5.40    2.80
  -5   4   9    4.40    2.20
  -5  -4   9    5.80    1.10
  -5  -4   9    5.90    2.70
   5  -4  -9    3.50    2.50
   5   4  -8   36.10    3.90
  -5   4   8   35.60    4.40
  -5   4   8   39.20    4.10
   5   4  -8   36.20    3.60
  -5   4   8   39.80    3.80
  -5  -4   8   37.30    1.90
  -5  -4   8   36.60    4.30
   5  -4  -8   30.40    4.10
  -5  -4   8   39.60    4.80
   5   4  -7   29.80    3.10
  -5   4   7   35.40    4.00
  -5   4   7   31.90    3.40
  -5   4   7   27.60    3.40
   5   4  -7   27.70    3.30
  -5  -4   7   26.00    3.80
  -5  -4   7   28.10    3.50
   5  -4  -7   35.80    4.00
   5  -4  -7   32.80    4.00
  -5  -4   7   29.10    1.60
  -5   4   6  169.68    7.00
   5   4  -6  183.18    6.80
   5   4  -6  182.78    6.10
  -5   4   6  176.88    6.70
  -5   4   6  182.48    6.50
  -5  -4   6  181.88    7.40
   5  -4  -6  175.08    6.90
  -5  -4   6  181.48    5.90
  -5  -4   6  180.28    7.50
  -5  -4   6  172.88    4.00
   5  -4  -6  167.28    7.00
  -5  -4   6  179.68    4.00
  -5   4   5   -1.10    1.10
   5   4  -5    0.10    1.20
  -5   4   5    0.50    1.20
   5   4  -5   -0.40    0.90
  -5   4   5    1.10    1.40
  -5  -4   5   -0.20    1.00
   5  -4  -5   -2.80    1.20
  -5  -4   5   -0.10    1.40
  -5  -4   5    0.50    0.60
  -5  -4   5    0.10    0.50
  -5  -4   5    0.00    1.60
   5  -4  -5   -0.90    1.40
  -5   4   4   97.19    4.20
   5   4  -4   95.59    4.30
   5   4  -4   93.99    3.40
  -5   4   4   89.89    4.20
  -5   4   4   91.09    4.60
  -5  -4   4   81.99    3.50
  -5  -4   4   90.79    4.90
  -5  -4   4   91.59    3.00
  -5  -4   4   98.89    5.10
   5  -4  -4   91.19    4.90
  -5  -4   4   84.79    2.80
   5  -4  -4   86.89    4.30
   5   4  -3   71.19    3.60
  -5   4   3   69.39    3.30
  -5   4   3   64.19    3.50
  -5   4   3   70.99    3.80
   5   4  -3   65.59    2.40
   5  -4  -3   66.69    3.50
   5  -4  -3   67.69    4.20
  -5  -4   3   67.79    2.70
  -5  -4   3   68.19    3.00
  -5  -4   3   63.19    4.10
   5  -4  -3   64.29    3.30
  -5  -4   3   60.49    3.90
   5  -4  -3   65.09    2.00
  -5  -4   3   66.59    2.60
   5   4  -2   12.40    0.80
  -5   4   2   10.60    1.90
  -5   4   2   10.30    1.60
  -5   4   2    9.00    1.70
   5   4  -2   12.10    2.00
   5   4  -2   10.00    1.70
  -5  -4   2    8.80    1.80
   5  -4  -2   12.70    1.70
  -5  -4   2   10.50    1.40
  -5  -4   2    8.50    1.90
   5  -4  -2   11.70    1.40
  -5  -4   2   11.90    1.60
  -5  -4   2    9.20    1.50
   5  -4  -2   10.10    2.20
   5  -4  -2   10.70    1.70
  -5   4   1  103.19    3.90
   5   4  -1  106.69    4.10
  -5   4   1  109.09    4.40
   5   4  -1  109.79    4.60
  -5   4   1  107.59    4.20
   5  -4  -1  111.49    3.60
   5  -4  -1  106.29    3.80
  -5  -4   1  102.69    3.80
   5  -4  -1  109.59    4.80
  -5  -4   1  103.59    4.00
   5  -4  -1  106.69    4.10
  -5  -4   1  105.39    4.90
  -5   4   0  575.84   11.80
  -5   4   0  583.84   11.50
   5   4   0  580.94   10.60
   5   4   0  558.34   11.80
   5   4   0  568.44   11.40
  -5   4   0  577.24   11.20
   5  -4   0  566.74   11.40
  -5  -4   0  585.24   12.70
   5  -4   0  519.35   12.10
   5  -4   0  569.94   11.40
  -5  -4   0  561.54   11.20
   5  -4   0  564.84    9.70
  -5  -4   0  581.44   11.60
   5   4   1    2.70    1.20
  -5   4  -1    2.70    1.20
  -5   4  -1    1.80    1.10
   5   4   1    1.90    1.00
  -5   4  -1    2.90    1.10
  -5   4  -1    2.00    0.60
   5   4   1    4.00    1.30
  -5  -4  -1    1.70    1.10
   5  -4   1    2.40    1.40
  -5  -4  -1    2.10    1.10
   5  -4   1    2.70    1.40
  -5  -4  -1    2.70    1.40
  -5  -4  -1    3.00    0.60
   5  -4   1    4.20    1.20
   5   4   2  455.75    9.90
   5   4   2  472.45   10.30
   5   4   2  444.56   10.00
  -5   4  -2  443.16   10.50
  -5   4  -2  472.15    9.80
  -5   4  -2  452.25   10.10
  -5   4  -2  454.45    6.90
   5  -4   2  464.45   10.00
  -5  -4  -2  455.05   10.40
  -5  -4  -2  444.46    8.30
  -5  -4  -2  458.85   10.40
   5  -4   2  447.06   10.90
   5  -4   2  431.66   10.30
  -5  -4  -2  459.95   10.70
   5   4   3   69.09    3.80
  -5   4  -3   66.79    3.90
  -5   4  -3   72.59    3.80
   5   4   3   65.29    3.60
   5   4   3   65.19    3.60
   5   4   3   73.29    3.10
  -5  -4  -3   64.59    3.90
   5  -4   3   74.59    3.60
   5  -4   3   72.39    4.50
  -5  -4  -3   74.99    3.80
   5  -4   3   67.89    3.60
  -5  -4  -3   64.19    3.70
   5   4   4   33.90    2.60
   5   4   4   41.30    3.60
   5   4   4   42.90    3.30
   5   4   4   34.90    2.80
  -5   4  -4   37.10    3.30
  -5   4  -4   33.70    3.10
   5  -4   4   36.60    2.90
   5  -4   4   37.30    3.90
   5  -4   4   37.50    2.80
  -5  -4  -4   29.80    3.00
  -5  -4  -4   37.20    2.70
  -5  -4  -4   36.40    2.80
  -5   4  -5   -0.80    1.20
   5   4   5   -1.20    1.60
   5   4   5    2.60    1.40
   5   4   5    1.00    1.50
  -5  -4  -5    1.10    1.30
   5  -4   5    1.90    1.40
   5  -4   5    2.80    1.80
   5  -4   5    1.00    1.60
  -5  -4  -5    1.90    1.70
   5  -4   5    4.70    2.30
   5   4   6   18.40    3.00
   5   4   6   22.00    3.60
  -5   4  -6   26.60    3.40
  -5  -4  -6   18.70    2.90
   5  -4   6   22.40    2.90
  -5  -4  -6   23.60    3.10
   5  -4   6   33.00    4.40
   5  -4   6   20.60    3.30
  -5   4  -7    5.60    2.10
   5   4   7    5.30    2.10
   5   4   7    3.20    2.30
   5  -4   7    4.10    2.60
  -5  -4  -7    4.70    2.30
   5  -4   7   -0.90    2.00
   5  -4   7    6.30    2.00
  -5  -4  -7    7.40    2.20
   5   4   8    3.00    2.60
  -5   4  -8   -1.70    1.70
   5   4   8   -2.20    2.00
  -5  -4  -8    0.30    2.10
  -5  -4  -8    6.40    2.30
   5  -4   8    1.10    2.30
   5  -4   8    1.60    2.70
   5  -4   8    0.20    1.70
   5   4   9   10.70    3.40
  -5   4  -9   17.80    3.70
   5   4   9   18.30    3.60
  -5  -4  -9   18.20    3.70
   5  -4   9   17.40    3.10
   5  -4   9   21.00    4.70
  -5  -4  -9   19.90    4.00
   5  -4   9   18.00    4.00
   5   4  10   -2.50    3.00
   5   4  10    1.30    2.60
  -5   4 -10    5.60    3.10
   5  -4  10    1.00    3.20
   5  -4  10    2.60    2.30
  -5  -4 -10    3.00    2.80
  -5  -4 -10    1.50    2.90
   5  -4  10    6.30    3.40
  -5   5  10   12.20    3.10
  -5   5  10   14.80    3.90
   5   5 -10   14.20    3.40
  -5   5  10   14.50    3.70
  -5  -5  10   13.50    2.10
   5  -5 -10    6.30    3.40
  -5  -5  10   12.40    4.00
  -5   5   9    0.40    2.40
  -5   5   9    2.30    2.50
  -5   5   9   -0.30    2.10
   5   5  -9   -0.90    1.70
  -5  -5   9   -1.00    2.40
   5  -5  -9    1.20    2.40
  -5  -5   9    0.70    1.10
  -5   5   8    0.30    1.90
  -5   5   8   -0.30    2.00
   5   5  -8    2.20    2.00
  -5   5   8   -0.90    1.60
  -5  -5   8    1.40    2.40
  -5  -5   8    3.50    2.80
   5  -5  -8   -3.00    1.90
  -5  -5   8   -0.40    0.90
  -5   5   7   12.30    3.00
  -5   5   7    7.40    2.30
  -5   5   7    3.20    2.00
   5   5  -7    5.70    2.20
  -5  -5   7    6.40    2.70
   5  -5  -7    6.90    2.60
  -5  -5   7    8.10    2.70
   5  -5  -7    7.60    2.60
  -5  -5   7    6.40    1.30
  -5   5   6    6.50    2.10
   5   5  -6   11.10    2.50
  -5   5   6    5.50    2.10
  -5   5   6    4.00    2.10
  -5  -5   6    8.60    1.40
  -5  -5   6   15.60    3.20
   5  -5  -6    6.80    2.60
  -5  -5   6    4.50    2.30
   5  -5  -6    3.40    2.20
  -5   5   5    2.00    1.60
  -5   5   5    4.70    1.70
  -5   5   5    2.50    1.80
   5   5  -5    4.90    1.90
  -5  -5   5    5.60    1.20
  -5  -5   5    2.60    2.00
   5  -5  -5    2.50    1.70
   5  -5  -5    2.00    2.00
  -5  -5   5    2.70    2.10
   5   5  -4    1.20    1.40
  -5   5   4    1.70    1.30
  -5   5   4    0.00    1.20
  -5   5   4   -0.90    1.30
  -5  -5   4    0.80    1.00
   5  -5  -4    1.10    1.70
   5  -5  -4    0.90    1.50
  -5  -5   4    1.10    1.60
  -5  -5   4   -0.80    1.50
  -5  -5   4    1.00    0.90
  -5   5   3    1.10    1.30
  -5   5   3    1.10    1.20
   5   5  -3    0.20    1.20
  -5   5   3    0.20    1.00
  -5  -5   3   -1.50    1.30
   5  -5  -3    0.10    1.20
  -5  -5   3   -1.30    0.70
  -5  -5   3    0.70    1.50
   5  -5  -3    1.30    1.60
  -5  -5   3    0.20    0.80
  -5   5   2  245.98    7.00
  -5   5   2  249.08    7.40
  -5   5   2  243.88    7.30
   5   5  -2  245.18    7.30
   5  -5  -2  245.38    8.20
  -5  -5   2  249.38    6.30
  -5  -5   2  231.18    8.20
   5  -5  -2  240.58    7.10
  -5  -5   2  241.98    7.90
   5  -5  -2  235.08    5.90
  -5  -5   2  241.68    6.60
   5  -5  -2  241.28    6.40
  -5   5   1  161.68    5.60
   5   5  -1  155.98    6.00
   5   5  -1  158.28    5.60
  -5   5   1  169.68    5.80
  -5   5   1  152.78    5.30
   5  -5  -1  160.98    6.50
   5  -5  -1  159.18    5.10
  -5  -5   1  163.98    5.10
   5  -5  -1  158.18    4.60
  -5  -5   1  157.48    6.60
  -5  -5   1  158.68    5.50
   5  -5  -1  153.18    5.50
  -5   5   0  143.29    5.30
  -5   5   0  149.19    5.50
  -5   5   0  150.58    5.30
   5   5   0  142.49    5.60
   5   5   0  155.58    5.60
   5  -5   0  144.59    5.30
  -5  -5   0  153.78    6.30
   5  -5   0  148.89    3.90
  -5  -5   0  150.88    5.10
   5  -5   0  149.49    6.20
   5  -5   0  157.98    5.50
  -5  -5   0  145.59    5.50
  -5   5  -1   48.50    3.30
  -5   5  -1   43.70    3.10
   5   5   1   41.80    3.10
   5   5   1   42.40    3.10
   5   5   1   42.80    1.70
  -5   5  -1   45.90    3.00
   5   5   1   48.10    3.30
   5  -5   1   54.29    3.70
  -5  -5  -1   45.20    3.40
   5  -5   1   42.20    2.50
   5  -5   1   49.60    3.20
  -5  -5  -1   47.20    3.20
  -5  -5  -1   46.10    3.50
   5  -5   1   47.50    3.70
   5   5   2   19.10    2.50
  -5   5  -2   15.00    2.40
  -5   5  -2   17.50    2.40
   5   5   2   20.20    2.70
   5   5   2   17.60    1.50
   5   5   2   15.20    2.10
   5  -5   2   17.80    2.50
   5  -5   2   17.50    2.90
   5  -5   2   17.60    2.60
  -5  -5  -2   15.10    2.30
  -5  -5  -2   14.50    2.40
  -5  -5  -2   18.70    2.60
  -5   5  -3  395.66   10.50
   5   5   3  400.16   10.50
   5   5   3  400.16    8.40
  -5   5  -3  406.66   10.40
   5   5   3  378.76    9.60
   5   5   3  407.66   10.00
  -5  -5  -3  402.26   10.40
   5  -5   3  407.16   11.40
  -5  -5  -3  411.36   10.80
   5  -5   3  391.96   10.30
   5  -5   3  406.26    9.90
  -5  -5  -3  399.56   10.30
   5   5   4  265.37    7.10
   5   5   4  272.47    8.10
   5   5   4  259.57    7.60
   5   5   4  251.27    8.50
  -5   5  -4  254.47    8.40
  -5   5  -4  243.78    8.10
   5  -5   4  260.17    8.10
  -5  -5  -4  249.28    8.40
   5  -5   4  262.47    7.70
  -5  -5  -4  250.57    7.80
   5  -5   4  247.18    9.10
  -5   5  -5   50.09    4.10
   5   5   5   45.40    3.90
   5   5   5   45.90    4.10
  -5   5  -5   52.49    4.20
   5   5   5   49.99    3.50
   5  -5   5   55.49    3.70
   5  -5   5   51.49    3.80
  -5  -5  -5   38.70    4.00
   5  -5   5   48.20    4.90
   5   5   6  265.87    9.60
  -5   5  -6  251.67    9.10
   5   5   6  279.27    9.20
  -5   5  -6  239.28    8.90
  -5  -5  -6  258.37    9.40
  -5  -5  -6  257.87    8.40
   5  -5   6  238.98    8.00
   5  -5   6  259.47   10.30
  -5   5  -7   25.60    3.90
   5   5   7   19.40    3.60
   5   5   7   28.00    4.00
  -5   5  -7   19.30    3.40
   5  -5   7   25.00    4.40
   5  -5   7   27.10    3.40
  -5  -5  -7   31.40    3.70
  -5  -5  -7   27.60    4.10
   5   5   8   -0.80    1.90
  -5   5  -8   -2.90    1.90
   5   5   8   -1.40    2.50
  -5   5  -8    1.90    2.10
   5  -5   8    1.70    2.00
  -5  -5  -8    2.40    2.20
   5  -5   8    3.20    2.80
  -5  -5  -8    1.30    2.40
   5  -5   8    1.10    2.90
  -5   5  -9   10.70    3.40
   5   5   9   13.10    3.50
   5   5   9    9.50    3.60
  -5  -5  -9   10.20    3.70
  -5  -5  -9   10.40    3.20
   5  -5   9    8.60    3.80
   5  -5   9    4.00    3.30
   5  -5   9    4.40    2.40
   5   5  10   -1.50    2.40
   5   5  10    4.40    3.80
  -5   5 -10    3.00    2.90
  -5   5 -10    0.40    2.70
   5  -5  10    1.10    2.30
   5  -5  10   -2.40    3.40
   5  -5  10    0.90    3.30
  -5  -5 -10    5.60    3.00
  -5  -5 -10    1.00    2.90
   5   6 -10   38.10    5.30
  -5   6  10   30.30    4.90
  -5   6  10   28.70    5.10
  -5   6  10   28.00    5.30
  -5  -6  10   37.00    6.10
  -5  -6  10   33.80    3.00
   5  -6 -10   28.30    5.00
  -5   6   9    0.10    2.30
  -5   6   9    2.30    2.60
  -5   6   9    0.70    2.60
   5   6  -9    1.90    2.40
  -5  -6   9   -5.30    2.70
  -5  -6   9   -0.70    1.30
   5  -6  -9   -2.60    2.40
  -5   6   8  193.28    9.10
   5   6  -8  192.48    8.70
  -5   6   8  195.58    8.90
  -5   6   8  208.68    8.60
   5  -6  -8  186.18    9.00
  -5  -6   8  201.48    6.00
  -5  -6   8  183.38    9.70
  -5   6   7   65.79    5.20
  -5   6   7   75.69    5.70
  -5   6   7   69.09    5.20
   5   6  -7   75.69    5.40
   5  -6  -7   76.19    5.80
  -5  -6   7   68.69    3.50
  -5  -6   7   69.99    5.80
  -5  -6   7   73.29    6.40
   5  -6  -7   70.39    5.60
  -5   6   6   37.70    4.10
   5   6  -6   33.50    3.90
  -5   6   6   26.80    3.60
  -5   6   6   32.20    4.00
  -5  -6   6   38.10    4.50
   5  -6  -6   31.20    4.10
  -5  -6   6   34.50    2.80
  -5  -6   6   30.30    4.70
   5  -6  -6   35.70    4.20
   5   6  -5   20.50    3.30
  -5   6   5   19.40    3.00
  -5   6   5   24.50    3.40
  -5   6   5   25.50    3.30
  -5  -6   5   17.30    3.30
   5  -6  -5   16.10    3.40
   5  -6  -5   16.80    3.00
  -5  -6   5   22.50    3.80
  -5  -6   5   19.20    2.30
   5   6  -4   18.50    3.00
  -5   6   4   13.50    2.50
  -5   6   4   13.40    2.70
  -5   6   4   15.30    2.60
  -5  -6   4   11.90    2.80
  -5  -6   4   11.90    2.90
   5  -6  -4   12.30    3.00
   5  -6  -4   14.50    2.60
  -5  -6   4   19.80    2.30
  -5   6   3   56.79    4.00
  -5   6   3   50.59    3.80
  -5   6   3   46.60    3.70
   5   6  -3   44.60    3.70
  -5  -6   3   50.19    4.60
   5  -6  -3   45.60    4.20
  -5  -6   3   49.30    3.30
  -5  -6   3   46.10    3.20
  -5  -6   3   49.70    4.40
   5  -6  -3   49.10    3.50
   5   6  -2   27.90    3.40
  -5   6   2   26.00    2.90
  -5   6   2   30.20    3.10
  -5   6   2   32.70    3.10
   5   6  -2   28.70    3.20
  -5  -6   2   25.60    2.70
   5  -6  -2   26.90    3.50
   5  -6  -2   30.20    2.80
   5  -6  -2   26.60    2.40
  -5  -6   2   34.10    3.80
  -5  -6   2   31.40    2.40
  -5  -6   2   29.50    3.50
  -5   6   1  233.28    7.40
   5   6  -1  220.28    7.70
  -5   6   1  223.58    7.30
  -5   6   1  223.08    7.40
   5   6  -1  218.88    7.40
   5  -6  -1  225.68    6.00
  -5  -6   1  216.58    8.30
   5  -6  -1  236.88    7.50
   5  -6  -1  231.38    6.80
  -5  -6   1  229.68    7.40
  -5  -6   1  228.68    6.50
  -5   6   0   -0.40    1.20
   5   6   0   -1.70    1.20
   5   6   0   -1.00    1.20
  -5   6   0   -0.50    1.30
   5  -6   0   -1.40    1.10
   5  -6   0   -0.70    1.30
  -5  -6   0    0.30    1.10
  -5  -6   0   -0.60    1.60
   5  -6   0   -0.40    1.50
  -5  -6   0    0.00    1.20
  -5   6  -1   49.20    3.80
  -5   6  -1   56.49    3.90
   5   6   1   35.40    3.30
   5   6   1   44.80    3.70
  -5  -6  -1   48.60    3.80
   5  -6   1   44.30    3.90
  -5  -6  -1   49.90    3.50
   5  -6   1   54.79    3.80
   5  -6   1   50.59    4.30
  -5  -6  -1   56.69    4.40
  -5   6  -2    8.50    2.10
  -5   6  -2    5.70    2.00
   5   6   2    8.80    2.30
   5   6   2    5.50    1.80
  -5  -6  -2    8.50    2.20
  -5  -6  -2    9.00    2.10
   5  -6   2    3.00    1.90
   5  -6   2    8.30    2.50
  -5  -6  -2    8.50    2.40
   5  -6   2    4.70    1.90
   5   6   3   41.30    3.40
  -5   6  -3   41.20    3.70
  -5   6  -3   39.10    3.60
   5   6   3   41.50    3.90
   5  -6   3   44.30    3.60
   5  -6   3   40.80    4.30
  -5  -6  -3   39.50    3.70
  -5  -6  -3   39.00    3.80
   5  -6   3   43.10    4.10
  -5  -6  -3   40.20    3.80
  -5   6  -4    2.60    1.80
   5   6   4    3.30    1.60
  -5   6  -4    5.00    2.10
   5   6   4    5.20    2.10
   5  -6   4    5.20    2.10
  -5  -6  -4    5.90    2.30
  -5  -6  -4    5.70    2.10
   5  -6   4    1.80    1.60
   5  -6   4    3.30    2.40
  -5   6  -5   70.89    5.10
  -5   6  -5   63.59    4.70
   5   6   5   68.49    5.30
   5  -6   5   64.69    4.60
  -5  -6  -5   57.39    4.80
   5  -6   5   59.29    5.30
   5  -6   5   64.19    4.50
  -5   6  -6   21.10    3.60
   5   6   6   26.50    4.20
  -5   6  -6   28.60    4.00
   5  -6   6   18.40    4.10
   5  -6   6   21.80    3.50
  -5  -6  -6   16.60    3.60
  -5   6  -7    8.70    2.80
  -5   6  -7   18.90    3.60
   5   6   7   16.10    3.80
   5  -6   7   14.50    2.80
  -5  -6  -7   10.40    3.10
   5  -6   7    5.60    3.20
  -5   6  -8   21.40    3.90
   5   6   8   19.80    4.30
  -5   6  -8   28.00    4.60
  -5  -6  -8   20.60    4.20
   5  -6   8   27.20    4.00
   5  -6   8   26.00    5.20
  -5   6  -9   -1.90    2.50
   5   6   9    0.40    3.30
  -5   6  -9   -1.80    2.20
   5  -6   9   -2.60    3.40
  -5  -6  -9    4.10    3.30
   5  -6   9    1.60    2.30
  -5   7   9    6.10    3.10
  -5   7   9    1.50    2.70
   5   7  -9    3.50    2.60
  -5   7   9    3.00    3.10
  -5  -7   9    1.70    3.80
  -5  -7   9    9.20    2.00
   5  -7  -9    8.30    3.60
  -5   7   8   21.80    4.30
   5   7  -8   15.00    3.60
  -5   7   8   18.50    4.00
  -5   7   8   24.70    4.30
   5  -7  -8   17.60    4.00
  -5  -7   8   18.20    2.90
  -5  -7   8    9.20    3.80
  -5   7   7    6.00    2.70
  -5   7   7    6.10    2.80
   5   7  -7    7.30    2.80
  -5   7   7    5.30    2.60
   5  -7  -7    6.90    3.30
   5  -7  -7    6.40    2.90
  -5  -7   7    1.90    2.50
  -5  -7   7    4.50    1.70
  -5  -7   7    3.20    2.70
  -5   7   6    6.50    2.60
   5   7  -6    4.20    2.30
  -5   7   6    8.70    2.70
  -5   7   6    2.50    2.10
  -5  -7   6    6.70    1.80
   5  -7  -6   10.50    2.90
  -5  -7   6    8.80    2.90
  -5  -7   6    5.40    2.80
   5  -7  -6    6.30    3.00
  -5   7   5    4.00    2.20
   5   7  -5    9.00    2.70
  -5   7   5   11.50    2.80
  -5   7   5    5.90    2.10
   5  -7  -5    8.70    2.50
   5  -7  -5    5.00    2.70
  -5  -7   5    8.30    3.10
  -5  -7   5    4.30    2.60
  -5  -7   5    7.80    1.90
  -5   7   4   16.00    2.90
  -5   7   4   22.20    3.40
   5   7  -4   21.20    3.40
  -5   7   4   19.40    3.20
  -5  -7   4   19.00    2.80
   5  -7  -4   19.60    3.70
   5  -7  -4   24.20    3.30
  -5  -7   4   16.90    3.70
  -5  -7   4   18.30    3.60
  -5   7   3  132.19    6.10
   5   7  -3  129.49    6.40
  -5   7   3  132.09    6.20
  -5   7   3  140.79    6.30
   5  -7  -3  141.89    5.80
  -5  -7   3  133.89    5.70
  -5  -7   3  132.49    7.30
   5  -7  -3  124.09    6.90
  -5  -7   3  139.59    7.20
  -5   7   2  269.17    8.70
   5   7  -2  269.97    9.50
   5   7  -2  268.97    9.00
  -5   7   2  264.57    8.50
  -5  -7   2  260.77   10.10
   5  -7  -2  274.07   10.30
   5  -7  -2  280.57    7.70
   5   7  -1   80.39    5.30
  -5   7   1   71.69    4.70
   5   7  -1   70.99    4.80
  -5   7   1   70.99    4.40
  -5  -7   1   78.69    3.90
  -5  -7   1   76.59    5.60
   5  -7  -1   71.29    6.20
  -5  -7   1   77.69    4.70
   5  -7  -1   83.29    5.70
   5  -7  -1   72.69    4.30
  -5   7   0    2.70    1.70
   5   7   0   -0.50    1.50
   5   7   0   -0.30    1.60
  -5   7   0    1.60    1.60
  -5  -7   0    1.70    2.10
  -5  -7   0    0.90    1.20
   5  -7   0    0.90    1.70
  -5  -7   0    1.10    1.50
   5  -7   0   -0.40    1.80
   5  -7   0    1.10    1.70
   5   7   1  209.38    7.60
  -5   7  -1  212.28    7.90
   5   7   1  218.58    8.10
  -5   7  -1  208.78    7.50
  -5  -7  -1  201.88    8.50
  -5  -7  -1  221.88    8.20
   5  -7   1  222.58    9.00
   5  -7   1  220.98    8.20
   5  -7   1  213.78    7.70
  -5  -7  -1  199.48    7.10
   5   7   2    4.80    2.00
  -5   7  -2    6.00    2.10
  -5   7  -2    7.10    2.20
   5   7   2    4.80    1.90
   5  -7   2    3.90    2.30
   5  -7   2    4.70    2.00
  -5  -7  -2    5.80    2.10
  -5  -7  -2    3.20    2.00
   5  -7   2    5.80    2.50
  -5  -7  -2    5.50    2.40
   5   7   3   52.69    4.70
  -5   7  -3   44.80    4.10
  -5   7  -3   60.29    4.40
   5   7   3   56.19    4.10
  -5  -7  -3   51.19    4.50
   5  -7   3   50.49    4.70
   5  -7   3   61.39    5.30
  -5  -7  -3   61.19    4.60
   5  -7   3   59.29    4.50
  -5   7  -4    2.80    2.00
  -5   7  -4    5.50    2.20
   5   7   4    6.50    2.40
   5  -7   4    6.70    2.10
  -5  -7  -4    5.60    2.40
  -5  -7  -4    6.60    2.50
   5  -7   4    2.10    2.50
   5  -7   4    4.40    2.20
  -5   7  -5   12.00    2.90
   5   7   5   11.10    3.30
  -5   7  -5   17.60    3.60
   5  -7   5   15.60    3.20
  -5  -7  -5   14.00    3.20
   5  -7   5   16.10    3.80
   5  -7   5   12.80    2.80
   5   7   6    2.80    2.70
  -5   7  -6    4.40    2.40
  -5   7  -6    1.20    2.20
   5  -7   6    2.60    2.10
  -5  -7  -6    1.00    2.10
   5  -7   6    6.20    3.50
  -5   7  -7   10.90    3.20
   5   7   7    9.60    3.60
  -5   7  -7   14.90    3.40
   5  -7   7    5.30    3.40
   5  -7   7    7.80    2.60
  -5  -7  -7    5.20    3.10
   5   7   8    3.30    3.30
  -5   7  -8    0.80    2.50
  -5   7  -8    1.00    2.40
   5  -7   8    1.60    3.50
   5  -7   8    1.10    2.20
  -5  -7  -8   -2.10    2.60
  -5   7  -9   11.10    3.90
  -5   8   8    1.80    3.10
   5   8  -8    2.10    2.90
  -5   8   8    0.90    3.00
  -5  -8   8    3.60    2.00
   5  -8  -8   -3.10    2.50
  -5  -8   8    2.60    3.80
  -5   8   7   -2.50    2.40
  -5   8   7   -0.70    2.40
   5   8  -7    0.30    2.50
   5  -8  -7    0.90    2.30
   5  -8  -7   -1.80    2.90
  -5  -8   7   -1.40    2.50
  -5  -8   7   -2.00    1.70
  -5  -8   7   -0.10    2.60
   5   8  -6   -1.20    2.10
  -5   8   6    5.80    2.80
  -5   8   6    1.00    2.30
  -5  -8   6    7.60    3.30
  -5  -8   6    5.90    2.00
   5  -8  -6    6.60    3.20
   5  -8  -6    4.30    2.70
  -5  -8   6    3.30    2.90
  -5   8   5   18.50    3.60
   5   8  -5   26.60    4.30
  -5   8   5   18.10    3.50
  -5  -8   5   24.90    3.50
   5  -8  -5   17.80    3.30
  -5  -8   5   19.90    4.50
   5  -8  -5   15.50    4.00
  -5  -8   5   20.60    4.20
  -5   8   4    8.00    2.60
   5   8  -4   10.40    2.80
  -5   8   4    9.00    2.70
  -5  -8   4   16.40    2.80
   5  -8  -4   15.90    2.80
  -5  -8   4   16.50    3.70
   5  -8  -4   18.20    4.20
  -5  -8   4   11.10    3.20
  -5   8   3   17.50    3.10
   5   8  -3   22.10    3.70
  -5   8   3   20.40    3.50
  -5  -8   3   18.10    4.10
   5  -8  -3   16.30    3.80
  -5  -8   3   15.20    2.80
  -5  -8   3   14.40    3.40
  -5   8   2    3.10    2.20
   5   8  -2    0.70    1.80
  -5   8   2    0.70    1.80
   5   8  -2   -1.70    1.70
  -5  -8   2    2.50    2.50
   5  -8  -2    3.80    2.90
  -5   8   1   11.40    2.70
   5   8  -1   16.90    3.30
  -5   8   1   13.00    2.70
   5   8  -1   12.40    3.00
   5  -8  -1   13.60    3.60
  -5  -8   1   11.60    3.30
  -5  -8   1   12.80    2.70
  -5   8   0   92.49    5.40
  -5   8   0   97.99    5.80
   5   8   0   97.09    6.00
   5   8   0   83.39    5.70
   5  -8   0   92.29    5.50
  -5  -8   0   96.99    6.00
   5  -8   0   88.89    6.60
   5  -8   0   83.29    5.60
  -5  -8   0   94.39    6.60
  -5   8  -1   13.20    2.80
   5   8   1   13.40    2.80
   5   8   1   11.50    3.00
  -5   8  -1   16.00    3.00
   5  -8   1   15.50    3.20
  -5  -8  -1   13.80    2.90
  -5  -8  -1   16.10    3.70
   5  -8   1   11.80    2.90
   5  -8   1   10.80    3.10
  -5  -8  -1   12.50    2.60
  -5   8  -2  114.39    5.90
   5   8   2  106.69    6.40
   5   8   2  118.09    6.10
  -5   8  -2  113.39    6.50
  -5  -8  -2  111.89    5.90
   5  -8   2  115.99    6.80
   5  -8   2  127.99    6.50
   5  -8   2  121.69    7.30
  -5  -8  -2  115.39    6.80
  -5   8  -3    2.10    1.90
   5   8   3   -2.30    1.60
  -5   8  -3    1.50    2.00
   5  -8   3    4.90    2.20
  -5  -8  -3    1.80    2.00
   5  -8   3    4.00    2.60
  -5  -8  -3   -0.30    2.00
   5  -8   3    1.00    2.50
   5   8   4   30.20    4.60
  -5   8  -4   33.80    4.10
  -5   8  -4   41.50    4.80
   5  -8   4   48.60    5.60
   5  -8   4   44.20    4.50
  -5  -8  -4   30.60    4.20
   5  -8   4   28.80    4.40
  -5  -8  -4   35.50    4.50
  -5   8  -5    9.20    2.90
  -5   8  -5    8.70    3.20
   5   8   5    6.10    3.00
   5  -8   5    4.60    3.20
   5  -8   5    7.80    3.00
  -5  -8  -5    2.00    2.40
   5  -8   5    5.20    2.40
  -5   8  -6    0.90    2.30
   5   8   6    3.10    3.00
  -5   8  -6    0.10    2.40
   5  -8   6   -1.50    3.00
   5  -8   6    0.10    2.00
  -5  -8  -6   -0.30    2.50
  -5   8  -7    0.00    2.30
   5   8   7    2.30    3.40
  -5   8  -7   -4.70    2.10
  -5  -8  -7   -3.60    2.60
   5  -8   7   -0.10    3.70
   5  -8   7    0.00    2.20
  -5   8  -8   -2.30    2.50
  -5   8  -8   -1.90    4.80
  -5  -8  -8   -0.60    3.60
   5  -8   8    0.20    2.60
   5   9  -7    0.40    2.90
  -5   9   7    2.60    2.90
  -5   9   7   15.30    3.70
  -5  -9   7    3.40    3.50
  -5  -9   7    5.10    2.40
   5  -9  -7    6.30    3.90
  -5  -9   7   14.60    4.60
   5  -9  -7    8.00    3.60
  -5   9   6    0.20    2.80
   5   9  -6    4.70    3.00
  -5   9   6    3.90    2.80
  -5  -9   6    5.90    3.70
  -5  -9   6    4.70    2.30
   5  -9  -6   -2.30    2.50
   5  -9  -6    0.10    3.30
  -5  -9   6    3.10    3.50
  -5   9   5    3.10    2.50
   5   9  -5    1.00    2.40
  -5   9   5    0.00    2.30
  -5  -9   5   -1.70    1.90
  -5  -9   5    1.70    2.90
   5  -9  -5    0.60    3.40
  -5  -9   5   -3.30    2.70
  -5   9   4   39.80    4.70
   5   9  -4   52.39    5.50
  -5   9   4   46.30    5.10
   5  -9  -4   40.30    5.70
  -5  -9   4   52.09    6.20
  -5  -9   4   43.50    6.00
  -5  -9   4   43.50    4.80
   5   9  -3   17.80    3.80
  -5   9   3   14.40    3.10
   5   9  -3   13.60    3.90
  -5   9   3   14.50    3.40
   5  -9  -3   14.90    4.00
  -5  -9   3   18.50    4.30
   5   9  -2    4.10    2.50
   5   9  -2    1.70    2.30
  -5   9   2   -0.40    1.80
  -5   9   2    3.00    2.40
  -5  -9   2    2.20    2.00
  -5  -9   2    3.60    2.70
   5  -9  -2    3.20    3.10
   5   9  -1    7.00    2.80
   5   9  -1    1.80    2.50
  -5   9   1    3.00    2.20
  -5   9   1   -0.70    1.70
  -5  -9   1    3.00    2.20
   5  -9  -1    2.10    2.90
  -5  -9   1    0.00    2.50
   5   9   0   46.90    4.80
  -5   9   0   42.60    4.10
   5   9   0   39.40    4.70
  -5   9   0   43.10    4.80
  -5  -9   0   39.00    4.80
  -5  -9   0   41.90    5.50
   5  -9   0   49.00    5.90
   5   9   1    0.40    2.00
  -5   9  -1    2.60    2.00
   5   9   1    0.70    2.20
  -5   9  -1    1.80    2.30
  -5  -9  -1   -1.30    2.00
   5  -9   1    1.60    2.30
   5  -9   1    0.90    2.90
   5  -9   1    9.90    4.30
  -5  -9  -1   -0.20    2.40
  -5   9  -2   22.00    4.10
   5   9   2   17.20    3.60
  -5   9  -2   20.30    3.50
   5  -9   2   19.10    4.20
   5  -9   2   13.20    3.60
  -5  -9  -2   18.40    4.00
   5  -9   2   17.80    3.40
  -5   9  -3   64.29    6.30
  -5   9  -3   63.49    5.80
   5   9   3   59.19    5.70
   5  -9   3   56.49    6.10
  -5  -9  -3   62.09    5.50
   5  -9   3   61.29    6.20
   5  -9   3   70.99    5.80
  -5  -9  -3   57.19    5.90
   5   9   4    2.90    2.90
  -5   9  -4    0.30    2.50
  -5  -9  -4    0.20    2.50
   5  -9   4   -0.20    3.20
   5  -9   4    4.50    2.90
   5  -9   4    1.60    2.20
  -5  -9  -4   -2.80    2.50
   5   9   5    0.00    3.00
  -5   9  -5    0.10    2.70
   5  -9   5   -1.00    3.20
   5  -9   5    3.80    2.50
  -5  -9  -5    4.40    3.10
  -5   9  -6    2.10    3.10
   5   9   6   -2.10    3.10
  -5  -9  -6   -3.80    2.60
   5  -9   6    0.10    3.90
   5  -9   6    1.90    2.50
   5  -9   7   -1.30    2.60
  -5  -9  -7    2.30    3.60
   5  10  -6    2.40    3.30
  -5  10   6    3.00    3.50
   5 -10  -6    8.40    4.30
  -5 -10   6    4.00    3.70
  -5  10   5   -5.00    2.50
   5  10  -5   -0.90    2.90
   5  10  -5   -1.80    2.70
   5 -10  -5    4.10    3.80
  -5 -10   5   -2.00    2.30
  -5 -10   5   -1.70    3.40
  -5 -10   5    3.70    4.00
  -5  10   4   11.30    3.60
   5  10  -4   15.20    4.30
   5  10  -4   14.00    4.10
  -5 -10   4   15.80    4.80
   5 -10  -4   17.50    4.90
   5  10  -3   -0.90    2.60
   5  10  -3    0.30    2.70
  -5  10   3    3.90    3.00
  -5 -10   3    1.40    2.40
   5 -10  -3    1.50    2.80
  -5 -10   3    3.10    3.40
   5  10  -2   14.00    4.00
  -5  10   2    9.70    3.20
   5  10  -2   14.60    3.90
   5 -10  -2   11.40    4.60
  -5 -10   2   18.60    4.80
  -5 -10   2   13.70    3.60
   5  10  -1   22.80    4.50
   5  10  -1   35.40    5.60
  -5  10   1   38.20    5.20
  -5 -10   1   30.50    5.50
  -5 -10   1   30.20    4.90
   5 -10  -1   24.50    4.90
   5  10   0   24.50    4.30
  -5  10   0   32.90    5.30
   5  10   0   19.90    4.10
  -5 -10   0   19.30    4.60
   5 -10   0   24.30    5.30
  -5 -10   0   19.40    4.00
   5  10   1   -3.30    2.30
  -5  10  -1   -1.50    2.60
  -5 -10  -1    0.60    2.90
   5 -10   1    3.50    3.00
   5  10   2   -0.90    2.60
  -5  10  -2    3.60    2.80
   5 -10   2    4.70    3.70
  -5 -10  -2   -3.70    2.70
   5 -10   2   -0.70    2.70
  -5  10  -3   23.10    4.40
   5  10   3   22.90    4.40
   5 -10   3   33.50    5.50
   5 -10   3   33.00    5.50
  -5 -10  -3   39.90    5.90
   5 -10   3   27.30    5.20
   5  10   4   15.50    4.00
  -5  10  -4   13.50    4.00
   5 -10   4   17.00    4.60
   5 -10   4   18.10    4.10
   5 -10   4   16.70    4.80
  -5 -10  -4    9.50    3.80
   5  10   5   -0.90    3.00
  -5  10  -5   -0.60    3.00
   5 -10   5    0.30    2.60
   5 -10   5    4.60    3.70
  -5 -10  -5    1.10    3.00
   5  11  -3   10.30    4.10
  -5  11   3    9.20    3.80
   5  11  -3   11.60    4.00
  -5 -11   3   12.00    5.30
   5 -11  -3    8.10    4.80
  -5 -11   3    6.30    3.30
   5  11  -2    5.20    3.40
   5  11  -2   -1.50    3.00
  -5  11   2   -0.50    2.90
  -5 -11   2   -5.80    2.80
  -5 -11   2    2.80    3.00
   5 -11  -2    1.60    4.10
  -5  11   1   -2.40    2.60
   5  11  -1    0.10    3.10
   5  11  -1    2.40    2.90
  -5 -11   1   -5.30    2.30
  -5 -11   1    1.20    2.90
   5 -11  -1    4.20    3.60
   5  11   0    8.10    3.90
  -5  11   0    6.50    3.50
   5 -11   0    0.00    3.70
  -5 -11   0    6.50    4.40
   5  11   1   28.20    5.30
  -5  11  -1   36.00    5.90
  -5 -11  -1   31.10    6.00
   5 -11   1   36.40    6.30
  -5  11  -2   80.69    7.80
   5  11   2   86.49    7.70
   5 -11   2   86.69    8.60
  -5 -11  -2   91.09    8.40
  -5  11  -3   14.50    4.70
   5 -11   3   12.40    4.70
  -5 -11  -3   17.10    5.00
   5 -11   3   20.50    5.10
   6   0 -12   -4.20    2.60
   6   0 -12   -0.30    2.40
  -6   0  12   -0.40    2.20
  -6   0  12    3.50    4.80
   6   0 -11    0.00    2.10
  -6   0  11   -0.60    2.50
  -6   0  11    1.00    1.40
  -6   0  11   -0.30    2.30
  -6   0  10    7.80    3.10
  -6   0  10    4.00    1.50
   6   0 -10    3.90    2.40
  -6   0  10   11.10    2.90
  -6   0   9    0.40    1.70
  -6   0   9   -0.30    0.90
   6   0  -9   -0.20    1.50
  -6   0   9   -3.30    1.70
  -6   0   8   -1.00    1.30
   6   0  -8    1.10    1.50
  -6   0   8   -0.80    1.60
  -6   0   8    0.40    0.80
   6   0  -8   -4.40    1.20
   6   0  -7   -1.20    1.20
  -6   0   7    0.50    1.50
  -6   0   7    0.40    0.70
   6   0  -7    1.30    1.60
  -6   0   7   -1.40    1.00
  -6   0   6  131.79    5.60
  -6   0   6  135.39    5.60
  -6   0   6  139.39    4.90
   6   0  -6  132.39    4.50
  -6   0   6  133.99    3.50
   6   0  -6  128.29    5.50
  -6   0   5   -0.40    0.80
  -6   0   5   -0.30    0.40
  -6   0   5    0.60    1.20
   6   0  -5    0.20    0.80
   6   0  -5    0.00    1.40
  -6   0   5   -2.20    0.80
  -6   0   5    0.00    0.50
  -6   0   4  384.86    6.60
  -6   0   4  394.66    9.00
   6   0  -4  392.86    9.50
  -6   0   4  396.06    7.60
  -6   0   4  368.66    8.50
  -6   0   4  369.06    6.70
   6   0  -4  393.96    8.00
  -6   0   3   -0.90    0.90
  -6   0   3    0.30    0.50
   6   0  -3    0.40    0.80
  -6   0   3   -0.60    0.80
  -6   0   3    0.10    0.50
   6   0  -3   -0.40    1.00
  -6   0   3    0.30    0.50
  -6   0   2  247.58    4.20
  -6   0   2  253.77    5.00
   6   0  -2  255.47    6.70
  -6   0   2  252.97    5.30
   6   0  -2  257.37    5.90
  -6   0   2  259.77    5.80
  -6   0   2  261.17    6.30
  -6   0   1   -0.60    0.50
   6   0  -1   -0.10    0.80
   6   0  -1   -0.90    0.90
  -6   0   1    0.50    0.60
  -6   0   1    0.70    0.80
   6   0   0  552.84   10.30
  -6   0   0  545.15   10.10
   6   0   0  561.54   10.50
  -6   0   0  549.05    9.80
   6   0   0  555.84    9.60
  -6   0   0  540.45   10.00
   6   0   0  550.84    8.30
   6   0   1   -0.10    0.60
  -6   0  -1   -0.30    0.70
  -6   0  -1    1.20    0.80
   6   0   1    0.70    0.80
   6   0   1    0.20    0.80
  -6   0  -1    0.90    0.80
   6   0   1    0.30    1.00
   6   0   2 1360.06   20.40
  -6   0  -2 1354.76   21.60
   6   0   2 1384.46   21.40
  -6   0  -2 1355.76   21.90
   6   0   2 1324.17   22.40
   6   0   2 1373.76   21.00
  -6   0  -2 1386.06   21.60
   6   0   3    1.50    1.30
  -6   0  -3   -0.30    0.80
  -6   0  -3    0.10    0.90
  -6   0  -3    0.10    0.80
   6   0   3    0.60    0.90
   6   0   3   -0.60    0.50
   6   0   3    0.10    0.90
   6   0   4    0.80    1.20
   6   0   4   -0.70    1.10
  -6   0  -4   -0.90    1.00
  -6   0  -4    0.80    0.90
  -6   0  -4    0.50    0.90
   6   0   4    0.40    1.00
  -6   0  -5   -0.70    1.00
   6   0   5   -1.00    1.20
   6   0   5    1.10    1.20
  -6   0  -5    0.30    1.30
   6   0   5    0.00    1.40
  -6   0  -6   90.19    5.10
   6   0   6  102.69    5.40
   6   0   6   95.19    4.60
  -6   0  -6  101.19    4.80
   6   0   6  101.49    5.40
   6   0   7    1.30    1.80
   6   0   7   -0.20    1.40
  -6   0  -7    0.80    1.80
   6   0   7   -1.30    1.80
  -6   0  -7   -1.00    1.30
  -6   0  -8   60.69    4.50
   6   0   8   66.29    5.10
  -6   0  -8   71.19    5.40
   6   0   8   62.19    5.40
   6   0   8   63.89    4.50
   6   0   9    0.60    2.20
  -6   0  -9   -0.60    2.10
  -6   0  -9   -1.70    1.50
   6   0   9    0.40    2.60
   6   0   9   -2.40    1.60
   6   0  10   -3.60    1.70
   6   0  10    4.20    3.10
  -6   0 -10    5.10    3.10
   6   0  11   -0.30    2.30
  -6   0 -11    0.50    2.90
   6   0  11   -2.10    2.90
   6   1 -12    6.40    3.20
   6  -1 -12   19.70    4.00
  -6  -1  12   17.10    2.80
  -6  -1  12   21.80    4.60
  -6   1  11   28.80    5.00
   6   1 -11   15.90    3.90
  -6   1  11   15.70    3.80
   6   1 -11   12.90    3.30
  -6   1  11   25.10    3.30
  -6  -1  11   15.70    3.80
   6  -1 -11   19.10    4.20
  -6  -1  11   21.40    2.40
  -6   1  10   56.99    5.40
   6   1 -10   60.09    5.00
  -6   1  10   58.69    3.80
  -6   1  10   63.89    5.80
  -6  -1  10   64.79    5.70
   6  -1 -10   58.09    5.20
  -6  -1  10   58.89    3.00
  -6  -1  10   60.29    5.60
   6   1  -9    4.10    1.90
  -6   1   9    3.50    2.10
  -6   1   9    3.70    2.10
  -6   1   9   -0.10    1.20
   6  -1  -9    4.00    2.10
  -6  -1   9    3.90    1.00
  -6  -1   9   -0.30    1.90
  -6  -1   9    5.20    2.20
   6   1  -8    3.40    1.70
  -6   1   8    3.60    1.30
  -6   1   8    1.10    1.60
   6   1  -8    3.80    2.00
  -6   1   8    2.10    2.00
  -6  -1   8    4.30    0.90
   6  -1  -8    5.10    2.10
  -6  -1   8    3.00    1.80
   6  -1  -8    4.30    2.00
  -6  -1   8    2.20    1.90
   6   1  -7    1.80    1.60
  -6   1   7   -1.60    1.10
  -6   1   7    1.30    1.70
   6   1  -7    0.40    1.30
  -6   1   7    1.00    1.00
   6  -1  -7    0.60    1.40
  -6  -1   7    0.80    1.40
   6  -1  -7   -2.40    1.30
  -6  -1   7    0.10    1.40
  -6  -1   7    0.30    0.50
  -6  -1   7    0.80    0.50
  -6  -1   7    0.70    1.30
   6   1  -6   31.90    3.10
  -6   1   6   33.40    3.20
  -6   1   6   32.60    2.10
  -6   1   6   28.50    2.50
   6  -1  -6   34.70    3.20
  -6  -1   6   34.60    3.30
  -6  -1   6   31.80    2.70
  -6  -1   6   37.90    3.10
  -6  -1   6   30.70    2.70
   6  -1  -6   28.60    2.90
  -6   1   5  183.58    6.30
  -6   1   5  186.78    4.60
  -6   1   5  188.88    4.80
  -6   1   5  188.38    6.40
  -6   1   5  193.18    5.40
  -6  -1   5  185.38    6.10
  -6  -1   5  187.88    5.40
   6  -1  -5  186.78    6.50
  -6  -1   5  186.88    5.90
  -6  -1   5  191.28    6.70
   6  -1  -5  189.78    4.60
  -6  -1   5  183.38    5.70
  -6   1   4   26.10    2.30
  -6   1   4   23.10    1.70
  -6   1   4   22.50    1.50
  -6   1   4   24.80    1.70
   6   1  -4   23.60    2.20
  -6   1   4   22.10    2.30
  -6  -1   4   22.90    2.10
  -6  -1   4   22.80    2.50
  -6  -1   4   21.40    1.70
   6  -1  -4   20.40    2.40
   6  -1  -4   22.50    1.60
  -6  -1   4   29.80    2.40
  -6   1   3   32.70    2.50
  -6   1   3   30.50    1.70
  -6   1   3   31.30    1.60
   6   1  -3   33.30    2.30
  -6   1   3   32.70    1.90
  -6   1   3   32.60    2.30
  -6  -1   3   32.40    2.30
  -6  -1   3   31.60    1.40
  -6  -1   3   29.50    2.00
   6  -1  -3   38.50    2.90
  -6  -1   3   31.00    2.70
   6  -1  -3   31.60    1.90
  -6  -1   3   32.10    1.70
  -6  -1   3   30.50    1.20
  -6   1   2  458.45    8.30
  -6   1   2  462.55    9.30
  -6   1   2  455.95    7.10
  -6   1   2  461.95    8.60
   6   1  -2  450.95    9.20
   6   1  -2  454.25    7.50
  -6   1   2  444.56    9.10
  -6  -1   2  450.45    7.60
  -6  -1   2  446.16    8.10
  -6  -1   2  459.75   10.00
   6  -1  -2  463.35    8.40
  -6  -1   2  456.65    8.00
   6  -1  -2  459.45    9.80
  -6  -1   2  461.55    9.20
  -6   1   1  320.17    4.80
  -6   1   1  311.47    6.90
   6   1  -1  327.17    7.30
  -6   1   1  325.27    7.00
  -6   1   1  324.57    7.00
   6   1  -1  332.67    5.50
  -6  -1   1  327.17    6.20
  -6  -1   1  326.97    6.10
  -6  -1   1  315.47    7.60
   6  -1  -1  322.07    6.40
  -6  -1   1  325.27    6.60
   6  -1  -1  328.87    6.90
  -6  -1   1  329.77    7.10
   6  -1  -1  317.67    7.50
  -6   1   0   89.69    3.00
  -6   1   0   87.79    2.10
   6   1   0   87.79    2.40
  -6   1   0   81.29    3.20
  -6   1   0   84.79    3.30
   6   1   0   89.39    2.90
   6   1   0   93.59    3.50
   6  -1   0   87.39    3.40
  -6  -1   0   81.29    3.40
  -6  -1   0   91.49    3.30
   6  -1   0   88.59    3.00
  -6  -1   0   92.69    2.70
   6  -1   0   83.69    3.30
  -6  -1   0   86.79    3.30
   6   1   1   84.29    3.00
  -6   1  -1   74.89    3.30
  -6   1  -1   85.39    3.30
  -6   1  -1   75.29    2.80
   6   1   1   81.99    3.50
   6   1   1   84.69    2.80
   6  -1   1   86.79    3.20
  -6  -1  -1   77.69    2.70
  -6  -1  -1   81.49    3.10
  -6  -1  -1   79.89    3.20
   6  -1   1   85.99    3.70
   6  -1   1   77.89    3.00
  -6  -1  -1   83.09    3.30
   6  -1   1   78.69    2.50
  -6   1  -2    7.60    1.50
   6   1   2    2.30    1.10
  -6   1  -2    5.40    1.10
   6   1   2    2.60    1.00
  -6   1  -2    6.70    1.30
   6   1   2    5.50    1.20
   6  -1   2    7.10    1.20
   6  -1   2    4.80    1.60
   6  -1   2    5.30    1.10
  -6  -1  -2    5.40    1.10
  -6  -1  -2    7.40    1.40
   6  -1   2    4.30    1.10
  -6  -1  -2    3.10    1.10
  -6  -1  -2    4.80    1.00
   6   1   3  151.38    4.70
  -6   1  -3  141.79    5.10
  -6   1  -3  155.58    4.80
  -6   1  -3  145.09    4.40
   6   1   3  149.19    5.30
   6   1   3  150.78    4.80
  -6  -1  -3  146.89    5.00
   6  -1   3  139.29    4.60
   6  -1   3  150.18    3.70
  -6  -1  -3  150.28    4.70
   6  -1   3  153.08    4.80
  -6  -1  -3  150.18    5.10
  -6  -1  -3  153.78    3.60
   6  -1   3  149.09    5.40
   6   1   4  162.18    5.60
  -6   1  -4  154.88    6.60
   6   1   4  163.68    5.90
   6   1   4  156.98    5.30
  -6   1  -4  156.48    4.80
  -6   1  -4  140.69    5.40
   6   1   4  159.48    3.00
   6  -1   4  166.18    6.20
   6  -1   4  152.58    5.10
   6  -1   4  153.58    5.40
   6  -1   4  155.78    3.20
  -6  -1  -4  148.59    5.30
  -6  -1  -4  160.78    5.50
  -6  -1  -4  160.48    5.30
   6   1   5    8.80    2.00
   6   1   5   11.60    2.30
   6   1   5   11.20    2.10
  -6   1  -5    9.80    2.20
  -6   1  -5   10.10    1.70
   6  -1   5    9.40    1.80
  -6  -1  -5   12.00    2.10
  -6  -1  -5    7.70    1.90
   6  -1   5   11.50    2.40
   6  -1   5    8.10    2.00
   6   1   6  545.15   13.10
   6   1   6  564.44   12.50
  -6   1  -6  557.24   11.90
   6   1   6  522.05   13.00
  -6   1  -6  569.94   13.60
  -6  -1  -6  546.95   13.10
   6  -1   6  540.45   13.80
   6  -1   6  542.55   12.10
   6  -1   6  532.45   13.00
  -6  -1  -6  550.64   12.80
   6   1   7   35.40    3.50
  -6   1  -7   39.90    4.10
  -6   1  -7   37.30    3.30
   6   1   7   36.40    3.90
   6   1   7   36.00    4.00
   6  -1   7   43.20    4.30
   6  -1   7   36.90    3.40
  -6  -1  -7   35.40    3.50
   6  -1   7   36.60    4.10
  -6  -1  -7   35.60    3.80
   6   1   8   77.59    5.00
  -6   1  -8   80.59    5.70
  -6   1  -8   82.39    4.80
   6   1   8   77.79    5.90
   6   1   8   75.89    5.30
   6  -1   8   74.69    5.70
   6  -1   8   85.49    5.00
  -6  -1  -8   78.49    5.50
  -6  -1  -8   78.39    5.10
   6  -1   8   81.09    5.60
  -6   1  -9   51.29    5.30
   6   1   9   39.20    5.30
   6   1   9   56.99    4.70
   6  -1   9   43.90    4.40
  -6  -1  -9   57.19    5.40
  -6  -1  -9   46.40    4.50
   6  -1   9   46.00    5.30
   6  -1   9   46.10    5.20
   6   1  10   -0.60    2.50
   6   1  10    2.50    2.10
  -6   1 -10   -0.60    2.20
  -6  -1 -10    5.00    2.90
   6  -1  10    6.40    2.60
   6  -1  10   -0.80    2.70
  -6  -1 -10    0.30    2.20
   6   1  11    4.20    3.70
  -6   1 -11    8.30    3.70
   6   1  11    3.10    2.70
   6  -1  11    1.60    3.60
  -6  -1 -11    9.20    3.60
   6  -1  11    0.00    2.60
  -6   2  11   -2.00    2.60
   6   2 -11   -1.90    2.10
  -6   2  11   -0.50    1.70
  -6   2  11    4.00    2.90
  -6  -2  11   -0.60    1.00
  -6  -2  11    2.80    2.90
   6  -2 -11   -0.50    2.30
  -6   2  10    0.20    2.00
   6   2 -10    1.50    1.80
   6   2 -10    1.00    2.10
  -6   2  10    0.90    1.50
  -6   2  10   -3.10    1.80
  -6  -2  10    1.20    2.30
   6  -2 -10    1.30    2.20
  -6  -2  10   -0.20    0.80
  -6   2   9   34.80    4.00
   6   2  -9   40.00    4.30
   6   2  -9   39.90    3.80
  -6   2   9   38.70    4.70
  -6   2   9   46.00    3.50
   6  -2  -9   39.80    4.20
  -6  -2   9   41.50    4.30
  -6  -2   9   49.20    4.80
  -6  -2   9   36.50    1.80
  -6   2   8   67.99    5.20
   6   2  -8   62.19    4.50
  -6   2   8   64.99    3.80
   6   2  -8   64.19    4.20
  -6   2   8   74.59    4.70
  -6  -2   8   75.09    4.70
   6  -2  -8   72.19    4.80
  -6  -2   8   74.09    4.90
  -6  -2   8   68.09    4.60
   6  -2  -8   75.79    5.10
  -6   2   7   24.10    3.20
  -6   2   7   22.40    2.40
  -6   2   7   18.20    2.70
  -6  -2   7   23.00    3.00
   6  -2  -7   24.30    3.30
  -6  -2   7   19.50    2.90
  -6  -2   7   18.90    2.90
  -6  -2   7   20.70    3.00
  -6  -2   7   25.30    3.40
   6  -2  -7   22.30    2.90
  -6   2   6  108.69    5.40
  -6   2   6  108.49    4.60
  -6   2   6  106.49    4.10
  -6  -2   6  103.49    4.60
  -6  -2   6  107.99    5.10
   6  -2  -6  112.49    5.30
  -6  -2   6  113.49    5.00
  -6  -2   6  108.49    5.40
   6  -2  -6  115.69    5.40
  -6  -2   6  103.19    4.70
  -6   2   5  403.36    8.90
  -6   2   5  403.56   10.20
  -6   2   5  399.76    8.60
   6  -2  -5  385.56   10.10
  -6  -2   5  394.86    9.80
  -6  -2   5  407.36    9.50
  -6  -2   5  408.06    9.10
   6  -2  -5  392.56    9.90
  -6  -2   5  399.76   10.50
  -6  -2   5  406.76    9.10
  -6   2   4    5.20    1.10
  -6   2   4    5.40    1.60
  -6   2   4    7.60    1.30
  -6   2   4    8.10    1.40
   6   2  -4    5.40    1.10
  -6   2   4    5.80    1.50
   6  -2  -4    7.70    1.00
  -6  -2   4    7.10    1.30
  -6  -2   4    4.90    1.60
   6  -2  -4    8.70    1.90
  -6  -2   4    6.30    1.40
  -6  -2   4    6.20    1.60
  -6   2   3  356.16    7.60
  -6   2   3  358.46    9.00
   6   2  -3  353.26    7.20
   6   2  -3  341.97    8.30
  -6   2   3  360.76    6.90
  -6   2   3  335.87    8.20
  -6   2   3  351.26    8.40
   6  -2  -3  357.96    6.40
  -6  -2   3  358.96    5.90
   6  -2  -3  340.37    8.70
  -6  -2   3  353.96    6.10
  -6  -2   3  334.47    9.00
  -6  -2   3  359.96    8.00
  -6  -2   3  351.76    7.00
  -6   2   2  168.88    5.20
  -6   2   2  173.78    4.90
  -6   2   2  171.08    5.00
  -6   2   2  166.08    3.80
   6   2  -2  166.78    5.30
   6   2  -2  167.38    4.20
   6  -2  -2  168.58    5.60
   6  -2  -2  167.18    4.20
  -6  -2   2  165.98    4.10
  -6  -2   2  167.98    5.70
  -6  -2   2  174.28    5.00
  -6  -2   2  173.58    3.90
  -6  -2   2  169.78    3.80
  -6   2   1   91.49    3.50
  -6   2   1   98.19    2.60
   6   2  -1   94.49    3.80
  -6   2   1   95.69    3.40
  -6   2   1  105.19    3.90
   6   2  -1  101.39    3.00
  -6  -2   1  100.29    3.70
  -6  -2   1   99.99    2.30
   6  -2  -1  100.09    4.10
  -6  -2   1  100.79    4.10
  -6  -2   1   99.19    3.10
   6  -2  -1  101.19    3.40
   6  -2  -1   96.49    3.40
  -6  -2   1   93.99    3.30
  -6   2   0  489.75    9.60
  -6   2   0  464.45    9.80
   6   2   0  477.85    9.90
   6   2   0  480.55    8.60
  -6   2   0  475.75    8.20
  -6   2   0  473.45    8.80
   6   2   0  489.05    8.70
  -6  -2   0  482.05    9.70
  -6  -2   0  476.45   10.00
   6  -2   0  480.45    9.60
   6  -2   0  469.75    9.20
  -6  -2   0  485.25    7.70
  -6  -2   0  486.25    9.50
   6  -2   0  472.15    9.90
  -6   2  -1   59.89    2.90
  -6   2  -1   53.99    3.00
   6   2   1   60.89    3.20
   6   2   1   56.19    2.60
  -6   2  -1   59.89    2.40
  -6   2  -1   58.49    2.30
   6   2   1   58.69    2.60
   6  -2   1   57.19    2.80
  -6  -2  -1   58.69    2.90
  -6  -2  -1   63.39    3.10
  -6  -2  -1   56.99    3.00
   6  -2   1   57.89    2.90
   6  -2   1   58.59    3.20
  -6  -2  -1   60.09    2.20
  -6   2  -2  523.15   11.00
   6   2   2  521.65   10.20
  -6   2  -2  520.85   10.40
   6   2   2  529.55   10.40
   6   2   2  532.25   11.00
  -6   2  -2  521.15    9.30
  -6  -2  -2  531.05   10.90
   6  -2   2  522.65   10.10
  -6  -2  -2  524.75   10.90
  -6  -2  -2  532.35   10.10
  -6  -2  -2  524.05    9.60
   6  -2   2  515.25   10.30
   6  -2   2  531.05   10.00
   6  -2   2  521.95   11.40
   6   2   3  144.69    5.20
  -6   2  -3  140.79    3.90
  -6   2  -3  143.69    4.70
  -6   2  -3  131.99    5.00
   6   2   3  138.49    4.70
   6   2   3  143.49    4.90
  -6  -2  -3  147.39    5.20
   6  -2   3  139.09    4.70
   6  -2   3  140.49    5.60
  -6  -2  -3  136.89    4.00
   6  -2   3  134.99    4.70
  -6  -2  -3  133.19    5.00
  -6  -2  -3  144.39    4.50
   6  -2   3  141.59    4.10
  -6   2  -4   50.49    3.50
   6   2   4   47.80    3.30
   6   2   4   50.59    3.40
   6   2   4   45.90    3.00
  -6   2  -4   53.29    2.60
  -6  -2  -4   48.50    2.10
   6  -2   4   49.00    2.20
   6  -2   4   54.49    3.40
   6  -2   4   46.50    3.80
   6  -2   4   50.59    3.10
  -6  -2  -4   44.80    3.30
  -6  -2  -4   53.89    3.10
  -6  -2  -4   43.60    3.10
  -6   2  -5    0.50    1.40
   6   2   5    1.00    1.30
   6   2   5   -0.80    1.20
   6   2   5    0.80    1.50
  -6   2  -5    0.70    1.00
   6  -2   5    3.80    1.40
  -6  -2  -5   -0.40    1.20
   6  -2   5    2.20    1.60
   6  -2   5   -1.60    1.60
  -6  -2  -5   -0.30    1.20
   6   2   6    0.80    1.80
  -6   2  -6    0.60    1.70
  -6   2  -6    0.10    1.10
   6   2   6    0.60    1.50
   6   2   6    0.40    1.40
  -6  -2  -6    1.90    1.70
   6  -2   6   -0.70    1.70
   6  -2   6   -1.50    1.50
  -6  -2  -6   -0.10    1.40
   6  -2   6    1.20    1.50
   6   2   7  193.38    8.10
   6   2   7  223.88    7.70
  -6   2  -7  207.48    8.20
   6   2   7  188.28    7.40
  -6  -2  -7  211.28    8.00
   6  -2   7  198.48    7.00
   6  -2   7  225.08    9.10
   6  -2   7  215.38    8.40
  -6  -2  -7  214.88    8.00
   6   2   8   29.00    4.40
   6   2   8   19.40    3.20
  -6   2  -8   23.90    3.90
   6  -2   8   24.70    4.10
   6  -2   8   28.00    4.40
   6  -2   8   23.30    3.40
  -6  -2  -8   30.30    3.80
  -6  -2  -8   29.90    3.90
   6   2   9   46.50    5.50
  -6   2  -9   49.20    5.00
   6   2   9   43.80    4.60
  -6  -2  -9   52.89    4.90
   6  -2   9   53.69    5.80
   6  -2   9   46.60    5.50
   6  -2   9   47.60    4.30
  -6  -2  -9   47.00    4.90
  -6   2 -10   49.00    5.60
   6   2  10   46.60    6.10
   6   2  10   54.59    5.30
   6  -2  10   55.69    6.30
  -6  -2 -10   56.59    5.40
   6  -2  10   65.79    6.50
   6  -2  10   58.39    5.20
  -6  -2 -10   57.29    5.80
   6   2  11   17.90    3.90
  -6  -2 -11   15.00    3.90
  -6  -2 -11   20.70    4.80
   6  -2  11   18.30    4.60
   6  -2  11   24.00    7.70
   6   3 -11   -0.80    2.40
  -6   3  11   -1.50    2.70
  -6   3  11    5.00    3.20
  -6   3  11    2.30    2.30
   6  -3 -11    0.30    2.70
  -6  -3  11   -0.20    1.00
  -6  -3  11   -3.40    2.70
  -6   3  10   15.90    3.50
  -6   3  10   12.10    2.70
   6   3 -10   14.00    3.10
  -6   3  10   20.40    4.20
  -6  -3  10   14.60    1.60
  -6  -3  10   17.40    3.70
   6  -3 -10   16.30    3.70
   6   3  -9   13.70    2.90
  -6   3   9    7.90    2.70
  -6   3   9   15.00    2.70
  -6   3   9   11.10    2.80
  -6  -3   9   10.10    3.00
  -6  -3   9   16.20    3.20
   6  -3  -9   15.80    3.60
   6   3  -8   36.30    3.70
  -6   3   8   37.90    3.90
  -6   3   8   36.40    4.30
  -6   3   8   32.30    3.30
   6   3  -8   34.80    3.20
  -6  -3   8   35.20    4.00
   6  -3  -8   29.80    3.90
   6  -3  -8   45.70    4.30
  -6  -3   8   34.40    4.00
  -6  -3   8   45.90    4.30
   6   3  -7  112.89    5.30
  -6   3   7  121.29    6.10
  -6   3   7  116.09    5.00
  -6   3   7  109.89    5.30
  -6  -3   7  118.79    5.60
  -6  -3   7  117.09    6.10
   6  -3  -7  111.09    5.80
  -6  -3   7  117.69    5.40
   6  -3  -7  116.29    6.00
  -6  -3   7  111.99    5.80
  -6   3   6   -0.20    1.20
   6   3  -6    3.00    1.50
  -6   3   6   -0.20    1.10
  -6   3   6    2.40    1.70
  -6  -3   6    0.70    1.40
  -6  -3   6    2.10    1.40
   6  -3  -6    1.10    1.50
  -6  -3   6    1.30    1.70
  -6  -3   6    1.00    1.60
   6  -3  -6    1.00    1.70
   6   3  -5   36.50    2.80
  -6   3   5   35.40    2.60
  -6   3   5   34.50    3.30
  -6   3   5   34.80    2.70
   6  -3  -5   31.20    3.00
  -6  -3   5   35.30    3.30
  -6  -3   5   30.80    3.20
   6  -3  -5   33.00    3.40
  -6  -3   5   31.90    2.50
  -6  -3   5   28.00    2.50
   6   3  -4  163.08    5.20
  -6   3   4  150.28    5.10
  -6   3   4  156.18    5.80
  -6   3   4  154.48    4.80
  -6  -3   4  153.48    3.30
  -6  -3   4  154.98    4.50
   6  -3  -4  145.79    6.00
  -6  -3   4  153.38    5.90
   6  -3  -4  149.39    5.50
  -6  -3   4  156.98    5.10
  -6  -3   4  149.88    6.10
  -6  -3   4  146.99    3.30
   6   3  -3  114.79    4.70
   6   3  -3  115.89    4.00
  -6   3   3  105.39    3.60
  -6   3   3  106.59    4.50
  -6   3   3  112.69    4.50
  -6   3   3  112.49    4.20
  -6  -3   3  110.89    5.10
  -6  -3   3  110.99    3.00
  -6  -3   3  109.29    4.00
   6  -3  -3  108.89    5.00
  -6  -3   3  111.29    3.20
   6  -3  -3  106.49    2.80
   6   3  -2   63.89    2.90
  -6   3   2   66.19    3.50
  -6   3   2   70.09    2.70
   6   3  -2   68.59    3.70
  -6   3   2   72.29    3.30
  -6   3   2   66.89    3.10
  -6  -3   2   69.99    2.50
  -6  -3   2   63.19    3.00
  -6  -3   2   67.99    1.90
   6  -3  -2   68.79    2.60
   6  -3  -2   64.89    3.70
  -6  -3   2   70.39    2.70
   6  -3  -2   67.99    3.10
   6   3  -1  187.68    4.90
  -6   3   1  181.38    4.60
  -6   3   1  173.18    4.80
  -6   3   1  183.88    5.40
   6   3  -1  177.08    5.70
  -6   3   1  178.78    5.60
   6  -3  -1  183.08    5.20
   6  -3  -1  178.18    6.00
   6  -3  -1  179.98    5.00
  -6  -3   1  189.58    6.20
  -6  -3   1  178.58    5.30
  -6  -3   1  185.28    5.10
  -6  -3   1  180.78    4.60
   6   3   0  271.97    6.30
  -6   3   0  265.07    7.00
  -6   3   0  263.97    5.70
  -6   3   0  256.67    6.70
   6   3   0  265.07    7.10
  -6   3   0  262.07    6.00
   6   3   0  260.87    6.00
   6  -3   0  254.07    7.20
  -6  -3   0  273.87    6.80
   6  -3   0  267.47    6.60
  -6  -3   0  261.97    7.30
   6  -3   0  260.97    6.70
  -6  -3   0  273.97    6.90
  -6   3  -1  123.99    3.30
  -6   3  -1  119.79    4.00
  -6   3  -1  122.59    4.30
   6   3   1  122.19    4.70
  -6   3  -1  122.19    4.70
   6   3   1  121.19    4.00
   6   3   1  125.49    4.20
  -6  -3  -1  125.89    3.00
  -6  -3  -1  124.09    4.60
  -6  -3  -1  129.89    4.70
  -6  -3  -1  129.79    4.70
   6  -3   1  120.69    4.60
   6  -3   1  119.29    4.20
   6  -3   1  122.59    4.80
   6   3   2   54.79    3.30
  -6   3  -2   58.79    2.10
  -6   3  -2   55.79    3.00
  -6   3  -2   58.39    3.40
   6   3   2   54.79    3.00
  -6   3  -2   53.79    2.90
   6   3   2   60.49    3.20
   6  -3   2   59.99    3.80
   6  -3   2   56.79    3.10
  -6  -3  -2   56.49    3.30
   6  -3   2   60.09    3.20
  -6  -3  -2   54.59    3.30
  -6  -3  -2   53.19    3.00
  -6  -3  -2   62.29    2.50
   6   3   3  194.98    6.20
  -6   3  -3  187.78    6.40
  -6   3  -3  191.08    4.30
   6   3   3  203.38    6.30
  -6   3  -3  202.08    6.00
   6   3   3  192.48    5.90
   6  -3   3  190.28    5.80
  -6  -3  -3  198.28    6.40
   6  -3   3  179.18    6.70
  -6  -3  -3  196.88    5.60
  -6  -3  -3  189.78    5.20
  -6  -3  -3  195.18    6.40
   6  -3   3  191.88    5.60
   6  -3   3  184.28    5.80
   6   3   4   18.60    2.60
   6   3   4   26.80    2.60
   6   3   4   22.70    2.60
  -6   3  -4   17.30    2.60
  -6   3  -4   22.30    1.70
  -6  -3  -4   20.00    2.20
   6  -3   4   23.60    2.50
   6  -3   4   22.80    2.00
  -6  -3  -4   22.40    2.00
   6  -3   4   22.10    3.10
  -6  -3  -4   21.60    2.70
  -6  -3  -4   25.90    2.80
   6  -3   4   28.00    2.60
  -6   3  -5   12.00    2.60
   6   3   5   11.60    2.20
   6   3   5   10.90    2.40
   6   3   5   10.40    2.10
  -6  -3  -5   17.80    2.60
   6  -3   5   10.60    2.50
  -6  -3  -5   10.80    2.10
   6  -3   5   10.80    2.20
   6  -3   5   12.80    2.10
   6   3   6   52.49    3.80
   6   3   6   48.60    4.30
  -6   3  -6   49.40    4.00
   6   3   6   52.79    3.90
   6  -3   6   51.49    4.80
   6  -3   6   46.40    3.60
  -6  -3  -6   44.70    3.80
  -6  -3  -6   53.19    3.90
   6  -3   6   52.29    4.30
  -6   3  -7   10.90    2.90
   6   3   7    9.60    2.50
   6   3   7   12.40    3.20
   6  -3   7    8.20    2.70
   6  -3   7    9.80    2.30
  -6  -3  -7   11.70    2.80
  -6  -3  -7    9.30    2.50
   6  -3   7    8.60    3.00
  -6   3  -8   31.10    4.30
   6   3   8   19.40    3.30
   6   3   8   30.20    4.60
  -6  -3  -8   21.90    3.60
   6  -3   8   23.10    4.10
  -6  -3  -8   23.40    3.80
   6  -3   8   29.00    3.60
   6  -3   8   19.70    3.70
  -6   3  -9    8.50    3.30
   6   3   9    7.70    3.20
   6   3   9    3.90    2.30
   6  -3   9    9.40    3.30
  -6  -3  -9    7.00    2.80
  -6  -3  -9   14.40    3.50
   6  -3   9    5.60    2.30
   6  -3   9    7.90    3.40
   6   3  10  125.19    7.60
  -6   3 -10  122.49    8.20
   6   3  10  140.09    8.80
   6  -3  10  138.29    7.20
  -6  -3 -10  134.39    8.00
  -6  -3 -10  141.79    8.20
   6  -3  10  123.99    8.70
   6  -3  10  112.99    8.20
  -6   4  11    1.90    3.00
  -6   4  11    8.80    3.10
   6   4 -11    4.80    2.80
  -6  -4  11    5.10    1.30
   6  -4 -11    7.40    3.70
   6   4 -10   15.40    3.30
  -6   4  10   10.40    3.20
  -6   4  10    9.20    3.00
  -6   4  10    8.60    3.30
  -6  -4  10   10.70    1.50
   6  -4 -10    9.00    3.30
  -6   4   9    1.00    2.30
   6   4  -9   -2.10    1.50
   6   4  -9    0.50    1.80
  -6   4   9   -0.10    1.90
  -6   4   9    2.30    1.90
  -6  -4   9   -0.40    0.70
   6  -4  -9   -0.90    2.20
  -6  -4   9   -5.00    1.70
   6   4  -8   -0.60    1.40
   6   4  -8    4.60    2.10
  -6   4   8    0.90    1.70
  -6   4   8    3.10    2.30
  -6   4   8    3.70    2.10
  -6  -4   8    5.40    2.50
   6  -4  -8    4.00    2.50
  -6  -4   8    1.90    2.00
   6  -4  -8    0.80    2.30
  -6  -4   8    2.20    0.80
   6   4  -7    2.20    1.40
  -6   4   7    2.50    2.10
  -6   4   7    1.20    1.60
   6   4  -7   -0.30    1.30
  -6   4   7    4.60    1.80
  -6  -4   7    2.40    1.90
  -6  -4   7    1.60    0.70
  -6  -4   7    0.00    1.80
   6  -4  -7   -1.30    1.70
   6  -4  -7    2.70    2.10
   6   4  -6   73.39    4.00
  -6   4   6   71.09    4.90
  -6   4   6   73.39    4.30
  -6   4   6   83.39    4.60
   6   4  -6   77.79    4.50
   6  -4  -6   76.39    5.10
  -6  -4   6   81.19    2.40
  -6  -4   6   81.29    5.30
  -6  -4   6   79.39    2.50
  -6  -4   6   78.99    4.20
   6  -4  -6   77.99    5.00
  -6  -4   6   77.39    5.10
  -6   4   5   17.50    2.50
   6   4  -5   14.40    2.00
  -6   4   5   15.90    2.70
  -6   4   5   11.40    2.10
   6   4  -5   15.30    2.40
  -6  -4   5   15.30    1.30
  -6  -4   5   12.50    1.30
  -6  -4   5   16.80    2.80
   6  -4  -5   11.40    2.40
   6  -4  -5   17.00    2.90
  -6  -4   5   13.10    2.00
  -6  -4   5   16.20    2.90
  -6   4   4   22.80    2.50
   6   4  -4   25.40    2.70
   6   4  -4   26.30    1.90
  -6   4   4   35.00    3.00
  -6   4   4   24.20    2.40
  -6  -4   4   31.10    1.80
  -6  -4   4   30.90    3.30
  -6  -4   4   27.30    2.30
  -6  -4   4   26.50    1.80
  -6  -4   4   31.10    3.40
   6  -4  -4   25.60    2.70
   6  -4  -4   35.90    3.50
  -6   4   3    1.70    1.40
  -6   4   3    0.10    0.90
   6   4  -3    0.00    1.20
   6   4  -3    4.20    1.30
  -6   4   3    2.90    1.30
   6   4  -3    2.40    0.70
  -6  -4   3    1.40    1.00
   6  -4  -3    2.20    1.30
  -6  -4   3    5.80    1.90
  -6  -4   3    0.90    0.80
  -6  -4   3    2.80    1.60
   6  -4  -3    3.40    1.70
  -6  -4   3    4.00    0.90
   6  -4  -3    2.40    0.80
  -6   4   2   17.60    2.20
   6   4  -2   20.80    2.10
   6   4  -2   23.10    2.50
  -6   4   2   22.10    2.00
  -6   4   2   20.20    2.40
  -6  -4   2   19.00    2.50
  -6  -4   2   21.70    1.80
   6  -4  -2   24.90    2.30
   6  -4  -2   19.80    2.00
   6  -4  -2   21.50    2.60
  -6  -4   2   19.10    1.80
  -6  -4   2   18.00    1.90
   6  -4  -2   19.80    1.80
  -6   4   1  290.47    7.80
  -6   4   1  298.07    7.70
   6   4  -1  289.27    7.20
  -6   4   1  290.77    6.90
  -6   4   1  292.27    6.70
   6   4  -1  280.57    8.00
  -6  -4   1  297.07    7.30
   6  -4  -1  285.67    7.00
   6  -4  -1  289.47    7.30
  -6  -4   1  277.17    8.30
   6  -4  -1  279.17    8.30
  -6  -4   1  285.97    7.30
   6   4   0   75.69    3.50
   6   4   0   72.29    3.90
  -6   4   0   74.99    2.80
  -6   4   0   78.09    4.00
  -6   4   0   75.49    3.60
  -6   4   0   74.09    3.30
   6   4   0   78.09    3.80
  -6  -4   0   79.09    4.30
   6  -4   0   76.59    3.60
   6  -4   0   73.09    4.10
  -6  -4   0   71.19    3.60
   6  -4   0   72.09    3.60
  -6  -4   0   70.39    3.60
   6   4   1  106.79    4.00
  -6   4  -1  107.69    4.70
  -6   4  -1  113.89    4.40
  -6   4  -1  108.29    3.00
   6   4   1  103.79    4.60
  -6   4  -1  101.19    4.10
   6   4   1  106.79    4.40
  -6  -4  -1  109.99    4.50
  -6  -4  -1  106.19    2.50
  -6  -4  -1  103.99    4.60
  -6  -4  -1  114.19    4.90
   6  -4   1  111.79    4.90
   6  -4   1  101.29    4.20
   6  -4   1  111.69    4.90
  -6   4  -2   30.30    2.50
  -6   4  -2   28.80    2.50
   6   4   2   32.60    2.80
   6   4   2   33.20    2.90
  -6   4  -2   29.70    1.40
   6   4   2   25.30    2.40
  -6   4  -2   28.30    2.60
   6  -4   2   31.00    2.80
  -6  -4  -2   30.90    2.90
  -6  -4  -2   33.70    2.90
   6  -4   2   30.70    2.70
  -6  -4  -2   31.30    2.80
  -6  -4  -2   31.80    1.80
   6  -4   2   33.40    3.30
  -6   4  -3   12.30    2.20
   6   4   3   16.70    2.60
  -6   4  -3   10.20    2.00
   6   4   3   14.90    2.30
   6   4   3   15.20    2.30
  -6  -4  -3   16.40    2.20
   6  -4   3   17.80    2.30
  -6  -4  -3    8.40    1.80
   6  -4   3   10.80    2.40
  -6  -4  -3   15.40    1.70
  -6  -4  -3   13.90    2.40
   6  -4   3   15.80    2.30
   6   4   4   68.09    4.10
  -6   4  -4   86.29    4.50
  -6   4  -4   84.09    4.80
   6   4   4   73.29    4.10
   6   4   4   79.59    4.60
   6  -4   4   81.19    4.00
  -6  -4  -4   69.19    3.50
  -6  -4  -4   75.69    4.60
   6  -4   4   73.99    4.30
  -6  -4  -4   85.29    4.00
   6  -4   4   78.19    4.10
   6  -4   4   82.79    5.30
  -6   4  -5  120.09    5.90
   6   4   5  128.49    6.10
   6   4   5  134.09    5.90
   6   4   5  129.99    5.50
   6  -4   5  129.19    5.40
   6  -4   5  128.49    6.70
   6  -4   5  108.99    5.50
  -6  -4  -5  126.49    5.20
  -6  -4  -5  131.69    6.20
  -6   4  -6    8.70    2.40
   6   4   6   10.60    2.70
   6   4   6   16.60    2.80
  -6  -4  -6   13.50    2.50
   6  -4   6    9.10    2.20
   6  -4   6   10.80    2.60
  -6  -4  -6   15.60    3.00
   6  -4   6    6.90    2.80
   6   4   7    8.30    2.90
   6   4   7    7.50    2.30
  -6   4  -7    7.80    2.60
   6  -4   7    6.70    2.70
  -6  -4  -7    6.50    2.20
   6  -4   7    7.70    3.00
  -6  -4  -7    3.20    2.40
   6  -4   7    3.10    1.80
   6   4   8   15.20    3.20
  -6   4  -8   14.40    3.30
   6   4   8   18.70    3.90
  -6  -4  -8   12.60    3.30
  -6  -4  -8   24.20    3.90
   6  -4   8   20.20    4.20
   6  -4   8   25.40    3.70
   6  -4   8   17.90    3.80
   6   4   9   -0.50    2.90
   6   4   9   -3.80    2.00
  -6   4  -9    0.70    2.50
  -6  -4  -9   -0.70    2.30
   6  -4   9   -1.50    1.90
   6  -4   9    4.00    3.10
  -6  -4  -9   -1.20    2.10
   6  -4   9   -0.60    2.90
   6   4  10   23.30    4.10
   6   4  10   18.40    4.80
  -6   4 -10   11.70    4.00
  -6  -4 -10   12.80    3.90
   6  -4  10   20.50    3.70
   6  -4  10   19.30    4.80
  -6  -4 -10   19.00    4.00
   6  -4  10    9.10    4.10
  -6   5  10   10.30    3.60
  -6   5  10    6.60    3.30
  -6   5  10   10.20    3.10
   6   5 -10    3.70    2.50
  -6  -5  10   14.60    4.10
   6  -5 -10   15.70    4.00
  -6  -5  10   16.80    2.00
   6   5  -9    8.30    2.80
  -6   5   9    0.70    2.50
  -6   5   9    7.20    2.70
  -6   5   9    3.40    2.50
   6  -5  -9    7.60    3.30
  -6  -5   9    2.80    3.00
  -6  -5   9    6.00    1.30
   6   5  -8  144.79    7.10
  -6   5   8  134.09    7.70
  -6   5   8  144.59    6.90
  -6   5   8  154.78    7.30
   6  -5  -8  151.08    7.90
   6  -5  -8  142.79    7.50
  -6  -5   8  155.48    8.20
  -6  -5   8  151.18    4.30
  -6  -5   8  149.88    8.00
   6   5  -7    6.70    2.20
  -6   5   7    9.20    2.40
  -6   5   7   10.70    2.60
  -6   5   7   12.00    3.00
  -6  -5   7   12.90    3.40
   6  -5  -7    9.40    2.80
  -6  -5   7   10.20    1.60
   6  -5  -7   13.10    3.30
  -6  -5   7   10.50    2.80
  -6   5   6  133.09    6.10
   6   5  -6  148.49    6.40
  -6   5   6  137.29    6.30
  -6   5   6  127.49    6.60
   6  -5  -6  136.69    6.60
  -6  -5   6  148.39    7.20
  -6  -5   6  145.39    4.30
  -6  -5   6  135.29    7.10
   6  -5  -6  150.18    7.20
  -6   5   5  152.08    6.00
   6   5  -5  151.28    6.30
  -6   5   5  154.98    6.30
  -6   5   5  157.18    6.80
   6  -5  -5  152.98    6.50
   6  -5  -5  156.08    7.20
  -6  -5   5  150.38    7.20
  -6  -5   5  153.48    5.30
  -6  -5   5  159.58    7.40
  -6  -5   5  161.48    4.70
  -6   5   4   -0.50    1.10
  -6   5   4   -1.60    1.10
  -6   5   4   -1.80    1.30
   6   5  -4   -0.40    1.20
  -6  -5   4    0.20    1.50
  -6  -5   4   -1.60    1.50
   6  -5  -4   -1.40    1.40
  -6  -5   4   -1.00    0.80
   6  -5  -4    1.10    1.90
  -6  -5   4    0.00    0.80
  -6   5   3   -0.60    0.90
  -6   5   3   -0.10    1.20
   6   5  -3   -0.10    1.50
   6   5  -3   -0.50    1.20
  -6   5   3    0.90    1.50
  -6  -5   3    0.50    1.50
  -6  -5   3    1.10    1.50
  -6  -5   3   -0.40    0.80
  -6  -5   3    0.10    0.90
   6  -5  -3    0.80    1.80
   6  -5  -3    2.10    1.40
   6   5  -2   36.00    3.00
  -6   5   2   29.20    2.60
   6   5  -2   29.50    3.00
  -6   5   2   36.00    3.00
  -6   5   2   27.20    2.90
  -6  -5   2   28.60    2.30
   6  -5  -2   27.40    2.20
  -6  -5   2   28.30    2.40
   6  -5  -2   25.50    2.40
   6  -5  -2   28.00    2.60
  -6  -5   2   26.20    3.30
   6  -5  -2   23.50    3.20
   6   5  -1  316.27    9.10
  -6   5   1  345.47    8.80
   6   5  -1  320.77    8.50
  -6   5   1  314.97    8.10
  -6   5   1  323.97    8.80
  -6  -5   1  313.37    8.40
   6  -5  -1  337.17    8.60
   6  -5  -1  344.57    8.20
  -6  -5   1  325.87    8.20
   6  -5  -1  327.97    7.30
  -6  -5   1  319.37    9.70
  -6   5   0   82.19    4.30
  -6   5   0   74.49    3.80
   6   5   0   78.89    4.30
  -6   5   0   77.49    4.00
   6  -5   0   81.29    4.80
  -6  -5   0   80.39    4.70
  -6  -5   0   75.89    3.90
  -6  -5   0   82.09    4.20
   6  -5   0   80.49    2.90
   6  -5   0   80.19    4.20
   6  -5   0   74.59    3.90
   6   5   1    3.20    1.50
   6   5   1    0.90    1.20
  -6   5  -1    1.70    1.20
  -6   5  -1    1.10    1.40
  -6   5  -1    0.00    1.20
   6  -5   1    1.40    1.50
  -6  -5  -1    3.10    1.40
   6  -5   1    1.80    1.30
  -6  -5  -1    0.80    1.30
   6  -5   1   -1.10    1.40
  -6  -5  -1    1.00    1.50
   6   5   2    7.70    1.90
   6   5   2    4.10    1.60
  -6   5  -2    5.60    1.90
  -6   5  -2    4.70    1.60
   6  -5   2    5.80    2.00
   6  -5   2    2.80    1.60
  -6  -5  -2    3.10    1.40
  -6  -5  -2    5.70    1.70
   6  -5   2    6.20    1.70
  -6  -5  -2    5.80    1.80
   6   5   3   84.79    4.50
   6   5   3   82.59    4.80
  -6   5  -3   80.69    4.50
   6   5   3   90.29    4.60
  -6   5  -3   89.69    4.90
   6  -5   3   91.39    4.80
  -6  -5  -3   86.59    3.90
  -6  -5  -3   94.79    5.10
  -6  -5  -3   86.69    4.60
   6  -5   3   82.09    5.10
   6  -5   3   83.49    4.50
  -6   5  -4   94.29    5.30
   6   5   4   98.59    5.40
   6   5   4   92.59    4.80
   6   5   4   98.39    5.10
  -6   5  -4   98.89    5.20
  -6  -5  -4   97.59    4.90
  -6  -5  -4   98.39    4.20
   6  -5   4   97.19    5.00
   6  -5   4   96.89    4.90
  -6  -5  -4   88.79    5.20
   6  -5   4   95.99    5.80
  -6   5  -5  145.59    6.80
   6   5   5  154.78    6.70
  -6   5  -5  143.39    6.50
   6   5   5  143.29    6.00
   6   5   5  149.99    7.00
   6  -5   5  140.29    7.50
  -6  -5  -5  135.69    6.60
  -6  -5  -5  141.19    5.60
   6  -5   5  143.99    6.10
   6   5   6   39.80    4.20
  -6   5  -6   31.40    3.90
  -6   5  -6   29.60    3.80
   6   5   6   30.40    3.90
   6  -5   6   23.40    4.10
   6  -5   6   31.40    3.60
  -6  -5  -6   36.60    3.50
  -6  -5  -6   31.40    4.10
   6   5   7    9.20    3.10
  -6   5  -7   15.00    3.30
  -6   5  -7    6.00    2.60
   6   5   7    6.50    2.60
   6  -5   7    6.40    3.20
  -6  -5  -7    7.10    2.20
  -6  -5  -7   11.90    3.10
   6  -5   7    5.70    2.20
   6   5   8   42.10    4.90
  -6   5  -8   38.30    4.80
  -6   5  -8   30.70    4.40
   6   5   8   41.40    5.40
  -6  -5  -8   45.50    5.30
   6  -5   8   49.00    4.60
   6  -5   8   29.80    5.10
  -6  -5  -8   38.50    4.50
   6  -5   8   40.50    5.20
  -6   5  -9    5.40    3.10
   6   5   9   -1.60    2.80
   6   5   9    1.60    2.70
  -6  -5  -9    1.30    2.80
   6  -5   9    1.60    2.20
  -6  -5  -9    2.70    2.80
   6  -5   9   -0.20    2.90
   6  -5   9    0.90    3.30
  -6   5 -10    4.10    3.20
   6   5  10    1.40    2.80
  -6  -5 -10   -0.30    2.80
   6  -5  10    3.70    4.00
  -6   6  10   31.10    5.40
  -6   6  10   36.10    5.10
   6   6 -10   36.90    5.30
   6  -6 -10   35.00    5.80
  -6  -6  10   28.50    5.40
  -6  -6  10   28.40    2.70
   6   6  -9    2.90    2.30
  -6   6   9    5.50    2.70
  -6   6   9    4.90    2.90
  -6   6   9    6.20    3.40
  -6  -6   9    5.90    3.50
   6  -6  -9    5.30    3.30
  -6  -6   9    6.60    1.50
  -6   6   8   31.40    4.40
  -6   6   8   24.30    4.00
  -6   6   8   20.80    4.00
   6   6  -8   22.20    3.80
  -6  -6   8   29.00    4.70
   6  -6  -8   21.10    4.00
  -6  -6   8   24.50    2.50
  -6  -6   8   32.70    5.30
   6  -6  -8   25.40    5.20
  -6   6   7    6.50    2.40
   6   6  -7    9.60    2.70
  -6   6   7    6.00    2.50
  -6   6   7    2.70    2.50
  -6  -6   7   10.80    1.80
   6  -6  -7    6.70    2.80
   6  -6  -7   10.90    3.30
  -6  -6   7    4.10    2.70
  -6  -6   7    1.60    2.70
  -6   6   6   18.00    3.40
   6   6  -6   17.70    3.20
  -6   6   6   19.80    3.30
  -6   6   6   30.40    3.70
   6  -6  -6   16.40    3.20
  -6  -6   6   15.10    3.30
  -6  -6   6   14.90    2.20
   6  -6  -6   18.30    3.60
  -6  -6   6   17.50    3.50
  -6   6   5    9.10    2.20
  -6   6   5    5.30    2.20
   6   6  -5    9.10    2.20
  -6   6   5   12.20    2.50
  -6  -6   5   10.70    3.10
   6  -6  -5   12.70    2.70
  -6  -6   5   17.50    3.60
   6  -6  -5   14.50    3.10
  -6  -6   5   15.90    2.20
  -6   6   4   23.10    3.20
  -6   6   4   16.20    2.70
  -6   6   4   14.40    2.70
   6   6  -4   19.50    3.00
  -6  -6   4   15.40    3.30
   6  -6  -4   20.70    3.10
  -6  -6   4   20.90    2.40
   6  -6  -4   20.30    3.70
  -6  -6   4   10.00    2.60
  -6   6   3  104.39    5.30
   6   6  -3   96.09    5.10
   6   6  -3   98.49    5.70
  -6   6   3   94.89    5.10
  -6   6   3   96.59    4.80
  -6  -6   3   99.09    4.10
  -6  -6   3   91.49    5.60
  -6  -6   3   98.59    5.90
   6  -6  -3   91.19    4.60
  -6  -6   3  100.39    4.50
   6  -6  -3  100.19    6.10
  -6   6   2   39.70    3.50
   6   6  -2   38.70    3.60
  -6   6   2   32.80    3.30
  -6   6   2   36.30    3.20
   6   6  -2   38.20    3.40
  -6  -6   2   36.30    2.70
   6  -6  -2   39.70    3.00
  -6  -6   2   40.00    4.20
  -6  -6   2   37.30    3.10
   6  -6  -2   35.40    4.10
   6   6  -1   43.00    3.90
  -6   6   1   43.10    3.60
  -6   6   1   45.30    3.50
   6   6  -1   49.40    3.70
  -6   6   1   47.40    3.50
  -6  -6   1   41.40    3.00
   6  -6  -1   42.60    2.80
  -6  -6   1   50.19    4.40
  -6  -6   1   47.30    3.60
   6  -6  -1   38.40    4.20
   6  -6  -1   49.80    3.50
   6  -6  -1   43.20    3.70
  -6   6   0   -1.40    1.20
  -6   6   0   -0.80    1.20
   6   6   0   -1.30    1.50
   6   6   0    1.10    1.60
   6  -6   0   -0.60    1.20
  -6  -6   0    2.00    1.20
  -6  -6   0   -2.70    1.00
  -6  -6   0    0.20    1.70
   6  -6   0    2.20    1.60
   6  -6   0   -1.10    1.70
   6   6   1    3.20    1.70
  -6   6  -1    1.40    1.50
  -6   6  -1   -0.50    1.30
   6   6   1   -0.20    1.40
   6  -6   1    1.10    1.70
   6  -6   1    0.10    1.30
  -6  -6  -1    2.20    1.80
  -6  -6  -1   -0.10    1.30
  -6  -6  -1    0.50    1.40
   6  -6   1    2.70    2.10
   6   6   2   54.09    4.20
  -6   6  -2   65.99    4.30
   6   6   2   69.09    4.40
  -6   6  -2   70.19    4.60
  -6  -6  -2   69.99    4.80
   6  -6   2   64.39    4.70
  -6  -6  -2   59.59    4.20
   6  -6   2   71.79    4.50
  -6  -6  -2   71.39    4.80
   6  -6   2   68.79    4.90
  -6   6  -3    3.40    1.80
  -6   6  -3    1.00    1.70
   6   6   3    2.60    1.60
   6   6   3    0.10    1.60
   6  -6   3    1.00    1.80
   6  -6   3    1.30    1.60
   6  -6   3    2.00    2.10
  -6  -6  -3    2.20    1.70
  -6  -6  -3    3.40    1.90
  -6  -6  -3    4.50    2.20
   6   6   4    6.20    2.00
  -6   6  -4    8.00    2.30
  -6   6  -4    5.80    2.20
   6   6   4    6.00    2.20
  -6  -6  -4    5.40    2.10
   6  -6   4    4.70    1.90
  -6  -6  -4    8.00    2.40
   6  -6   4    2.70    2.10
   6  -6   4    7.10    2.30
  -6   6  -5   -1.80    1.60
   6   6   5   -2.60    1.90
  -6   6  -5    1.80    1.90
  -6  -6  -5    1.10    1.90
   6  -6   5    0.90    1.70
   6  -6   5   -0.50    2.10
  -6   6  -6   53.29    5.00
  -6   6  -6   56.79    5.00
   6   6   6   45.10    5.20
   6  -6   6   62.69    4.70
  -6  -6  -6   60.89    5.30
   6  -6   6   51.29    5.80
   6   6   7    0.00    2.50
  -6   6  -7    0.00    2.10
  -6   6  -7    1.30    2.20
   6  -6   7   -0.40    2.70
  -6  -6  -7   -1.30    2.20
   6  -6   7   -0.10    1.80
  -6   6  -8    7.60    3.10
   6   6   8    6.00    3.40
  -6   6  -8    3.60    2.50
   6  -6   8    2.80    3.20
   6  -6   8    0.70    2.10
  -6  -6  -8   -0.70    2.40
  -6   6  -9   17.50    4.20
  -6   6  -9   14.80    4.10
   6   6   9   15.30    4.50
  -6  -6  -9   17.20    4.30
   6  -6   9   20.80    3.80
   6  -6   9   19.70    5.20
  -6   7   9   12.00    3.90
  -6   7   9   11.10    3.80
   6   7  -9   14.90    3.70
  -6   7   9   17.30    4.00
  -6  -7   9   17.40    4.60
  -6  -7   9   11.90    2.30
   6  -7  -9   14.20    4.00
   6   7  -8    6.00    2.80
  -6   7   8    1.70    3.00
  -6   7   8    6.10    2.80
  -6   7   8    1.90    2.70
   6  -7  -8    3.20    2.80
  -6  -7   8    0.60    1.50
  -6  -7   8    3.90    3.10
  -6  -7   8    0.60    2.80
  -6   7   7   27.70    4.70
   6   7  -7   36.70    4.70
  -6   7   7   29.30    4.60
  -6   7   7   41.60    4.70
  -6  -7   7   43.50    5.80
   6  -7  -7   35.50    5.30
  -6  -7   7   31.20    5.10
   6  -7  -7   29.30    4.70
  -6  -7   7   31.00    3.20
   6   7  -6    7.80    2.70
  -6   7   6    8.00    2.60
  -6   7   6    9.90    3.00
  -6   7   6   10.70    2.90
   6  -7  -6   11.00    3.60
  -6  -7   6    9.20    3.20
  -6  -7   6    5.50    3.00
   6  -7  -6    9.70    3.00
  -6  -7   6    8.60    1.90
  -6   7   5   25.20    3.80
  -6   7   5   26.70    3.80
  -6   7   5   21.30    3.50
   6   7  -5   25.00    3.80
  -6  -7   5   26.60    4.20
   6  -7  -5   20.90    4.10
   6  -7  -5   28.90    3.70
  -6  -7   5   28.40    3.10
  -6  -7   5   22.10    4.10
  -6   7   4  180.68    7.60
  -6   7   4  184.68    7.50
  -6   7   4  198.48    7.90
   6   7  -4  192.88    8.00
  -6  -7   4  185.18    8.70
   6  -7  -4  175.88    8.60
   6  -7  -4  195.48    7.40
  -6  -7   4  189.58    9.00
  -6  -7   4  183.88    6.70
  -6   7   3   12.80    2.50
  -6   7   3   16.40    2.80
   6   7  -3   14.70    3.10
   6   7  -3   11.40    2.70
  -6   7   3   13.50    2.70
   6  -7  -3   18.80    2.90
  -6  -7   3    5.10    2.60
   6  -7  -3   19.50    3.80
   6   7  -2   74.99    5.30
  -6   7   2   66.19    4.50
  -6   7   2   67.89    4.60
   6   7  -2   65.99    4.60
   6  -7  -2   73.29    5.80
   6  -7  -2   67.99    5.20
  -6  -7   2   57.49    5.30
  -6  -7   2   62.59    4.30
   6   7  -1    4.50    2.20
  -6   7   1    8.70    2.30
  -6   7   1    4.80    2.00
   6   7  -1    6.00    2.10
  -6  -7   1    5.10    1.50
  -6  -7   1    2.30    1.60
  -6  -7   1    2.80    2.00
   6  -7  -1    4.30    2.40
   6  -7  -1    5.30    1.90
   6   7   0   68.99    4.80
  -6   7   0   58.39    4.30
   6   7   0   55.49    4.40
  -6   7   0   65.79    4.40
   6  -7   0   64.69    4.60
   6  -7   0   64.69    4.50
  -6  -7   0   59.09    5.20
  -6  -7   0   68.49    4.70
  -6  -7   0   66.09    4.00
   6  -7   0   68.59    5.30
   6   7   1  247.58    8.60
  -6   7  -1  245.28    8.50
  -6   7  -1  251.47    8.60
   6   7   1  235.48    8.50
  -6  -7  -1  247.08    9.50
  -6  -7  -1  243.58    8.10
   6  -7   1  249.58    8.50
   6  -7   1  247.78    9.60
  -6  -7  -1  262.57    9.10
   6  -7   1  254.97    9.00
  -6   7  -2   28.20    3.70
   6   7   2   28.50    3.80
  -6   7  -2   22.50    3.20
   6   7   2   24.80    3.30
  -6  -7  -2   25.20    3.40
  -6  -7  -2   21.10    3.50
   6  -7   2   31.20    4.10
   6  -7   2   21.40    3.40
  -6  -7  -2   21.30    3.60
   6  -7   2   28.50    4.00
   6   7   3   23.10    3.70
  -6   7  -3   24.40    3.60
  -6   7  -3   26.30    3.70
   6   7   3   27.20    3.40
  -6  -7  -3   16.00    3.00
  -6  -7  -3   30.40    4.10
   6  -7   3   26.60    4.10
   6  -7   3   18.60    3.70
   6  -7   3   22.00    3.60
   6   7   4   36.60    4.40
  -6   7  -4   39.00    4.30
  -6   7  -4   36.90    4.10
  -6  -7  -4   35.80    4.20
  -6  -7  -4   32.80    4.10
   6  -7   4   43.60    5.10
   6  -7   4   41.90    4.40
   6  -7   4   43.80    4.20
   6   7   5    6.50    2.90
  -6   7  -5    3.30    2.30
  -6   7  -5    5.10    2.30
  -6  -7  -5   -0.50    2.10
   6  -7   5    2.70    2.80
   6  -7   5    3.60    2.10
  -6   7  -6   25.00    4.10
   6   7   6   16.30    3.80
  -6   7  -6   22.90    4.00
  -6  -7  -6   19.50    3.80
   6  -7   6   12.70    3.80
   6  -7   6   27.60    4.00
  -6   7  -7   -3.00    2.10
  -6   7  -7    0.80    2.30
   6   7   7    0.60    3.00
   6  -7   7   -1.80    2.00
  -6  -7  -7   -0.30    2.50
   6  -7   7   -0.80    3.10
  -6   7  -8   -1.70    2.20
   6   7   8    2.50    3.30
  -6   7  -8    1.40    2.80
   6  -7   8   -0.20    2.30
   6  -7   8    1.60    3.80
  -6  -7  -8    0.40    2.80
  -6   8   8    8.80    3.60
  -6   8   8   19.90    4.50
   6   8  -8   19.60    4.30
  -6   8   8   15.10    4.00
  -6  -8   8   16.80    2.80
  -6  -8   8   20.50    5.20
   6  -8  -8   22.60    4.60
  -6  -8   8   22.50    7.40
  -6   8   7    0.10    2.60
   6   8  -7    1.20    2.50
  -6   8   7   -2.80    2.30
   6  -8  -7    0.90    3.20
  -6  -8   7   -0.10    3.00
   6  -8  -7    0.50    2.60
  -6  -8   7    4.70    3.30
  -6  -8   7    1.00    1.80
   6   8  -6    7.60    3.00
  -6   8   6   10.10    3.20
  -6   8   6   11.00    3.30
  -6  -8   6    4.50    3.30
   6  -8  -6    3.40    3.20
  -6  -8   6    7.80    2.30
  -6  -8   6    9.50    3.60
   6  -8  -6    1.60    2.60
  -6   8   5   -1.40    1.80
   6   8  -5   -2.30    1.80
  -6   8   5    1.50    2.20
  -6  -8   5   -3.60    1.40
  -6  -8   5    1.10    2.70
   6  -8  -5   -1.20    2.30
  -6  -8   5   -2.30    2.20
   6  -8  -5   -2.00    2.00
  -6   8   4   84.89    5.60
   6   8  -4   93.39    6.10
   6   8  -4   92.29    6.70
  -6   8   4   86.69    5.70
   6  -8  -4   80.69    5.30
   6  -8  -4   92.49    7.10
  -6  -8   4   82.69    6.80
  -6  -8   4   90.79    5.40
  -6  -8   4   83.49    6.80
  -6   8   3    1.30    2.10
   6   8  -3    5.90    2.50
  -6   8   3    3.60    2.10
   6   8  -3    3.80    2.30
  -6  -8   3    5.30    2.90
   6  -8  -3    2.30    2.70
  -6   8   2  203.08    8.00
   6   8  -2  221.38    9.20
   6   8  -2  205.88    8.50
  -6   8   2  194.48    8.00
   6  -8  -2  197.88    9.60
  -6  -8   2  201.28    9.70
  -6  -8   2  218.98    8.30
  -6   8   1   85.29    5.30
   6   8  -1   87.99    5.90
  -6   8   1   86.99    5.70
   6   8  -1   77.79    5.50
  -6  -8   1   82.89    6.50
  -6  -8   1   75.89    5.30
   6  -8  -1   89.29    6.50
   6   8   0   21.60    3.40
  -6   8   0   21.30    3.50
  -6   8   0   23.90    3.40
   6   8   0   26.20    3.90
  -6  -8   0   19.70    3.10
   6  -8   0   23.30    3.50
  -6  -8   0   21.40    3.60
  -6  -8   0   20.50    4.00
   6  -8   0   26.00    4.50
   6   8   1    9.80    2.80
  -6   8  -1    7.70    2.40
  -6   8  -1   10.10    2.80
   6   8   1    9.50    2.60
   6  -8   1    7.00    2.50
   6  -8   1   10.20    3.10
  -6  -8  -1    8.60    2.70
  -6  -8  -1    8.40    2.20
   6  -8   1    8.60    2.70
  -6  -8  -1   13.10    3.20
   6   8   2    2.00    2.00
   6   8   2   -0.40    1.90
  -6   8  -2    0.70    2.00
  -6   8  -2   -0.10    1.80
   6  -8   2    0.10    2.00
   6  -8   2   -2.90    2.30
   6  -8   2   -0.70    1.50
  -6  -8  -2    0.20    2.20
  -6  -8  -2   -0.60    1.50
  -6   8  -3    4.90    2.60
   6   8   3   -0.80    1.90
  -6   8  -3   -1.00    1.70
  -6  -8  -3   -0.50    1.90
   6  -8   3    0.90    2.40
   6  -8   3   -1.10    1.60
   6  -8   3    3.30    2.50
  -6  -8  -3    1.80    2.10
  -6   8  -4    8.30    2.70
   6   8   4    6.50    2.70
  -6   8  -4   10.00    3.10
  -6  -8  -4    3.40    2.60
   6  -8   4    7.00    2.50
  -6  -8  -4    4.30    2.70
   6  -8   4    4.90    3.20
   6  -8   4    3.00    2.80
  -6   8  -5    0.80    2.10
  -6   8  -5   11.50    3.40
   6   8   5    9.90    3.50
   6  -8   5    6.30    2.60
  -6  -8  -5    9.10    3.20
   6  -8   5    5.90    3.40
   6   8   6   13.40    3.90
  -6   8  -6   11.40    3.30
  -6   8  -6   10.20    3.50
  -6  -8  -6   12.50    3.60
   6  -8   6   15.90    4.70
   6  -8   6    5.40    2.60
  -6   8  -7   52.29    5.60
   6   8   7   43.20    6.50
  -6   8  -7   51.19    6.30
  -6  -8  -7   48.40    6.20
   6  -8   7   62.29    7.70
   6  -8   7   51.89    5.60
  -6   8  -8    7.10    3.50
  -6   9   7   -0.40    2.80
  -6   9   7   -2.80    2.70
   6   9  -7    0.20    2.80
  -6  -9   7    0.40    2.00
  -6  -9   7   -7.60    2.50
   6  -9  -7   -1.20    3.20
  -6  -9   7   -4.00    2.90
   6  -9  -7   -1.10    3.10
   6   9  -6   -1.10    2.30
  -6   9   6   -3.40    2.50
  -6   9   6   -2.00    2.30
   6  -9  -6    2.10    3.60
   6  -9  -6    4.10    3.50
  -6  -9   6    3.70    3.70
  -6  -9   6    2.00    2.20
  -6  -9   6   -3.00    2.70
  -6   9   5   46.70    5.60
   6   9  -5   50.09    5.80
  -6   9   5   51.49    5.50
   6   9  -5   39.50    6.00
  -6  -9   5   46.70    6.10
  -6  -9   5   44.60    4.90
   6  -9  -5   50.59    6.30
  -6  -9   5   49.60    6.70
   6   9  -4   12.10    3.30
  -6   9   4   15.30    3.50
  -6   9   4   14.70    3.60
   6   9  -4   13.20    3.80
   6  -9  -4   10.80    4.20
  -6  -9   4   19.10    4.50
  -6   9   3    0.60    2.10
  -6   9   3    4.40    2.50
   6   9  -3    2.20    2.70
   6   9  -3   -0.80    2.30
  -6  -9   3    1.80    3.10
   6  -9  -3   -1.40    2.70
  -6  -9   3    0.70    1.90
  -6   9   2   -1.20    2.00
   6   9  -2    0.80    2.40
  -6   9   2   -1.30    1.80
   6   9  -2   -0.20    2.00
   6  -9  -2   -0.60    2.70
  -6  -9   2    2.60    2.70
  -6  -9   2    3.60    2.40
  -6   9   1   18.70    3.40
   6   9  -1   17.70    3.50
   6   9  -1   18.00    3.70
  -6   9   1   21.80    3.70
  -6  -9   1   19.30    3.60
   6  -9  -1   22.40    4.90
  -6  -9   1   16.40    4.00
  -6   9   0   -2.40    1.60
  -6   9   0    0.80    2.10
   6   9   0   -1.30    2.00
   6   9   0    0.40    2.20
   6  -9   0    0.30    2.80
  -6  -9   0   -0.70    1.80
  -6  -9   0    1.80    2.60
   6   9   1    1.00    2.30
  -6   9  -1    3.60    2.60
  -6   9  -1    2.20    2.20
   6   9   1    6.60    2.60
   6  -9   1   -2.70    2.70
  -6  -9  -1    1.40    2.80
  -6  -9  -1    1.90    2.30
   6  -9   1   -0.10    2.30
  -6   9  -2    0.70    2.50
   6   9   2   -0.60    2.20
  -6   9  -2   -1.00    1.80
  -6  -9  -2    0.80    2.70
   6  -9   2   -0.30    2.60
  -6  -9  -2    0.00    1.90
   6  -9   2   -3.80    1.70
   6  -9   2    1.60    2.70
  -6   9  -3    4.60    2.50
  -6   9  -3    8.90    3.10
   6   9   3    3.60    2.80
  -6  -9  -3   -0.20    2.70
   6  -9   3    9.80    3.40
   6  -9   3    0.00    2.10
   6  -9   3    3.30    2.90
  -6  -9  -3    6.20    2.60
   6   9   4   -0.10    2.70
  -6   9  -4    0.90    2.40
  -6   9  -4    1.50    2.20
  -6  -9  -4    1.20    2.60
   6  -9   4    1.40    2.90
  -6  -9  -4   -0.90    2.80
   6  -9   4    1.50    3.00
   6  -9   4    1.80    2.30
   6   9   5   11.60    3.70
  -6   9  -5    7.10    3.10
  -6   9  -5   10.70    3.50
   6  -9   5    9.70    3.20
   6  -9   5   14.10    4.30
  -6  -9  -5   14.60    3.90
   6   9   6   20.30    4.90
  -6   9  -6   19.30    4.70
   6  -9   6   19.90    4.10
  -6  -9  -6   20.30    4.60
   6  -9   6   27.50    5.80
   6 -10  -6   12.70    4.90
  -6 -10   6   22.40    5.80
  -6  10   5   -0.50    2.60
   6  10  -5    0.90    3.00
   6  10  -5    2.30    3.30
   6 -10  -5   -2.30    3.40
  -6 -10   5   -2.30    2.90
   6  10  -4   37.30    6.10
   6  10  -4   33.70    5.50
  -6  10   4   41.00    5.50
   6 -10  -4   16.50    4.90
  -6 -10   4   30.60    5.80
  -6 -10   4   40.70    5.20
   6  10  -3   -1.20    2.40
  -6  10   3   -0.40    2.50
   6  10  -3    0.20    2.80
   6 -10  -3    4.10    3.60
  -6 -10   3    1.70    3.20
  -6 -10   3    5.00    2.80
   6  10  -2    3.10    2.80
  -6  10   2    1.90    2.60
   6  10  -2    7.10    3.60
  -6 -10   2    5.00    3.40
   6 -10  -2    3.10    3.50
  -6 -10   2    8.60    3.00
  -6  10   1    4.20    2.60
   6  10  -1    4.60    3.00
   6  10  -1   -0.60    2.60
  -6 -10   1    0.20    3.30
   6 -10  -1    2.10    3.20
  -6 -10   1    1.60    2.40
  -6  10   0    3.00    2.90
   6  10   0    9.10    3.30
   6  10   0    9.20    3.30
   6 -10   0    9.40    4.30
  -6 -10   0    3.70    3.40
  -6 -10   0    4.20    2.80
   6  10   1   13.20    3.80
  -6  10  -1   23.10    4.30
   6 -10   1   20.60    4.90
  -6 -10  -1   21.80    5.00
  -6  10  -2   60.19    6.20
   6  10   2   50.59    6.00
   6 -10   2   45.80    6.60
  -6 -10  -2   56.29    6.70
   6 -10   2   53.59    6.10
  -6  10  -3   45.70    5.90
   6  10   3   40.60    5.90
  -6 -10  -3   38.00    6.30
   6 -10   3   43.80    6.50
   6 -10   3   37.20    7.20
   6 -10   3   33.50    5.50
   6  10   4   19.60    4.70
  -6  10  -4   18.50    4.60
   6 -10   4   13.50    4.50
  -6 -10  -4   13.60    4.40
   6 -10   4   17.70    4.20
   6 -10   4    9.80    4.10
  -6  10  -5    4.10    3.50
   6 -10   5    1.30    3.80
   6 -10   5    1.50    2.70
  -6 -10  -5    4.20    3.50
   6  11  -3   27.50    6.00
   6  11  -3   14.90    4.60
  -6  11   3   16.80    4.40
  -6 -11   3   20.70    4.60
   6  11  -2   24.90    5.10
  -6  11   2   28.60    5.00
   6  11  -2   26.40    5.40
  -6 -11   2   21.70    4.60
   6 -11  -2   15.90    5.00
  -6 -11   2   19.70    5.40
   6  11  -1    0.70    2.80
   6  11  -1    4.40    3.40
  -6  11   1    1.50    3.00
   6 -11  -1    2.80    4.00
  -6 -11   1    2.70    3.00
  -6 -11   1    3.70    3.80
  -6  11   0    0.30    2.90
   6  11   0   -2.60    2.80
  -6 -11   0    2.10    3.70
   6 -11   0   -0.40    3.60
   6  11   1   15.50    4.20
  -6  11  -1   16.90    4.30
   6 -11   1   18.40    5.80
  -6 -11  -1   15.50    5.00
  -6  11  -2   28.70    5.10
  -6 -11  -2   20.30    5.30
   6 -11   2   17.20    5.30
   7   0 -11    2.70    2.50
  -7   0  11   -4.00    2.30
  -7   0  11    0.30    1.30
  -7   0  10   -0.20    2.00
  -7   0  10    2.80    1.30
  -7   0  10    2.20    2.10
   7   0 -10   -0.80    2.00
  -7   0   9   -1.20    1.60
  -7   0   9   -0.50    0.90
   7   0  -9    1.80    1.90
  -7   0   9    0.50    1.90
   7   0  -8   68.09    4.60
  -7   0   8   64.39    4.90
   7   0  -8   67.89    4.70
  -7   0   8   61.79    2.80
  -7   0   8   61.69    4.20
   7   0  -7   -1.20    1.30
  -7   0   7    1.40    1.30
   7   0  -7   -0.10    1.60
  -7   0   7   -2.10    1.30
  -7   0   7    0.90    0.80
  -7   0   7   -0.10    1.50
  -7   0   6  939.11   14.70
   7   0  -6  983.80   19.10
  -7   0   6  948.21   18.40
  -7   0   6  933.21   14.90
  -7   0   6  935.91   18.70
   7   0  -6  973.50   16.70
  -7   0   6  926.01   16.80
  -7   0   5   -0.90    0.70
   7   0  -5   -0.70    1.30
   7   0  -5   -1.60    0.70
  -7   0   5    0.40    1.20
  -7   0   5   -0.10    0.50
  -7   0   5    1.70    1.20
  -7   0   5    0.30    0.50
   7   0  -4   -0.60    1.30
  -7   0   4    1.60    0.70
  -7   0   4    0.10    0.60
  -7   0   4    0.60    1.00
   7   0  -4    0.10    0.80
  -7   0   4    0.90    0.50
  -7   0   4    1.70    1.20
  -7   0   3    0.00    0.50
   7   0  -3   -0.50    0.80
  -7   0   3   -0.20    0.60
  -7   0   3    0.00    0.50
   7   0  -3   -0.90    1.20
  -7   0   3   -0.50    0.90
  -7   0   3    0.10    0.80
  -7   0   2  346.67    7.90
   7   0  -2  346.27    7.60
  -7   0   2  360.16    7.50
  -7   0   2  340.37    6.60
  -7   0   2  345.97    7.10
   7   0  -2  347.17    8.50
   7   0  -1   -0.30    1.00
   7   0  -1    0.30    1.00
  -7   0   1    0.30    0.80
  -7   0   1   -0.20    0.70
  -7   0   1    0.70    0.80
   7   0   0  284.27    6.20
   7   0   0  284.57    6.90
  -7   0   0  281.97    6.40
  -7   0   0  282.87    6.70
   7   0   0  294.57    7.10
   7   0   0  280.57    4.80
  -7   0   0  287.67    6.70
  -7   0  -1    0.80    0.80
   7   0   1   -0.30    1.10
  -7   0  -1    0.10    0.80
   7   0   1   -1.00    0.60
   7   0   1    0.90    0.90
  -7   0  -1    0.70    0.80
   7   0   1   -0.40    0.80
   7   0   2   41.40    2.20
  -7   0  -2   44.30    2.60
   7   0   2   39.80    2.50
   7   0   2   41.80    2.90
   7   0   2   43.40    2.30
  -7   0  -2   47.70    2.70
  -7   0  -2   38.10    2.60
   7   0   3   -1.10    0.60
  -7   0  -3    0.90    1.00
   7   0   3   -1.00    1.10
   7   0   3    0.20    0.90
   7   0   3    0.30    1.00
  -7   0  -3    0.00    0.90
  -7   0  -3    1.60    1.00
   7   0   4   59.79    3.90
  -7   0  -4   56.89    3.90
  -7   0  -4   51.49    3.10
  -7   0  -4   54.69    3.40
   7   0   4   60.59    3.50
   7   0   4   58.19    3.30
   7   0   5    0.30    1.20
   7   0   5    1.00    1.50
   7   0   5    0.10    1.40
  -7   0  -5    1.50    1.60
  -7   0  -5    1.00    1.10
   7   0   6   41.30    3.90
   7   0   6   37.70    3.90
  -7   0  -6   37.80    3.70
   7   0   6   38.20    3.40
  -7   0  -6   37.00    3.20
  -7   0  -7    0.30    1.50
   7   0   7   -0.50    1.40
   7   0   7    1.50    1.90
   7   0   7   -1.90    1.60
  -7   0  -7   -1.80    1.60
   7   0   8    6.20    2.70
   7   0   8    4.00    2.00
  -7   0  -8    2.30    1.70
   7   0   8    0.60    2.20
  -7   0  -8    6.70    2.50
  -7   0  -9   -1.50    1.70
   7   0   9   -1.30    1.70
   7   0   9   -1.10    2.30
   7   0   9    0.40    2.60
  -7   0  -9   -1.10    2.10
   7   0  10   13.50    3.30
   7   0  10   13.50    4.10
  -7   0 -10    5.80    3.00
   7   0  11   -6.20    2.10
  -7   1  11   -1.60    2.50
   7   1 -11    0.70    2.40
   7   1 -11    0.20    2.40
  -7   1  11   -0.30    1.60
  -7  -1  11   -0.30    1.10
  -7  -1  11    1.30    3.90
  -7  -1  11    0.60    2.80
   7  -1 -11   -0.80    2.20
  -7   1  10   15.30    3.30
  -7   1  10   14.00    2.30
  -7   1  10   17.10    3.80
   7   1 -10   17.70    3.30
  -7  -1  10   21.30    4.20
  -7  -1  10   16.80    2.00
  -7  -1  10   13.50    3.20
   7  -1 -10   15.80    3.60
   7   1  -9   62.79    4.60
  -7   1   9   57.29    4.60
  -7   1   9   50.89    3.30
  -7   1   9   64.79    5.50
  -7  -1   9   55.29    4.90
  -7  -1   9   51.59    4.40
  -7  -1   9   53.69    2.40
   7  -1  -9   52.09    4.60
   7   1  -8    8.60    2.30
  -7   1   8    7.30    1.50
  -7   1   8    5.50    2.30
   7   1  -8    9.00    2.50
  -7   1   8    7.10    2.10
  -7  -1   8    7.70    2.60
  -7  -1   8    8.90    2.20
   7  -1  -8   10.90    2.50
   7  -1  -8    9.80    2.70
  -7  -1   8    8.70    1.20
  -7   1   7   66.89    3.90
  -7   1   7   69.69    3.20
   7   1  -7   82.09    4.90
   7   1  -7   70.59    4.00
  -7   1   7   71.89    4.80
  -7  -1   7   72.39    4.50
  -7  -1   7   78.09    4.30
  -7  -1   7   66.09    2.10
  -7  -1   7   62.99    4.40
   7  -1  -7   72.29    4.80
   7  -1  -7   70.39    4.50
  -7   1   6  252.77    7.00
   7   1  -6  260.17    7.30
  -7   1   6  253.27    8.10
   7   1  -6  247.48    8.20
  -7   1   6  262.77    8.50
  -7   1   6  248.68    6.10
  -7  -1   6  258.77    7.80
  -7  -1   6  250.87    7.00
   7  -1  -6  252.77    8.30
  -7  -1   6  258.47    8.10
  -7   1   5   81.89    4.20
  -7   1   5   79.39    4.30
  -7   1   5   85.39    3.40
   7   1  -5   85.49    3.90
   7   1  -5   82.59    4.40
[truncated: 1,201,741 more chars]
