# Supplementary material for: Spectroscopic, crystallographic, and Hirshfeld surface characterization of nine-membered-ring-containing 9-meth­oxy-3,4,5,6-tetra­hydro-1H-benzo[b]azonine-2,7-dione and its parent tetra­hydro­car­ba­zole
Source: Acta Crystallogr E Crystallogr Commun. 2023 Aug 23;79(Pt 9):831–6. doi: 10.1107/S2056989023007259 (PMC10483559; doi:10.1107/S2056989023007259)
Supplement: Supplementary file 2 [file e-79-00831-Isup2.hkl]

data_I                                                                          
_shelx_title ' MF2923C_a.res in P2(1)/c'                                        
_shelx_refln_list_code          4                                               
_shelx_F_calc_maximum      161.45                                               
_exptl_crystal_F_000       496.00                                               
_reflns_d_resolution_high  0.6996                                               
                                                                                
loop_                                                                           
 _space_group_symop_operation_xyz                                               
 'x, y, z'                                                                      
 '-x, y+1/2, -z+1/2'                                                            
 '-x, -y, -z'                                                                   
 'x, -y-1/2, z-1/2'                                                             
                                                                                
_cell_length_a    16.0139                                                       
_cell_length_b     8.2743                                                       
_cell_length_c     8.5596                                                       
_cell_angle_alpha  90.000                                                       
_cell_angle_beta   96.484                                                       
_cell_angle_gamma  90.000                                                       
                                                                                
_shelx_F_squared_multiplier     1.000                                           
                                                                                
loop_                                                                           
 _refln_index_h                                                                 
 _refln_index_k                                                                 
 _refln_index_l                                                                 
 _refln_F_squared_calc                                                          
 _refln_F_squared_meas                                                          
 _refln_F_squared_sigma                                                         
 _refln_observed_status                                                         
   2   0   0       2629.78       2753.17        14.73 o                         
   3   0   0        424.53        425.71         3.12 o                         
   4   0   0        328.79        372.36         3.32 o                         
   5   0   0       6491.42       6804.24        36.43 o                         
   6   0   0       1401.48       1470.86         9.81 o                         
   7   0   0        696.07        759.86         6.31 o                         
   8   0   0       5002.50       5228.11        35.40 o                         
   9   0   0       1848.88       2001.57        13.65 o                         
  10   0   0         23.69         29.50         1.58 o                         
  11   0   0        502.29        545.02         8.50 o                         
  12   0   0        135.67        130.57         4.25 o                         
  13   0   0         44.91         50.18         3.38 o                         
  14   0   0         74.51         78.23         4.06 o                         
  15   0   0         91.11         87.88         4.49 o                         
  16   0   0        506.89        483.31         9.24 o                         
  17   0   0        363.08        340.87         8.14 o                         
  18   0   0          2.88          1.22         2.51 o                         
  19   0   0         86.62         90.06         8.09 o                         
  20   0   0         26.59         29.62         5.46 o                         
  21   0   0         20.30         14.47         5.48 o                         
  22   0   0          8.58          4.12         5.96 o                         
   1   1   0       4006.70       4155.72        15.04 o                         
   2   1   0         19.59         18.03         0.54 o                         
   3   1   0       1579.10       1643.59         7.19 o                         
   4   1   0         19.02         22.49         0.79 o                         
   5   1   0        612.75        631.13         3.65 o                         
   6   1   0        225.08        234.78         2.14 o                         
   7   1   0        271.38        291.19         2.53 o                         
   8   1   0         11.96         18.27         0.91 o                         
   9   1   0          0.48          1.30         0.58 o                         
  10   1   0         18.70         30.43         1.19 o                         
  11   1   0        295.51        292.80         3.57 o                         
  12   1   0         92.44         89.56         2.69 o                         
  13   1   0        321.53        316.39         4.72 o                         
  14   1   0         14.58         13.36         1.65 o                         
  15   1   0        220.68        220.30         4.53 o                         
  16   1   0        744.96        697.00         8.54 o                         
  17   1   0         22.63         26.50         2.45 o                         
  18   1   0          0.03          0.48         1.87 o                         
  19   1   0          1.25          1.58         2.28 o                         
  20   1   0         65.08         74.42         4.50 o                         
  21   1   0        125.60        124.26         7.60 o                         
  22   1   0         16.31         16.81         5.14 o                         
   0   2   0        416.54        389.99         3.40 o                         
   1   2   0        699.77        728.13         3.71 o                         
   2   2   0        216.71        193.95         1.61 o                         
   3   2   0       4784.10       5005.81        22.63 o                         
   4   2   0        529.48        583.40         3.46 o                         
   5   2   0        259.96        286.51         2.35 o                         
   6   2   0       1235.29       1279.67         6.53 o                         
   7   2   0        314.90        351.61         2.96 o                         
   8   2   0          4.05          7.00         0.77 o                         
   9   2   0         58.66         63.60         1.52 o                         
  10   2   0          0.17         -0.05         0.65 o                         
  11   2   0        113.83        121.25         2.57 o                         
  12   2   0         43.82         37.55         2.03 o                         
  13   2   0        350.62        338.42         4.91 o                         
  14   2   0        221.88        206.83         4.32 o                         
  15   2   0         32.15         28.20         2.44 o                         
  16   2   0          1.79          0.19         1.66 o                         
  17   2   0         85.83         73.90         3.68 o                         
  18   2   0          9.55          3.97         2.23 o                         
  19   2   0         31.19         31.87         3.55 o                         
  20   2   0         18.12         19.71         3.18 o                         
  21   2   0         13.14         11.96         3.76 o                         
  22   2   0        133.14        144.72         8.51 o                         
   1   3   0        687.43        694.74         4.11 o                         
   2   3   0        400.11        398.09         2.80 o                         
   3   3   0       3626.19       3767.56        15.37 o                         
   4   3   0        159.46        202.69         2.25 o                         
   5   3   0         16.49         23.16         1.08 o                         
   6   3   0        667.96        706.61         4.88 o                         
   7   3   0        633.53        704.74         4.64 o                         
   8   3   0        401.16        391.18         3.63 o                         
   9   3   0        148.92        144.64         2.25 o                         
  10   3   0         27.27         24.15         1.39 o                         
  11   3   0       2019.35       1963.34        14.72 o                         
  12   3   0         14.47         11.86         1.53 o                         
  13   3   0         52.56         59.98         2.84 o                         
  14   3   0        553.76        540.41         7.21 o                         
  15   3   0          9.35         13.91         2.03 o                         
  16   3   0        204.66        193.74         5.20 o                         
  17   3   0         31.00         31.37         2.99 o                         
  18   3   0         35.20         37.11         3.38 o                         
  19   3   0         12.74         11.21         2.79 o                         
  20   3   0          0.72         -1.65         2.61 o                         
  21   3   0          5.75          1.07         4.22 o                         
  22   3   0          5.68          2.14         7.48 o                         
   0   4   0       2023.47       2142.14        14.00 o                         
   1   4   0          4.57          4.23         0.64 o                         
   2   4   0        128.83        135.29         1.88 o                         
   3   4   0         62.47         67.47         1.36 o                         
   4   4   0         15.52         20.11         1.06 o                         
   5   4   0       1542.98       1520.43         8.65 o                         
   6   4   0        212.63        199.43         2.67 o                         
   7   4   0        200.62        199.59         2.89 o                         
   8   4   0        157.43        146.56         2.63 o                         
   9   4   0         10.45         13.54         1.21 o                         
  10   4   0        990.00        981.98         7.46 o                         
  11   4   0        101.37         91.78         3.93 o                         
  12   4   0        770.08        760.39         7.65 o                         
  13   4   0        108.59        110.45         3.91 o                         
  14   4   0          8.14          9.17         2.01 o                         
  15   4   0         23.82         27.79         2.63 o                         
  16   4   0         54.36         52.66         5.76 o                         
  17   4   0         41.72         49.84         3.99 o                         
  18   4   0         63.36         74.28         4.80 o                         
  19   4   0         13.08          9.36         3.21 o                         
  20   4   0          3.07         -2.87         2.87 o                         
  21   4   0        100.79        119.96        12.38 o                         
   1   5   0          7.83          3.15         0.69 o                         
   2   5   0         55.74         41.72         1.33 o                         
   3   5   0       1080.95       1034.50         6.52 o                         
   4   5   0         13.46         13.71         0.90 o                         
   5   5   0        387.52        398.79         4.10 o                         
   6   5   0        191.17        210.63         3.21 o                         
   7   5   0        291.37        313.74         3.84 o                         
   8   5   0       1000.56        989.52         7.49 o                         
   9   5   0        148.20        130.79         2.85 o                         
  10   5   0         28.20         27.66         1.81 o                         
  11   5   0        917.48        828.68         9.35 o                         
  12   5   0         81.83         79.56         3.57 o                         
  13   5   0        231.51        234.53         8.74 o                         
  14   5   0         30.78         27.36         3.17 o                         
  15   5   0          0.86          0.51         2.15 o                         
  16   5   0          7.81          9.68         2.74 o                         
  17   5   0         29.36         27.57         3.53 o                         
  18   5   0          0.37          0.01         2.77 o                         
  19   5   0         19.40         13.53         4.17 o                         
  20   5   0         17.25         11.78         4.04 o                         
   0   6   0         60.70         73.80         3.52 o                         
   1   6   0        112.79        116.23         3.18 o                         
   2   6   0          7.14          9.11         1.03 o                         
   3   6   0        118.79        105.55         2.56 o                         
   4   6   0        755.18        735.19         6.94 o                         
   5   6   0          0.10         -1.05         1.05 o                         
   6   6   0          0.00         -0.97         1.13 o                         
   7   6   0         72.59         73.29         2.76 o                         
   8   6   0         84.46         75.83         2.82 o                         
   9   6   0          3.35          4.86         1.87 o                         
  10   6   0        246.99        224.63         4.69 o                         
  11   6   0          1.65          2.48         1.70 o                         
  12   6   0         44.61         35.87         2.89 o                         
  13   6   0          7.57         10.31         2.48 o                         
  14   6   0         84.72         97.69         4.82 o                         
  15   6   0         22.89         23.08         3.17 o                         
  16   6   0         21.59         26.74         3.87 o                         
  17   6   0         39.57         45.47         4.63 o                         
  18   6   0          3.12          2.05         3.37 o                         
  19   6   0          6.07          4.90         4.35 o                         
   1   7   0          0.18         -1.13         1.13 o                         
   2   7   0       1138.68       1091.94         9.13 o                         
   3   7   0          1.86          4.64         1.33 o                         
   4   7   0         11.50         15.51         1.66 o                         
   5   7   0          1.48          2.28         1.35 o                         
   6   7   0        212.02        171.45         3.86 o                         
   7   7   0         42.38         29.59         2.99 o                         
   8   7   0         32.22         32.04         2.53 o                         
   9   7   0          0.11         -0.48         1.50 o                         
  10   7   0          1.82          0.72         1.71 o                         
  11   7   0        102.99        100.94         4.27 o                         
  12   7   0          3.33          6.11         2.22 o                         
  13   7   0         94.81        100.74         5.76 o                         
  14   7   0          4.71          4.32         3.28 o                         
  15   7   0         18.53         14.87         3.34 o                         
  16   7   0         32.33         26.47         3.94 o                         
  17   7   0          0.02         -3.11         3.12 o                         
  18   7   0         57.53         52.47         6.44 o                         
   0   8   0        105.45        105.40         5.40 o                         
   1   8   0         15.20         12.16         2.06 o                         
   2   8   0          2.65          0.08         2.04 o                         
   3   8   0        414.22        403.81         6.26 o                         
   4   8   0        190.92        164.30         4.65 o                         
   5   8   0        280.85        245.75         5.22 o                         
   6   8   0         68.90         60.32         3.20 o                         
   7   8   0         76.29         71.01         3.44 o                         
   8   8   0          5.73          5.45         1.97 o                         
   9   8   0          2.47         -0.07         1.83 o                         
  10   8   0         21.39         22.73         2.72 o                         
  11   8   0          6.74         -0.41         2.87 o                         
  12   8   0          1.73          0.29         2.33 o                         
  13   8   0          2.44         -0.22         2.72 o                         
  14   8   0        119.75        129.06         6.63 o                         
  15   8   0          0.07         -2.99         2.99 o                         
  16   8   0         11.79         10.47         3.90 o                         
   1   9   0         15.76         15.40         2.25 o                         
   2   9   0         41.59         31.83         2.88 o                         
   3   9   0          5.53          5.12         2.25 o                         
   4   9   0         33.81         32.97         3.57 o                         
   5   9   0        109.31        115.00         4.90 o                         
   6   9   0          0.07         -0.94         2.07 o                         
   7   9   0          0.54         -0.17         2.17 o                         
   8   9   0        145.43        148.46         5.68 o                         
   9   9   0         18.02         19.05         3.14 o                         
  10   9   0         31.29         35.74         5.39 o                         
  11   9   0          1.59         -1.90         2.89 o                         
  12   9   0         18.55         21.80         3.89 o                         
  13   9   0         46.75         46.70         5.42 o                         
  14   9   0        110.67        110.89         7.22 o                         
   0  10   0        346.39        394.84        16.67 o                         
   1  10   0          0.75         10.20         4.06 o                         
   2  10   0          0.14         -1.35         2.58 o                         
   3  10   0          3.74          2.19         3.11 o                         
   4  10   0         65.58         72.05         5.26 o                         
   5  10   0         67.96         62.74         4.92 o                         
   6  10   0         22.77         16.53         3.53 o                         
   7  10   0         10.33          4.77         3.19 o                         
   8  10   0          1.62         -0.28         2.61 o                         
   9  10   0         54.61         66.85         4.83 o                         
  10  10   0         12.86         12.10         3.62 o                         
  11  10   0         51.69         56.70         7.32 o                         
  12  10   0          0.29         -4.45         4.90 o                         
   1  11   0        114.04        127.27         8.62 o                         
   2  11   0         29.33         44.39         6.17 o                         
   3  11   0         87.21         80.66         7.44 o                         
   4  11   0         41.11         35.36         5.71 o                         
   5  11   0         18.38         13.90         5.12 o                         
   6  11   0          0.04         -0.79         4.24 o                         
   7  11   0         31.15         25.56         5.60 o                         
   8  11   0        284.27        351.38        17.40 o                         
 -22   1   1          0.01         -0.87         3.48 o                         
 -21   1   1          3.31          4.74         3.02 o                         
 -20   1   1         21.87         27.01         3.13 o                         
 -19   1   1        149.14        140.72         4.89 o                         
 -18   1   1        204.17        206.49         5.31 o                         
 -17   1   1          9.94         12.80         2.14 o                         
 -16   1   1        116.49        106.60         4.44 o                         
 -15   1   1         46.11         40.59         2.47 o                         
 -14   1   1         80.30         74.75         2.82 o                         
 -13   1   1        471.56        487.71         5.83 o                         
 -12   1   1         16.39         13.74         1.43 o                         
 -11   1   1         25.73         29.97         1.67 o                         
 -10   1   1         32.83         41.45         1.43 o                         
  -9   1   1         88.72         97.96         1.83 o                         
  -8   1   1        689.57        672.61         4.78 o                         
  -7   1   1        859.97        894.48         5.33 o                         
  -6   1   1        822.06        865.91         4.63 o                         
  -5   1   1       3796.53       3989.89        17.17 o                         
  -4   1   1          8.40          6.61         0.48 o                         
  -3   1   1       1701.02       1750.17         7.28 o                         
  -2   1   1       7528.49       7570.20        35.09 o                         
  -1   1   1          2.01          0.27         0.28 o                         
   0   1   1        470.72        536.98         2.59 o                         
   1   1   1       4743.57       4867.38        18.86 o                         
   2   1   1         15.90         17.46         0.67 o                         
   3   1   1        993.04       1079.12         5.10 o                         
   4   1   1         93.39        109.06         1.45 o                         
   5   1   1          0.37          0.57         0.47 o                         
   6   1   1        209.10        216.64         2.49 o                         
   7   1   1       1842.47       1965.11         9.34 o                         
   8   1   1         12.76         18.35         0.97 o                         
   9   1   1        328.30        345.71         3.24 o                         
  10   1   1        191.54        167.55         2.30 o                         
  11   1   1         43.32         53.17         1.71 o                         
  12   1   1        834.64        795.58         6.83 o                         
  13   1   1          0.31          0.19         1.20 o                         
  14   1   1         43.83         46.60         2.49 o                         
  15   1   1          1.62         -0.84         1.45 o                         
  16   1   1          0.02         -0.16         1.49 o                         
  17   1   1          3.70          0.23         1.87 o                         
  18   1   1         72.49         83.25         4.51 o                         
  19   1   1          2.28         -0.35         2.72 o                         
  20   1   1         53.84         52.87         5.05 o                         
  21   1   1          3.61         -3.02         3.79 o                         
  22   1   1         32.76         44.79         6.86 o                         
 -22   2   1          0.01         -2.82         3.08 o                         
 -21   2   1         31.59         31.68         3.64 o                         
 -20   2   1         53.41         63.40         5.70 o                         
 -19   2   1         86.47         94.60         4.46 o                         
 -18   2   1          3.51          1.74         1.97 o                         
 -17   2   1         72.41         65.88         3.47 o                         
 -16   2   1        370.06        366.81         6.27 o                         
 -15   2   1        356.25        354.56         6.58 o                         
 -14   2   1         14.12         18.60         1.85 o                         
 -13   2   1        489.43        463.41         6.25 o                         
 -12   2   1          0.29          0.95         1.07 o                         
 -11   2   1        188.31        182.54         2.95 o                         
 -10   2   1       1436.20       1427.10        10.31 o                         
  -9   2   1        558.46        575.55         4.30 o                         
  -8   2   1       1006.98       1060.63         6.25 o                         
  -7   2   1        182.97        174.08         1.99 o                         
  -6   2   1        276.26        263.28         2.33 o                         
  -5   2   1       2477.41       2510.20        11.10 o                         
  -4   2   1       1509.41       1573.73         7.17 o                         
  -3   2   1       3771.64       4047.86        15.89 o                         
  -2   2   1      10075.02      10481.28        39.43 o                         
  -1   2   1        774.06        836.08         4.66 o                         
   0   2   1          0.13          0.53         0.39 o                         
   1   2   1         21.37         17.00         0.79 o                         
   2   2   1         14.67         16.64         0.74 o                         
   3   2   1       1902.96       1966.13         8.60 o                         
   4   2   1          9.12         11.10         0.66 o                         
   5   2   1        874.28        945.61         5.22 o                         
   6   2   1        152.48        156.81         1.95 o                         
   7   2   1        169.75        160.07         2.08 o                         
   8   2   1        237.13        214.19         2.49 o                         
   9   2   1         39.95         40.85         1.39 o                         
  10   2   1         38.54         46.33         1.53 o                         
  11   2   1        173.51        171.74         2.73 o                         
  12   2   1        304.49        294.63         4.14 o                         
  13   2   1        116.14        102.30         3.06 o                         
  14   2   1       1004.93        895.62         9.27 o                         
  15   2   1        329.48        306.94         5.91 o                         
  16   2   1         16.64         16.70         2.40 o                         
  17   2   1         10.30          9.41         2.21 o                         
  18   2   1         27.14         19.55         2.91 o                         
  19   2   1         58.37         54.39         5.73 o                         
  20   2   1          7.52          5.12         3.48 o                         
  21   2   1         48.51         58.33         5.63 o                         
  22   2   1         68.11         61.98         9.23 o                         
 -22   3   1         39.68         35.98         5.86 o                         
 -21   3   1          5.78          5.79         2.99 o                         
 -20   3   1          0.11          2.90         2.61 o                         
 -19   3   1         12.15         13.07         2.80 o                         
 -18   3   1         23.00         30.70         3.18 o                         
 -17   3   1        135.55        134.63         4.88 o                         
 -16   3   1         36.64         34.92         2.72 o                         
 -15   3   1        718.88        693.43         8.49 o                         
 -14   3   1        286.43        295.76         5.41 o                         
 -13   3   1         84.81         79.50         4.18 o                         
 -12   3   1        191.68        190.56         4.08 o                         
 -11   3   1         95.32         85.74         2.67 o                         
 -10   3   1          8.75          9.13         1.18 o                         
  -9   3   1          1.37          0.18         0.63 o                         
  -8   3   1         17.76         17.29         1.06 o                         
  -7   3   1         59.24         74.62         1.71 o                         
  -6   3   1        440.95        484.24         3.85 o                         
  -5   3   1        617.91        644.41         4.43 o                         
  -4   3   1        519.86        490.41         3.81 o                         
  -3   3   1          2.47          5.44         0.54 o                         
  -2   3   1       1339.10       1397.44         6.71 o                         
  -1   3   1         68.07         65.99         1.21 o                         
   0   3   1       2199.43       2327.74        10.46 o                         
   1   3   1        811.74        804.80         4.42 o                         
   2   3   1        114.68        138.42         1.79 o                         
   3   3   1       1418.94       1455.01         7.07 o                         
   4   3   1       2975.55       3144.39        14.09 o                         
   5   3   1       1713.62       1908.23         9.14 o                         
   6   3   1        342.74        330.22         2.96 o                         
   7   3   1        110.89        115.01         1.88 o                         
   8   3   1         51.79         34.29         1.31 o                         
   9   3   1        333.86        353.61         3.68 o                         
  10   3   1        153.47        146.44         2.52 o                         
  11   3   1        948.30        959.69         7.38 o                         
  12   3   1       1168.74       1165.46        12.35 o                         
  13   3   1          5.60          5.69         1.64 o                         
  14   3   1         45.54         51.77         3.12 o                         
  15   3   1        200.66        203.92         5.14 o                         
  16   3   1          4.73          4.87         1.90 o                         
  17   3   1         17.51         16.07         2.62 o                         
  18   3   1         14.37         14.64         3.16 o                         
  19   3   1          1.40          1.23         3.75 o                         
  20   3   1          5.05          9.56         4.48 o                         
  21   3   1         93.68         90.93        11.91 o                         
 -21   4   1         87.86         99.45         6.69 o                         
 -20   4   1          0.70         -2.74         2.99 o                         
 -19   4   1          0.00         -2.75         2.75 o                         
 -18   4   1          0.05         -0.30         2.12 o                         
 -17   4   1         25.61         27.26         3.02 o                         
 -16   4   1        116.12        115.94         4.55 o                         
 -15   4   1         29.35         21.67         2.34 o                         
 -14   4   1         31.30         34.29         2.52 o                         
 -13   4   1        199.90        193.49         4.43 o                         
 -12   4   1        912.79        896.63         8.39 o                         
 -11   4   1        186.37        181.43         3.65 o                         
 -10   4   1          0.01         -0.92         0.92 o                         
  -9   4   1        309.96        321.89         3.96 o                         
  -8   4   1          3.47          5.08         0.95 o                         
  -7   4   1         20.19         16.76         1.15 o                         
  -6   4   1        725.80        770.63         5.73 o                         
  -5   4   1        268.54        285.24         3.18 o                         
  -4   4   1        355.14        395.16         4.42 o                         
  -3   4   1        376.03        418.93         3.38 o                         
  -2   4   1        883.87        958.64         5.72 o                         
  -1   4   1        433.85        469.65         3.62 o                         
   0   4   1         49.97         60.29         1.37 o                         
   1   4   1        652.61        699.67         4.55 o                         
   2   4   1         77.69         79.26         1.44 o                         
   3   4   1        403.76        413.45         3.22 o                         
   4   4   1        344.60        391.53         3.19 o                         
   5   4   1          0.43          7.01         0.71 o                         
   6   4   1        276.20        286.86         2.87 o                         
   7   4   1         27.42         28.84         1.20 o                         
   8   4   1         20.29         14.43         1.18 o                         
   9   4   1         54.88         54.96         2.29 o                         
  10   4   1       1079.66       1033.32         7.79 o                         
  11   4   1          6.75          8.03         1.54 o                         
  12   4   1         63.22         56.66         3.36 o                         
  13   4   1        390.13        364.91         6.40 o                         
  14   4   1          0.27          0.19         1.85 o                         
  15   4   1          9.31          9.14         2.43 o                         
  16   4   1         13.23         13.91         2.75 o                         
  17   4   1         62.67         72.49         4.60 o                         
  18   4   1        148.54        173.36         8.58 o                         
  19   4   1        121.11        127.23         8.25 o                         
  20   4   1         84.43         81.89         7.45 o                         
  21   4   1          0.88         -0.49         6.22 o                         
 -20   5   1        196.22        208.58         7.69 o                         
 -19   5   1          8.05         16.19         3.69 o                         
 -18   5   1         11.85          6.53         3.32 o                         
 -17   5   1         12.24          9.98         4.32 o                         
 -16   5   1         89.55         97.78         5.45 o                         
 -15   5   1          2.94          0.96         2.07 o                         
 -14   5   1        100.70         97.36         4.51 o                         
 -13   5   1        108.81        111.53         3.81 o                         
 -12   5   1        135.15        126.71         3.51 o                         
 -11   5   1         54.31         54.36         2.61 o                         
 -10   5   1          0.75          0.74         1.12 o                         
  -9   5   1          1.77         -0.65         1.03 o                         
  -8   5   1        326.00        325.26         4.70 o                         
  -7   5   1          1.64          2.13         0.92 o                         
  -6   5   1        885.99        872.90         7.77 o                         
  -5   5   1        440.29        425.21         4.26 o                         
  -4   5   1         14.71          9.95         1.00 o                         
  -3   5   1          5.50         10.85         0.87 o                         
  -2   5   1        101.22        104.37         1.91 o                         
  -1   5   1        102.24        108.93         1.93 o                         
   0   5   1        155.57        138.20         2.12 o                         
   1   5   1        138.80        146.88         2.00 o                         
   2   5   1        107.80         98.65         1.74 o                         
   3   5   1          7.61          5.49         0.72 o                         
   4   5   1         41.55         41.98         1.29 o                         
   5   5   1        117.63        121.40         2.10 o                         
   6   5   1          1.34          3.30         1.08 o                         
   7   5   1        149.01        130.72         3.07 o                         
   8   5   1         99.70        111.29         3.31 o                         
   9   5   1        480.53        442.02         5.63 o                         
  10   5   1         99.09        110.79         3.25 o                         
  11   5   1         48.53         50.87         2.78 o                         
  12   5   1         47.09         44.16         2.94 o                         
  13   5   1          0.25         -0.55         1.68 o                         
  14   5   1          0.70          1.80         2.11 o                         
  15   5   1         48.02         56.94         3.96 o                         
  16   5   1        115.59        134.23         5.58 o                         
  17   5   1        184.23        211.68         6.86 o                         
  18   5   1          1.76          0.00         3.60 o                         
  19   5   1         81.88         75.07         7.15 o                         
  20   5   1          0.73         -1.07         6.73 o                         
 -19   6   1         11.75          5.83         3.63 o                         
 -18   6   1          0.18          1.11         3.44 o                         
 -17   6   1          3.10          0.46         3.03 o                         
 -16   6   1         94.35        103.67         5.83 o                         
 -15   6   1         10.46          8.43         2.77 o                         
 -14   6   1          0.74          0.22         2.41 o                         
 -13   6   1          1.00         -1.03         2.10 o                         
 -12   6   1        212.92        202.84         5.57 o                         
 -11   6   1         80.66         67.18         3.41 o                         
 -10   6   1        174.81        164.66         4.08 o                         
  -9   6   1          6.03          3.78         1.44 o                         
  -8   6   1          7.29          4.77         1.31 o                         
  -7   6   1        395.61        370.15         4.70 o                         
  -6   6   1        118.45        120.54         2.73 o                         
  -5   6   1        606.13        605.18         5.77 o                         
  -4   6   1        422.40        415.06         4.33 o                         
  -3   6   1          4.67          3.04         0.99 o                         
  -2   6   1         38.89         42.23         1.58 o                         
  -1   6   1         49.52         46.62         1.62 o                         
   0   6   1        482.40        475.81         4.32 o                         
   1   6   1        595.84        551.86         5.55 o                         
   2   6   1          6.93          9.66         1.16 o                         
   3   6   1          6.66          5.80         1.09 o                         
   4   6   1          3.78          2.42         1.16 o                         
   5   6   1        149.37        131.49         4.11 o                         
   6   6   1          1.28          2.34         1.26 o                         
   7   6   1         96.28         90.46         3.00 o                         
   8   6   1         49.15         60.37         2.83 o                         
   9   6   1        108.30        108.79         3.54 o                         
  10   6   1         37.08         49.74         2.97 o                         
  11   6   1         77.84         79.10         3.48 o                         
  12   6   1        161.04        154.66         4.78 o                         
  13   6   1          0.68         -1.52         2.12 o                         
  14   6   1          4.26          4.30         2.51 o                         
  15   6   1        113.33        126.06         6.02 o                         
  16   6   1         17.96         17.59         3.24 o                         
  17   6   1          7.75         10.93         4.44 o                         
  18   6   1         40.59         39.19         5.99 o                         
 -18   7   1         18.19         22.07         7.32 o                         
 -17   7   1          0.03          0.59         3.16 o                         
 -16   7   1          2.05          1.19         2.90 o                         
 -15   7   1         62.29         77.92         5.34 o                         
 -14   7   1        108.42        110.37         5.82 o                         
 -13   7   1         60.07         67.77         7.77 o                         
 -12   7   1         49.10         44.67         3.49 o                         
 -11   7   1         52.11         50.00         3.56 o                         
 -10   7   1         44.29         43.27         2.96 o                         
  -9   7   1         60.18         54.41         3.29 o                         
  -8   7   1          8.42          9.23         1.89 o                         
  -7   7   1        279.21        243.76         4.78 o                         
  -6   7   1          6.17         12.98         1.72 o                         
  -5   7   1        204.69        201.55         4.07 o                         
  -4   7   1         83.70         68.60         2.85 o                         
  -3   7   1        140.46        122.75         3.49 o                         
  -2   7   1        288.48        264.90         4.28 o                         
  -1   7   1          1.69          2.72         1.26 o                         
   0   7   1        524.59        486.28         5.35 o                         
   1   7   1        127.45        113.53         3.44 o                         
   2   7   1        545.58        496.98         5.95 o                         
   3   7   1        102.52        111.60         3.17 o                         
   4   7   1          2.62          4.74         1.46 o                         
   5   7   1        599.19        567.81         6.70 o                         
   6   7   1        752.43        663.46         7.40 o                         
   7   7   1         32.79         31.31         2.23 o                         
   8   7   1         21.27         13.53         1.88 o                         
   9   7   1          1.25          0.57         1.60 o                         
  10   7   1          3.41          5.90         1.85 o                         
  11   7   1        352.96        325.28         6.68 o                         
  12   7   1         44.53         42.91         3.39 o                         
  13   7   1          9.68          4.48         2.35 o                         
  14   7   1          2.54          3.37         2.64 o                         
  15   7   1          6.21          6.08         2.89 o                         
  16   7   1          0.04         -2.08         3.36 o                         
  17   7   1         23.08         29.53         5.38 o                         
 -16   8   1         11.52          8.36         3.62 o                         
 -15   8   1         50.64         54.47         5.01 o                         
 -14   8   1         12.63         19.25         3.75 o                         
 -13   8   1          0.99          3.34         2.77 o                         
 -12   8   1          3.00          5.14         2.44 o                         
 -11   8   1          7.16          7.91         2.53 o                         
 -10   8   1         58.42         51.71         3.78 o                         
  -9   8   1         48.45         49.72         3.64 o                         
  -8   8   1         13.39          4.92         2.47 o                         
  -7   8   1         30.91         26.56         2.89 o                         
  -6   8   1        243.39        223.27         5.81 o                         
  -5   8   1         39.38         35.11         3.02 o                         
  -4   8   1        144.08        130.03         4.52 o                         
  -3   8   1         59.34         59.53         3.15 o                         
  -2   8   1          1.79          1.68         1.60 o                         
  -1   8   1          5.29          3.55         1.79 o                         
   0   8   1          2.77          2.61         1.59 o                         
   1   8   1         72.13         60.47         3.28 o                         
   2   8   1        102.60         99.97         3.83 o                         
   3   8   1         52.17         36.26         2.41 o                         
   4   8   1          3.52          1.98         1.52 o                         
   5   8   1         44.86         36.14         2.50 o                         
   6   8   1         23.07         24.76         2.24 o                         
   7   8   1         10.52          9.07         2.03 o                         
   8   8   1         81.16         71.20         4.49 o                         
   9   8   1        152.45        168.65         4.85 o                         
  10   8   1         59.83         63.98         3.60 o                         
  11   8   1         24.47         33.13         3.20 o                         
  12   8   1         30.19         35.87         3.44 o                         
  13   8   1         10.95          7.27         2.90 o                         
  14   8   1        228.13        228.28         8.75 o                         
  15   8   1          0.24          3.84         3.79 o                         
  16   8   1         53.65         45.79         6.09 o                         
 -14   9   1         13.61         13.98         4.42 o                         
 -13   9   1         29.59         32.88         4.99 o                         
 -12   9   1          0.07          3.17         3.13 o                         
 -11   9   1          2.95          5.71         3.05 o                         
 -10   9   1         76.88         94.15         5.78 o                         
  -9   9   1         38.36         43.25         3.77 o                         
  -8   9   1          3.78          1.81         2.37 o                         
  -7   9   1          6.67          3.36         2.42 o                         
  -6   9   1         52.46         51.23         3.79 o                         
  -5   9   1          6.77          5.57         2.32 o                         
  -4   9   1          0.60          3.30         2.23 o                         
  -3   9   1         70.97         66.30         4.95 o                         
  -2   9   1         43.61         46.98         3.93 o                         
  -1   9   1         57.94         66.18         4.49 o                         
   0   9   1         46.46         47.25         3.95 o                         
   1   9   1         23.78         25.74         3.26 o                         
   2   9   1        100.43         91.47         4.35 o                         
   3   9   1          1.97          1.09         1.99 o                         
   4   9   1         87.00         78.64         4.58 o                         
   5   9   1          2.02          3.62         2.06 o                         
   6   9   1          4.10          4.63         2.31 o                         
   7   9   1        165.04        179.01         5.55 o                         
   8   9   1         41.64         43.40         4.13 o                         
   9   9   1          1.03         -1.49         2.24 o                         
  10   9   1          0.55         -2.37         2.37 o                         
  11   9   1         41.26         41.82         4.26 o                         
  12   9   1          1.71          1.08         3.04 o                         
  13   9   1         30.99         37.07         4.54 o                         
  14   9   1         16.96         11.28         4.28 o                         
 -12  10   1         12.52         14.46         4.74 o                         
 -11  10   1         51.15         61.21         6.04 o                         
 -10  10   1        100.14        114.82         6.78 o                         
  -9  10   1        214.47        246.82         8.27 o                         
  -8  10   1         34.16         29.88         3.65 o                         
  -7  10   1          3.97          5.41         3.17 o                         
  -6  10   1          4.16          5.38         3.04 o                         
  -5  10   1         71.92         81.92         5.51 o                         
  -4  10   1          9.13          9.99         3.22 o                         
  -3  10   1          0.00         -2.18         2.53 o                         
  -2  10   1         12.20         10.37         3.55 o                         
  -1  10   1         88.49         97.55         6.53 o                         
   0  10   1         48.78         48.48         4.36 o                         
   1  10   1         10.03         14.06         3.41 o                         
   2  10   1         94.38         97.24         5.79 o                         
   3  10   1        130.99        146.29         7.21 o                         
   4  10   1          5.61          7.00         3.96 o                         
   5  10   1          0.78         -1.14         3.55 o                         
   6  10   1         53.90         53.23         5.90 o                         
   7  10   1          0.14         -0.74         3.83 o                         
   8  10   1          2.89          8.31         3.46 o                         
   9  10   1         73.74         84.96         5.79 o                         
  10  10   1         68.42         72.52         6.14 o                         
  11  10   1          0.23         -2.12         3.72 o                         
  -8  11   1         16.92         19.90         4.95 o                         
  -7  11   1         81.65         81.84         6.17 o                         
  -6  11   1          3.29          6.73         3.54 o                         
  -5  11   1          2.00         -1.00         3.25 o                         
  -4  11   1          2.29         -3.26         3.26 o                         
  -3  11   1         43.81         39.34         4.73 o                         
  -2  11   1          4.03          4.47         3.81 o                         
  -1  11   1         30.22         28.38         5.41 o                         
   0  11   1          5.80          6.80         4.86 o                         
   1  11   1          0.86         -3.93         3.93 o                         
   2  11   1          6.21          0.25         4.20 o                         
   3  11   1         26.78         24.56         5.37 o                         
   4  11   1          9.34          4.25         4.55 o                         
   5  11   1         87.75         87.96         7.80 o                         
   6  11   1         43.44         43.98         6.29 o                         
   7  11   1        229.00        277.89        11.73 o                         
 -22   0   2         34.50         38.67         5.60 o                         
 -21   0   2        359.58        362.97        11.54 o                         
 -20   0   2          4.37          4.93         3.78 o                         
 -19   0   2          6.59          3.85         3.43 o                         
 -18   0   2         58.40         67.93         5.55 o                         
 -17   0   2        255.16        263.86         9.61 o                         
 -16   0   2        258.41        232.81         6.58 o                         
 -15   0   2        221.05        222.21         7.22 o                         
 -14   0   2          0.14          1.60         1.81 o                         
 -13   0   2        945.51        911.97        14.28 o                         
 -12   0   2       1186.28       1260.57        13.70 o                         
 -11   0   2       2953.83       2942.22        24.01 o                         
 -10   0   2        312.97        317.64         5.68 o                         
  -9   0   2        164.58        184.72         3.68 o                         
  -8   0   2        259.47        273.96         4.60 o                         
  -7   0   2        878.63        928.06         8.14 o                         
  -6   0   2        707.86        679.31         5.47 o                         
  -5   0   2       1094.89       1218.57         8.13 o                         
  -4   0   2       1408.55       1428.55         8.93 o                         
  -3   0   2      26065.44      26284.40       139.25 o                         
  -2   0   2      13305.79      13570.18        84.65 o                         
  -1   0   2       7316.02       7424.64        36.67 o                         
   0   0   2        244.60        354.11         3.13 o                         
   1   0   2         39.71         39.38         1.04 o                         
   2   0   2        907.75       1008.09         8.25 o                         
   3   0   2        387.81        343.80         3.76 o                         
   4   0   2       1525.99       1615.83        11.22 o                         
   5   0   2        904.68        877.33         7.44 o                         
   6   0   2       3381.87       3641.12        21.65 o                         
   7   0   2        110.93        113.40         2.61 o                         
   8   0   2       1287.14       1414.97        10.87 o                         
   9   0   2         62.11         57.34         2.24 o                         
  10   0   2       1963.15       1934.96        14.40 o                         
  11   0   2        169.10        163.06         4.80 o                         
  12   0   2         19.63         20.01         2.23 o                         
  13   0   2        749.92        712.99        10.36 o                         
  14   0   2        317.44        270.18         6.68 o                         
  15   0   2        190.29        172.73         7.02 o                         
  16   0   2          0.61          3.50         2.96 o                         
  17   0   2         26.22         25.47         4.47 o                         
  18   0   2        115.94        117.23         9.94 o                         
  19   0   2          0.02          1.74         4.79 o                         
  20   0   2         61.33         53.40        10.15 o                         
  21   0   2         41.68         35.18         7.89 o                         
  22   0   2         32.41         29.64        10.15 o                         
 -22   1   2          8.96         10.15         3.20 o                         
 -21   1   2          2.67         -2.45         2.53 o                         
 -20   1   2         18.95         13.35         2.81 o                         
 -19   1   2        106.80        107.93         4.58 o                         
 -18   1   2        247.47        241.81         5.64 o                         
 -17   1   2         54.36         56.49         3.86 o                         
 -16   1   2          9.96         10.47         1.89 o                         
 -15   1   2         94.70         96.14         3.24 o                         
 -14   1   2          1.86          0.46         1.20 o                         
 -13   1   2        120.62        117.05         3.09 o                         
 -12   1   2          0.31          0.65         1.02 o                         
 -11   1   2        786.21        801.12         7.03 o                         
 -10   1   2          2.42          1.50         0.68 o                         
  -9   1   2         20.44         21.94         1.55 o                         
  -8   1   2        900.34        881.52         5.90 o                         
  -7   1   2         91.69         97.57         1.40 o                         
  -6   1   2       1203.49       1217.48         6.04 o                         
  -5   1   2        677.90        721.93         3.96 o                         
  -4   1   2         75.19         88.67         1.04 o                         
  -3   1   2       1279.14       1316.16         6.51 o                         
  -2   1   2       5199.88       5343.67        21.94 o                         
  -1   1   2      10385.39      10632.25        42.91 o                         
   0   1   2        297.16        298.32         2.07 o                         
   1   1   2         67.33         52.70         0.92 o                         
   2   1   2       1663.60       1768.02         7.66 o                         
   3   1   2        448.09        472.95         2.98 o                         
   4   1   2        210.78        232.97         2.11 o                         
   5   1   2        155.00        160.07         1.96 o                         
   6   1   2         11.08         14.29         0.95 o                         
   7   1   2       2496.28       2701.57        12.28 o                         
   8   1   2         64.67         59.24         1.52 o                         
   9   1   2        199.60        212.50         2.93 o                         
  10   1   2        139.48        142.99         2.51 o                         
  11   1   2          0.03          0.29         0.83 o                         
  12   1   2        385.00        379.11         4.23 o                         
  13   1   2          4.71         11.18         1.55 o                         
  14   1   2         11.58          6.55         1.66 o                         
  15   1   2        178.71        152.55         4.43 o                         
  16   1   2         14.10         12.79         2.51 o                         
  17   1   2         58.91         62.57         4.74 o                         
  18   1   2          2.50          0.63         2.61 o                         
  19   1   2         15.53         17.80         4.32 o                         
  20   1   2         18.53         12.90         3.75 o                         
  21   1   2         23.21         21.76         4.98 o                         
 -22   2   2          4.20          2.95         3.48 o                         
 -21   2   2          0.48          0.30         2.48 o                         
 -20   2   2         16.15          8.11         2.57 o                         
 -19   2   2         68.47         74.87         4.10 o                         
 -18   2   2         22.52         21.28         2.59 o                         
 -17   2   2         21.76         23.15         2.48 o                         
 -16   2   2        175.43        179.42         5.70 o                         
 -15   2   2         10.10          8.99         1.79 o                         
 -14   2   2        174.36        167.73         3.94 o                         
 -13   2   2         46.11         41.55         2.95 o                         
 -12   2   2          9.66         11.85         1.40 o                         
 -11   2   2         49.99         50.58         2.07 o                         
 -10   2   2        162.46        155.08         2.63 o                         
  -9   2   2        127.29        129.24         2.02 o                         
  -8   2   2         29.74         32.45         1.14 o                         
  -7   2   2        499.16        498.06         3.68 o                         
  -6   2   2        448.82        452.04         3.35 o                         
  -5   2   2        324.32        325.87         2.62 o                         
  -4   2   2        332.79        344.16         2.55 o                         
  -3   2   2        338.64        348.96         2.45 o                         
  -2   2   2       1122.48       1119.70         5.82 o                         
  -1   2   2         65.23         48.17         0.88 o                         
   0   2   2       1305.23       1233.02         5.77 o                         
   1   2   2        795.88        842.05         4.40 o                         
   2   2   2       2495.23       2560.39        11.23 o                         
   3   2   2       1716.76       1732.66         8.60 o                         
   4   2   2          1.56          2.38         0.58 o                         
   5   2   2        187.86        189.50         2.14 o                         
   6   2   2       1244.92       1402.19         7.39 o                         
   7   2   2         69.03         84.00         1.69 o                         
   8   2   2        402.01        378.88         3.50 o                         
   9   2   2         82.15         76.52         1.85 o                         
  10   2   2        101.02         91.83         2.06 o                         
  11   2   2        678.51        634.12         5.44 o                         
  12   2   2         61.67         54.78         2.13 o                         
  13   2   2        304.30        274.32         4.83 o                         
  14   2   2         32.61         22.76         2.30 o                         
  15   2   2        132.09        111.37         4.20 o                         
  16   2   2         10.62         15.31         3.06 o                         
  17   2   2          4.91          7.23         3.15 o                         
  18   2   2          4.90          1.73         2.90 o                         
  19   2   2        159.15        185.56         7.54 o                         
  20   2   2         17.62         18.52         4.82 o                         
  21   2   2         98.65        107.82         8.45 o                         
 -22   3   2         30.43         29.41         4.89 o                         
 -21   3   2         35.72         36.98         5.66 o                         
 -20   3   2          0.02         -0.11         2.62 o                         
 -19   3   2          4.07          0.12         2.28 o                         
 -18   3   2        239.22        237.73         5.84 o                         
 -17   3   2         54.74         55.48         4.15 o                         
 -16   3   2        256.43        257.64         5.47 o                         
 -15   3   2         48.63         45.86         2.92 o                         
 -14   3   2       1017.37        978.99         9.90 o                         
 -13   3   2         98.35         99.81         3.35 o                         
 -12   3   2         90.01         90.17         3.63 o                         
 -11   3   2         34.76         40.49         2.02 o                         
 -10   3   2        540.19        551.13         5.67 o                         
  -9   3   2        407.69        408.52         3.86 o                         
  -8   3   2        614.91        623.89         4.40 o                         
  -7   3   2        119.01        107.61         1.69 o                         
  -6   3   2        164.00        181.77         2.10 o                         
  -5   3   2       3156.23       3298.46        14.64 o                         
  -4   3   2         69.29         78.55         1.36 o                         
  -3   3   2       1621.46       1711.89         8.01 o                         
  -2   3   2        831.63        835.32         4.67 o                         
  -1   3   2       1140.29       1212.41         6.73 o                         
   0   3   2         38.30         31.98         0.93 o                         
   1   3   2        114.30        136.42         2.17 o                         
   2   3   2        561.47        538.31         4.07 o                         
   3   3   2       1131.60       1309.09         7.48 o                         
   4   3   2         28.40         41.02         1.42 o                         
   5   3   2        237.96        238.41         2.58 o                         
   6   3   2        159.37        153.51         2.13 o                         
   7   3   2        793.97        808.68         5.43 o                         
   8   3   2          5.16          4.70         0.81 o                         
   9   3   2         58.23         61.57         1.77 o                         
  10   3   2         11.77         12.43         1.22 o                         
  11   3   2        499.43        479.18         5.14 o                         
  12   3   2        366.92        367.63         5.27 o                         
  13   3   2         14.16         10.43         1.74 o                         
  14   3   2          0.23          0.09         1.58 o                         
  15   3   2         22.11         29.46         2.69 o                         
  16   3   2          0.19          0.19         2.97 o                         
  17   3   2         33.71         32.37         4.68 o                         
  18   3   2         98.60         86.05         6.95 o                         
  19   3   2         97.17        120.69         7.99 o                         
  20   3   2         42.30         58.25         6.38 o                         
  21   3   2         11.35          6.86        10.82 o                         
 -21   4   2          7.01          6.60         3.74 o                         
 -20   4   2          2.38          5.92         3.06 o                         
 -19   4   2         19.90         24.88         4.22 o                         
 -18   4   2         32.90         35.02         3.38 o                         
 -17   4   2        205.11        207.55         5.81 o                         
 -16   4   2         46.39         50.63         3.43 o                         
 -15   4   2          0.32         -1.51         1.62 o                         
 -14   4   2        176.29        164.94         4.38 o                         
 -13   4   2        212.80        200.62         4.53 o                         
 -12   4   2        208.60        204.55         4.35 o                         
 -11   4   2        111.31        108.72         3.02 o                         
 -10   4   2          0.60          0.42         1.09 o                         
  -9   4   2        168.09        167.40         2.98 o                         
  -8   4   2          5.45          4.87         0.98 o                         
  -7   4   2        702.07        690.37         5.50 o                         
  -6   4   2         55.27         55.06         1.55 o                         
  -5   4   2         25.09         29.66         1.05 o                         
  -4   4   2        749.03        761.17         4.95 o                         
  -3   4   2        339.91        314.54         2.81 o                         
  -2   4   2        269.48        287.61         2.68 o                         
  -1   4   2        627.57        589.01         4.15 o                         
   0   4   2        777.08        768.29         4.74 o                         
   1   4   2        607.86        631.02         4.80 o                         
   2   4   2        100.20         92.97         1.89 o                         
   3   4   2          0.16          1.48         0.73 o                         
   4   4   2          3.48          6.27         0.83 o                         
   5   4   2       1199.03       1212.74         6.91 o                         
   6   4   2         82.05         81.75         1.71 o                         
   7   4   2        115.13        105.63         2.07 o                         
   8   4   2        181.28        180.41         2.88 o                         
   9   4   2        577.93        603.94         5.95 o                         
  10   4   2       1870.48       1724.67        12.31 o                         
  11   4   2        120.86         98.00         3.20 o                         
  12   4   2          8.27          8.23         1.88 o                         
  13   4   2        153.35        150.85         4.70 o                         
  14   4   2         28.18         29.88         3.77 o                         
  15   4   2         47.14         50.50         4.10 o                         
  16   4   2         15.47          9.99         3.65 o                         
  17   4   2         65.58         72.51         7.21 o                         
  18   4   2        134.10        146.31         8.39 o                         
  19   4   2          2.99          3.44         4.09 o                         
  20   4   2         32.05         34.64         5.93 o                         
 -20   5   2         23.23         21.43         3.89 o                         
 -19   5   2          4.45          5.43         3.28 o                         
 -18   5   2          0.95         -2.84         2.84 o                         
 -17   5   2         59.88         44.93         4.40 o                         
 -16   5   2          1.19          4.43         2.31 o                         
 -15   5   2         99.28        100.12         4.33 o                         
 -14   5   2          4.69          5.36         1.92 o                         
 -13   5   2        148.18        139.30         4.41 o                         
 -12   5   2        160.44        148.24         5.24 o                         
 -11   5   2         10.46          9.18         1.63 o                         
 -10   5   2        178.93        174.83         3.66 o                         
  -9   5   2         69.17         58.35         2.21 o                         
  -8   5   2        645.96        646.89         6.04 o                         
  -7   5   2         10.71         10.22         1.20 o                         
  -6   5   2         67.11         77.39         2.14 o                         
  -5   5   2        656.15        647.93         5.42 o                         
  -4   5   2          0.08          0.02         0.62 o                         
  -3   5   2        258.99        272.05         3.01 o                         
  -2   5   2         64.31         67.09         1.65 o                         
  -1   5   2        373.96        357.27         3.41 o                         
   0   5   2        640.47        640.58         5.25 o                         
   1   5   2         43.92         41.90         1.59 o                         
   2   5   2        605.03        591.43         5.07 o                         
   3   5   2          3.82          1.78         0.86 o                         
   4   5   2         26.51         21.52         1.32 o                         
   5   5   2         47.48         45.95         1.78 o                         
   6   5   2          6.94         13.75         1.43 o                         
   7   5   2        155.14        138.12         3.25 o                         
   8   5   2        831.92        731.66         7.32 o                         
   9   5   2        375.03        337.66         5.04 o                         
  10   5   2          6.83          5.76         1.83 o                         
  11   5   2          0.29         -1.31         1.31 o                         
  12   5   2        112.80        115.75         4.10 o                         
  13   5   2         67.15         70.04         4.10 o                         
  14   5   2         31.42         30.56         5.10 o                         
  15   5   2         47.22         54.33         6.69 o                         
  16   5   2          0.04          6.14         4.47 o                         
  17   5   2         53.93         61.28         8.52 o                         
  18   5   2        124.75        133.48        10.28 o                         
  19   5   2         31.70         26.55         5.47 o                         
 -19   6   2          2.64         -2.63         3.20 o                         
 -18   6   2          3.09         -1.12         3.04 o                         
 -17   6   2         55.39         67.96         5.37 o                         
 -16   6   2        101.95        111.29         5.95 o                         
 -15   6   2         47.92         55.29         4.46 o                         
 -14   6   2         30.06         39.58         3.82 o                         
 -13   6   2         79.40         72.67         4.54 o                         
 -12   6   2         81.52         78.78         4.92 o                         
 -11   6   2         10.42          9.80         1.83 o                         
 -10   6   2         43.40         40.02         2.55 o                         
  -9   6   2          5.96          3.66         1.36 o                         
  -8   6   2         26.78         24.29         1.81 o                         
  -7   6   2         64.83         60.42         2.51 o                         
  -6   6   2         92.95        100.05         2.81 o                         
  -5   6   2         76.89         77.91         2.29 o                         
  -4   6   2         11.10         14.52         1.60 o                         
  -3   6   2          2.69          4.50         0.99 o                         
  -2   6   2         79.20         77.39         2.12 o                         
  -1   6   2         14.82         17.97         1.37 o                         
   0   6   2        629.03        580.05         5.33 o                         
   1   6   2        352.47        319.60         3.93 o                         
   2   6   2        238.33        222.30         3.37 o                         
   3   6   2        158.41        159.78         4.11 o                         
   4   6   2        348.12        348.39         4.88 o                         
   5   6   2         22.52         19.03         1.76 o                         
   6   6   2        194.85        177.85         3.92 o                         
   7   6   2        111.70        117.51         3.35 o                         
   8   6   2        186.16        172.43         4.35 o                         
   9   6   2        263.89        213.38         4.42 o                         
  10   6   2         34.72         27.65         2.25 o                         
  11   6   2         20.80         22.43         2.28 o                         
  12   6   2         19.02         21.60         2.58 o                         
  13   6   2          0.16         -0.42         2.55 o                         
  14   6   2        143.10        156.08         7.52 o                         
  15   6   2         67.90         75.58         5.82 o                         
  16   6   2          3.64          2.89         3.73 o                         
  17   6   2         79.72        100.19         9.07 o                         
  18   6   2         16.03         21.68         5.16 o                         
 -18   7   2         11.41         13.73         4.46 o                         
 -17   7   2         20.79         15.27         3.77 o                         
 -16   7   2          1.79          1.17         2.93 o                         
 -15   7   2         87.62        107.51         6.13 o                         
 -14   7   2         30.73         29.86         3.90 o                         
 -13   7   2         38.69         39.71         3.96 o                         
 -12   7   2          9.01         10.52         2.40 o                         
 -11   7   2         77.79         76.69         4.14 o                         
 -10   7   2         17.35         13.84         2.39 o                         
  -9   7   2        208.05        198.99         4.89 o                         
  -8   7   2         97.10         95.24         3.68 o                         
  -7   7   2         18.07         13.08         1.87 o                         
  -6   7   2        189.60        178.94         4.61 o                         
  -5   7   2        755.14        722.22         9.08 o                         
  -4   7   2         15.06         15.30         2.42 o                         
  -3   7   2          0.67         -0.28         1.45 o                         
  -2   7   2         55.63         48.82         2.73 o                         
  -1   7   2        121.99        117.79         3.28 o                         
   0   7   2         69.47         67.70         2.48 o                         
   1   7   2         54.90         57.95         2.42 o                         
   2   7   2        653.01        639.38         7.81 o                         
   3   7   2        272.82        239.45         4.36 o                         
   4   7   2          0.92          0.10         1.32 o                         
   5   7   2         16.50         13.74         1.80 o                         
   6   7   2         75.91         67.62         3.01 o                         
   7   7   2        349.31        350.01         6.69 o                         
   8   7   2        257.98        239.07         4.84 o                         
   9   7   2        194.08        184.23         5.18 o                         
  10   7   2        233.96        232.89         5.33 o                         
  11   7   2          3.42          6.85         2.14 o                         
  12   7   2          9.27          7.36         2.64 o                         
  13   7   2        122.07        113.06         5.35 o                         
  14   7   2         32.88         35.54         4.12 o                         
  15   7   2         72.88         75.08        12.45 o                         
  16   7   2          0.00          0.35         5.09 o                         
  17   7   2         26.97         19.72         5.84 o                         
 -16   8   2          0.09         -3.03         3.03 o                         
 -15   8   2         13.73         12.45         3.38 o                         
 -14   8   2         89.25         89.36         6.09 o                         
 -13   8   2         92.24         83.76         6.52 o                         
 -12   8   2          0.24         -0.13         2.58 o                         
 -11   8   2         22.34         22.66         3.45 o                         
 -10   8   2          8.86          4.80         2.68 o                         
  -9   8   2         90.68         89.98         4.56 o                         
  -8   8   2          0.60         -1.90         1.90 o                         
  -7   8   2        127.39        120.36         4.81 o                         
  -6   8   2        536.41        551.41         8.91 o                         
  -5   8   2         10.10          3.22         2.22 o                         
  -4   8   2         38.24         40.56         3.09 o                         
  -3   8   2         17.15         16.03         2.45 o                         
  -2   8   2         91.57         90.31         4.10 o                         
  -1   8   2        233.65        220.24         6.19 o                         
   0   8   2          3.50         -1.00         1.76 o                         
   1   8   2        286.26        262.14         5.98 o                         
   2   8   2          2.48         -1.44         1.84 o                         
   3   8   2        177.63        174.28         4.39 o                         
   4   8   2          0.16         -1.57         1.57 o                         
   5   8   2        331.95        310.26         5.72 o                         
   6   8   2          0.52         -0.50         1.65 o                         
   7   8   2         13.90          9.15         2.10 o                         
   8   8   2         13.61         16.47         2.30 o                         
   9   8   2          1.57          2.97         2.38 o                         
  10   8   2         23.70         24.48         2.93 o                         
  11   8   2        179.06        196.54         7.29 o                         
  12   8   2         17.43         22.06         3.34 o                         
  13   8   2          1.39          1.43         2.79 o                         
  14   8   2        124.36        130.45        11.14 o                         
  15   8   2         41.66         49.66         6.13 o                         
 -14   9   2         10.52          2.66         4.00 o                         
 -13   9   2          0.02         -0.33         3.69 o                         
 -12   9   2          0.06          1.97         3.14 o                         
 -11   9   2         51.30         54.95         5.85 o                         
 -10   9   2         20.52         20.37         3.64 o                         
  -9   9   2         18.73         15.73         3.22 o                         
  -8   9   2         25.13         25.09         3.86 o                         
  -7   9   2         74.72         87.41         6.55 o                         
  -6   9   2          0.90          0.98         2.23 o                         
  -5   9   2          3.30          6.12         2.32 o                         
  -4   9   2         12.27         13.74         2.93 o                         
  -3   9   2        135.79        151.17         5.96 o                         
  -2   9   2         45.83         51.83         4.09 o                         
  -1   9   2          4.42          4.41         2.58 o                         
   0   9   2         13.41         10.46         2.83 o                         
   1   9   2        121.09        122.17         8.40 o                         
   2   9   2         16.51         18.95         3.09 o                         
   3   9   2        115.54        123.95         6.03 o                         
   4   9   2        224.44        225.47         7.04 o                         
   5   9   2         51.17         49.37         3.77 o                         
   6   9   2          0.53         -1.47         2.04 o                         
   7   9   2         61.39         72.53         4.78 o                         
   8   9   2          8.74         13.93         2.83 o                         
   9   9   2          8.41         10.14         2.69 o                         
  10   9   2         13.85         13.24         2.90 o                         
  11   9   2         50.97         56.89         4.46 o                         
  12   9   2          6.64          9.10         3.47 o                         
  13   9   2         52.45         59.41         5.26 o                         
 -11  10   2         15.29         10.04         3.94 o                         
 -10  10   2         13.71         24.90         4.16 o                         
  -9  10   2          4.66          8.61         3.77 o                         
  -8  10   2          5.31          4.22         2.87 o                         
  -7  10   2          7.51          5.49         3.02 o                         
  -6  10   2         12.67         12.48         3.36 o                         
  -5  10   2         36.79         36.48         4.26 o                         
  -4  10   2         16.89         16.36         3.46 o                         
  -3  10   2        176.58        217.49        12.91 o                         
  -2  10   2         93.46        112.97         6.11 o                         
  -1  10   2        118.79        125.30         9.00 o                         
   0  10   2          2.40          9.67         3.12 o                         
   1  10   2          0.73         -1.36         2.75 o                         
   2  10   2         18.63         19.29         3.37 o                         
   3  10   2        129.43        116.90         5.99 o                         
   4  10   2         17.82         18.59         3.68 o                         
   5  10   2          1.99          0.88         3.72 o                         
   6  10   2        139.65        143.63         7.53 o                         
   7  10   2          0.95         -2.13         3.37 o                         
   8  10   2          9.83          3.53         3.70 o                         
   9  10   2          5.50         10.56         3.92 o                         
  10  10   2          0.13         -3.64         4.06 o                         
  11  10   2          8.76          1.33         4.50 o                         
  -7  11   2          2.08          4.03         4.16 o                         
  -6  11   2         65.02         63.03         5.52 o                         
  -5  11   2          5.27          0.15         3.46 o                         
  -4  11   2          3.94          7.41         3.73 o                         
  -3  11   2         62.18         47.67         5.05 o                         
  -2  11   2         49.10         51.53         5.65 o                         
  -1  11   2        144.75        165.79        10.05 o                         
   0  11   2         56.17         58.51         5.29 o                         
   1  11   2         10.41          8.17         3.72 o                         
   2  11   2         17.62         13.73         4.32 o                         
   3  11   2          0.29         -3.84         3.84 o                         
   4  11   2          0.47          0.77         4.45 o                         
   5  11   2        178.05        230.19        10.81 o                         
   6  11   2         57.08         62.28         9.14 o                         
   7  11   2         14.60          9.43         7.89 o                         
 -22   1   3          0.13          1.50         3.08 o                         
 -21   1   3         50.96         59.25         5.01 o                         
 -20   1   3        289.99        284.15         7.14 o                         
 -19   1   3          6.17         -0.29         2.54 o                         
 -18   1   3          0.07          1.13         2.01 o                         
 -17   1   3         55.09         52.70         3.18 o                         
 -16   1   3         30.02         30.77         2.50 o                         
 -15   1   3         99.72         87.11         3.15 o                         
 -14   1   3         13.70         14.23         1.72 o                         
 -13   1   3        251.78        254.39         4.27 o                         
 -12   1   3          0.44         -0.70         1.05 o                         
 -11   1   3         64.99         60.02         2.21 o                         
 -10   1   3        239.83        233.54         3.52 o                         
  -9   1   3         13.38         10.21         0.79 o                         
  -8   1   3        160.32        154.34         1.90 o                         
  -7   1   3         70.24         96.40         1.49 o                         
  -6   1   3         88.88         84.76         1.32 o                         
  -5   1   3       1343.91       1409.05         7.50 o                         
  -4   1   3       1473.34       1450.31         7.52 o                         
  -3   1   3       1018.21       1006.35         5.60 o                         
  -2   1   3         84.45        104.53         1.47 o                         
  -1   1   3       1712.59       1779.61         9.05 o                         
   0   1   3       1186.08       1239.72         5.85 o                         
   1   1   3        764.64        779.67         4.37 o                         
   2   1   3          0.06          1.35         0.50 o                         
   3   1   3         12.87         10.03         0.67 o                         
   4   1   3         26.32         28.70         1.02 o                         
   5   1   3       2961.26       3137.77        13.58 o                         
   6   1   3        379.71        399.02         3.30 o                         
   7   1   3         64.77         59.27         1.50 o                         
   8   1   3        172.49        166.00         2.37 o                         
   9   1   3        670.35        648.88         5.00 o                         
  10   1   3        216.88        201.91         2.92 o                         
  11   1   3        129.52        132.29         2.65 o                         
  12   1   3          9.36          5.50         1.43 o                         
  13   1   3        170.24        129.95         4.11 o                         
  14   1   3         21.94         16.13         2.48 o                         
  15   1   3         38.74         36.54         3.18 o                         
  16   1   3         16.63         16.90         2.79 o                         
  17   1   3          1.06          1.35         2.74 o                         
  18   1   3          0.17          1.91         2.84 o                         
  19   1   3          1.00          5.68         3.10 o                         
  20   1   3          0.13          1.03         3.28 o                         
  21   1   3         62.42         92.46        12.81 o                         
 -22   2   3         11.46         14.47         3.85 o                         
 -21   2   3         39.42         39.24         3.83 o                         
 -20   2   3          3.41         -0.47         2.38 o                         
 -19   2   3          2.44          4.25         2.35 o                         
 -18   2   3          5.33          2.25         2.17 o                         
 -17   2   3        149.28        148.46         4.63 o                         
 -16   2   3        523.60        531.38         7.55 o                         
 -15   2   3         15.89         11.53         1.91 o                         
 -14   2   3         28.08         22.07         2.00 o                         
 -13   2   3        148.16        135.49         4.44 o                         
 -12   2   3         33.28         32.56         2.34 o                         
 -11   2   3        169.17        156.77         3.15 o                         
 -10   2   3        307.19        328.19         3.82 o                         
  -9   2   3        211.85        217.20         2.70 o                         
  -8   2   3        120.27        106.85         1.80 o                         
  -7   2   3        441.92        459.06         3.56 o                         
  -6   2   3        920.22        941.65         5.29 o                         
  -5   2   3        149.90        146.61         1.61 o                         
  -4   2   3        139.49        154.10         2.56 o                         
  -3   2   3        470.31        528.49         4.36 o                         
  -2   2   3        282.65        293.47         3.07 o                         
  -1   2   3          3.29          8.23         0.56 o                         
   0   2   3        455.94        449.05         3.10 o                         
   1   2   3        786.17        881.04         4.82 o                         
   2   2   3        426.36        422.52         3.08 o                         
   3   2   3        470.48        471.46         3.53 o                         
   4   2   3        327.52        332.86         3.00 o                         
   5   2   3        321.78        365.80         3.16 o                         
   6   2   3        331.38        374.26         3.32 o                         
   7   2   3        149.78        130.17         2.09 o                         
   8   2   3        237.86        268.58         3.06 o                         
   9   2   3        313.23        317.09         3.60 o                         
  10   2   3         80.45         87.82         2.20 o                         
  11   2   3        712.27        666.59         6.00 o                         
  12   2   3        387.44        319.55         5.15 o                         
  13   2   3         54.75         47.10         2.93 o                         
  14   2   3         41.05         44.89         3.50 o                         
  15   2   3         54.05         46.88         4.17 o                         
  16   2   3          9.58          6.70         2.78 o                         
  17   2   3          0.84          1.67         3.70 o                         
  18   2   3          0.35          6.05         3.64 o                         
  19   2   3        106.88        107.32         7.79 o                         
  20   2   3         85.40         92.26         7.66 o                         
  21   2   3          7.43         13.90         8.28 o                         
 -21   3   3          8.47         11.45         3.09 o                         
 -20   3   3          0.01         -2.13         2.60 o                         
 -19   3   3          5.43          9.65         2.65 o                         
 -18   3   3        187.89        173.85         5.62 o                         
 -17   3   3        341.42        361.15         7.19 o                         
 -16   3   3         88.84         97.95         4.19 o                         
 -15   3   3        102.54        113.43         4.45 o                         
 -14   3   3        106.37        110.44         3.96 o                         
 -13   3   3        180.80        184.94         4.23 o                         
 -12   3   3         56.31         58.37         2.71 o                         
 -11   3   3         47.74         52.51         2.48 o                         
 -10   3   3         17.81         18.68         1.49 o                         
  -9   3   3        353.25        388.56         3.87 o                         
  -8   3   3        213.07        213.60         2.58 o                         
  -7   3   3        159.30        153.87         2.17 o                         
  -6   3   3        263.95        294.21         2.95 o                         
  -5   3   3        242.38        264.75         2.48 o                         
  -4   3   3        168.23        153.27         2.04 o                         
  -3   3   3         44.35         51.07         1.32 o                         
  -2   3   3        133.44        151.97         1.94 o                         
  -1   3   3          8.66          6.83         0.61 o                         
   0   3   3        392.53        396.38         3.00 o                         
   1   3   3       1607.54       1646.93         7.77 o                         
   2   3   3          0.59          6.58         0.76 o                         
   3   3   3        940.83       1041.39         6.13 o                         
   4   3   3          2.92          3.57         0.68 o                         
   5   3   3         37.59         34.83         1.28 o                         
   6   3   3        473.97        514.73         4.13 o                         
   7   3   3          0.07          0.06         0.71 o                         
   8   3   3          0.88          2.84         0.88 o                         
   9   3   3        507.04        486.81         4.64 o                         
  10   3   3        227.12        238.93         3.50 o                         
  11   3   3        241.24        226.97         3.60 o                         
  12   3   3        350.22        322.60         5.78 o                         
  13   3   3         71.73         62.69         4.72 o                         
  14   3   3          0.47          3.19         2.91 o                         
  15   3   3         54.21         67.76         8.04 o                         
  16   3   3         61.89         68.91         7.82 o                         
  17   3   3          6.31          6.10         3.80 o                         
  18   3   3         38.64         40.31         5.41 o                         
  19   3   3          1.57         -2.90         3.82 o                         
  20   3   3          0.50          2.28         4.52 o                         
 -21   4   3         23.71         21.81         4.24 o                         
 -20   4   3         16.83          9.64         3.43 o                         
 -19   4   3         31.06         28.94         3.36 o                         
 -18   4   3          9.27          5.32         2.52 o                         
 -17   4   3         45.70         40.50         4.09 o                         
 -16   4   3        142.77        145.76         4.96 o                         
 -15   4   3        316.76        305.75         6.37 o                         
 -14   4   3         11.83         12.62         2.13 o                         
 -13   4   3        468.46        466.98         7.21 o                         
 -12   4   3          8.32          5.92         1.64 o                         
 -11   4   3        108.79        105.51         3.21 o                         
 -10   4   3         50.16         47.89         2.83 o                         
  -9   4   3        122.12        120.09         2.84 o                         
  -8   4   3         45.72         47.28         1.85 o                         
  -7   4   3        710.14        716.87         5.64 o                         
  -6   4   3          8.66          6.23         0.90 o                         
  -5   4   3        169.07        177.66         2.18 o                         
  -4   4   3        164.28        176.35         2.08 o                         
  -3   4   3         96.29        107.00         1.63 o                         
  -2   4   3         14.85         18.07         0.89 o                         
  -1   4   3        438.40        470.73         3.58 o                         
   0   4   3        592.55        592.69         4.07 o                         
   1   4   3         10.89         16.57         1.03 o                         
   2   4   3        198.01        220.94         2.78 o                         
   3   4   3         15.97         17.29         1.16 o                         
   4   4   3        289.28        306.07         3.55 o                         
   5   4   3        184.62        185.67         2.94 o                         
   6   4   3         38.78         38.27         1.87 o                         
   7   4   3        368.08        337.78         4.04 o                         
   8   4   3         15.81         10.81         1.24 o                         
   9   4   3        315.47        306.56         4.85 o                         
  10   4   3        422.80        397.26         5.41 o                         
  11   4   3          1.39         -0.11         1.42 o                         
  12   4   3         94.56         98.90         3.75 o                         
  13   4   3         31.85         30.48         3.46 o                         
  14   4   3          2.93          1.08         2.85 o                         
  15   4   3          1.52          4.40         3.43 o                         
  16   4   3        383.50        415.27        19.03 o                         
  17   4   3        123.66        132.29         8.06 o                         
  18   4   3         47.61         59.28         6.29 o                         
  19   4   3         29.78         34.16         5.83 o                         
 -20   5   3          3.80          6.40         3.49 o                         
 -19   5   3         43.74         45.54         4.91 o                         
 -18   5   3         11.50         11.88         3.70 o                         
 -17   5   3         61.57         57.48         4.00 o                         
 -16   5   3         29.07         32.86         4.38 o                         
 -15   5   3         31.64         33.00         3.33 o                         
 -14   5   3        115.57        111.46         4.33 o                         
 -13   5   3         33.30         30.26         2.70 o                         
 -12   5   3          5.65          3.83         1.68 o                         
 -11   5   3         85.65         87.59         3.21 o                         
 -10   5   3        121.93        122.92         3.48 o                         
  -9   5   3         15.75         12.77         1.54 o                         
  -8   5   3        213.03        210.05         3.73 o                         
  -7   5   3          1.40          0.46         1.02 o                         
  -6   5   3          0.72          0.59         0.94 o                         
  -5   5   3          1.59          0.22         0.91 o                         
  -4   5   3          0.33         -0.24         0.77 o                         
  -3   5   3        273.55        278.05         3.35 o                         
  -2   5   3        228.34        225.86         2.77 o                         
  -1   5   3        249.07        262.64         3.28 o                         
   0   5   3        237.06        207.49         2.98 o                         
   1   5   3        196.23        204.04         3.01 o                         
   2   5   3        108.88        104.91         2.31 o                         
   3   5   3         36.48         41.26         1.76 o                         
   4   5   3        484.65        470.86         4.78 o                         
   5   5   3       1099.16       1069.33         7.81 o                         
   6   5   3        210.48        231.49         3.73 o                         
   7   5   3        127.91        151.50         3.67 o                         
   8   5   3        194.42        188.42         3.91 o                         
   9   5   3         42.52         58.49         2.72 o                         
  10   5   3         39.00         35.00         2.43 o                         
  11   5   3          1.85         -1.26         1.61 o                         
  12   5   3        127.97        154.46         5.16 o                         
  13   5   3         10.56         13.30         3.16 o                         
  14   5   3         94.41        115.78         8.44 o                         
  15   5   3          0.24         -1.64         3.30 o                         
  16   5   3         25.67         28.30         6.28 o                         
  17   5   3        355.84        386.70        12.32 o                         
  18   5   3          1.07          4.66         4.42 o                         
  19   5   3          0.32         -4.95        11.35 o                         
 -19   6   3          1.17         -2.10         3.74 o                         
 -18   6   3          3.42          3.40         3.31 o                         
 -17   6   3         13.75         17.49         3.76 o                         
 -16   6   3         80.89         80.74         5.37 o                         
 -15   6   3         42.86         43.22         4.14 o                         
 -14   6   3          0.02         -0.12         2.03 o                         
 -13   6   3          4.23          3.11         1.94 o                         
 -12   6   3          2.57          2.46         1.77 o                         
 -11   6   3        167.17        168.05         4.29 o                         
 -10   6   3        137.19        121.75         3.69 o                         
  -9   6   3         46.82         43.80         2.37 o                         
  -8   6   3          4.65          4.39         1.33 o                         
  -7   6   3        100.66        103.88         3.30 o                         
  -6   6   3        269.44        260.32         4.07 o                         
  -5   6   3        130.69        130.48         3.18 o                         
  -4   6   3        423.33        377.96         5.34 o                         
  -3   6   3        346.14        319.10         4.87 o                         
  -2   6   3        276.37        258.52         4.06 o                         
  -1   6   3         89.69         84.76         2.66 o                         
   0   6   3        871.13        871.49         7.70 o                         
   1   6   3        418.88        401.43         4.55 o                         
   2   6   3        507.54        483.87         5.07 o                         
   3   6   3         14.17         17.43         1.45 o                         
   4   6   3        109.45        111.75         3.14 o                         
   5   6   3        124.77        109.63         3.18 o                         
   6   6   3          3.78          5.52         1.49 o                         
   7   6   3         48.47         37.37         2.48 o                         
   8   6   3        427.62        402.68         6.58 o                         
   9   6   3        294.97        271.30         5.25 o                         
  10   6   3         35.03         32.91         2.62 o                         
  11   6   3         29.03         25.87         2.49 o                         
  12   6   3          1.50         -1.70         2.34 o                         
  13   6   3         41.47         43.71         4.35 o                         
  14   6   3         29.48         29.16         4.94 o                         
  15   6   3         49.74         59.20         6.21 o                         
  16   6   3         15.25         13.01         4.63 o                         
  17   6   3         22.84         18.73         5.24 o                         
  18   6   3          0.02         -6.41         6.96 o                         
 -18   7   3          1.59         -2.40         7.74 o                         
 -17   7   3        118.50        123.56         6.91 o                         
 -16   7   3         33.28         36.87         4.47 o                         
 -15   7   3          1.34          0.98         2.78 o                         
 -14   7   3          9.24          5.06         2.80 o                         
 -13   7   3         45.90         44.03         4.11 o                         
 -12   7   3         67.11         54.69         4.21 o                         
 -11   7   3         22.89         25.82         2.92 o                         
 -10   7   3          2.77         -0.83         2.02 o                         
  -9   7   3         81.31         67.73         3.52 o                         
  -8   7   3          0.36          1.06         1.59 o                         
  -7   7   3         82.09         78.85         4.84 o                         
  -6   7   3         39.59         38.65         3.36 o                         
  -5   7   3        374.03        359.19         5.67 o                         
  -4   7   3         13.56         16.07         1.87 o                         
  -3   7   3         17.60         22.27         2.20 o                         
  -2   7   3          8.91          5.40         1.70 o                         
  -1   7   3        561.42        520.74         7.10 o                         
   0   7   3        163.74        152.79         3.79 o                         
   1   7   3         24.14         20.20         1.90 o                         
   2   7   3         45.69         47.51         2.80 o                         
   3   7   3         10.33          7.53         1.80 o                         
   4   7   3        262.14        231.66         4.70 o                         
   5   7   3        154.58        148.22         4.58 o                         
   6   7   3         72.54         64.41         3.26 o                         
   7   7   3          1.75         -0.49         1.63 o                         
   8   7   3         16.43         11.88         2.03 o                         
   9   7   3          7.52          4.21         1.91 o                         
  10   7   3          0.01          1.02         1.84 o                         
  11   7   3         11.00          9.87         2.36 o                         
  12   7   3         29.51         32.75         4.23 o                         
  13   7   3         33.09         37.71         4.52 o                         
  14   7   3          0.04          0.31         3.84 o                         
  15   7   3         63.59         68.37         6.73 o                         
  16   7   3        116.26        139.97        13.79 o                         
 -16   8   3          4.29         -0.78         6.37 o                         
 -15   8   3          1.03          0.65         3.62 o                         
 -14   8   3          0.31         -3.01         3.39 o                         
 -13   8   3         31.92         21.53         4.06 o                         
 -12   8   3         40.78         41.56         4.80 o                         
 -11   8   3         32.11         44.61         4.09 o                         
 -10   8   3          1.29         -1.43         2.31 o                         
  -9   8   3         69.79         66.51         4.54 o                         
  -8   8   3         99.65         92.98         6.22 o                         
  -7   8   3        414.13        408.80         7.77 o                         
  -6   8   3          8.34          9.63         2.60 o                         
  -5   8   3         46.39         47.55         3.44 o                         
  -4   8   3         74.46         67.81         4.78 o                         
  -3   8   3         23.87         25.77         2.98 o                         
  -2   8   3          5.01          6.32         2.45 o                         
  -1   8   3          3.65          1.68         1.82 o                         
   0   8   3        141.74        141.16         4.92 o                         
   1   8   3        219.07        222.45         6.34 o                         
   2   8   3         17.37         21.70         3.12 o                         
   3   8   3          2.70          2.47         1.81 o                         
   4   8   3         23.29         28.59         2.66 o                         
   5   8   3          2.15          3.66         1.92 o                         
   6   8   3          0.47          1.68         1.89 o                         
   7   8   3         12.64          9.40         2.40 o                         
   8   8   3        103.41        111.28         4.63 o                         
   9   8   3         10.88         14.66         2.53 o                         
  10   8   3         24.62         23.10         2.99 o                         
  11   8   3        146.74        157.66         6.06 o                         
  12   8   3         19.44         24.67         4.51 o                         
  13   8   3          8.46          6.50         3.66 o                         
  14   8   3         59.72         57.55         6.29 o                         
  15   8   3         12.28          7.96         6.47 o                         
 -14   9   3         59.01         66.32        12.82 o                         
 -13   9   3          4.07          6.30         3.88 o                         
 -12   9   3         10.45          6.43         3.85 o                         
 -11   9   3          1.42          7.28         3.29 o                         
 -10   9   3         17.17         15.58         4.29 o                         
  -9   9   3          0.36          1.07         2.64 o                         
  -8   9   3         76.03         75.00         4.62 o                         
  -7   9   3         53.39         52.16         4.02 o                         
  -6   9   3          0.73          2.71         2.41 o                         
  -5   9   3         31.39         41.66         4.02 o                         
  -4   9   3          9.21          6.90         2.46 o                         
  -3   9   3         52.40         53.79         6.37 o                         
  -2   9   3          1.48          3.82         2.55 o                         
  -1   9   3          4.35          5.25         2.60 o                         
   0   9   3         41.13         42.68         3.97 o                         
   1   9   3         61.45         59.23         4.48 o                         
   2   9   3          5.20          3.98         2.48 o                         
   3   9   3          0.39         -0.31         2.18 o                         
   4   9   3          3.48          0.13         2.33 o                         
   5   9   3        162.45        166.16         5.57 o                         
   6   9   3         10.21         11.16         2.88 o                         
   7   9   3        111.65        117.32         8.95 o                         
   8   9   3         83.27         80.39         6.31 o                         
   9   9   3         89.93        100.37         5.30 o                         
  10   9   3         14.21         21.48         3.54 o                         
  11   9   3          2.73          3.89         4.20 o                         
  12   9   3         22.08         12.28         4.60 o                         
  13   9   3        297.01        345.88        18.54 o                         
 -11  10   3        193.32        197.28        13.11 o                         
 -10  10   3         34.72         36.50         4.46 o                         
  -9  10   3         81.82         83.29         5.89 o                         
  -8  10   3        108.10        116.50         6.21 o                         
  -7  10   3          0.10          0.21         2.83 o                         
  -6  10   3          0.66          3.61         3.06 o                         
  -5  10   3          1.35          3.83         3.02 o                         
  -4  10   3          2.74          0.48         3.38 o                         
  -3  10   3        231.95        248.99         8.03 o                         
  -2  10   3         58.59         59.53         4.86 o                         
  -1  10   3         50.43         56.86         4.77 o                         
   0  10   3          0.02         -1.82         2.84 o                         
   1  10   3          2.16          3.31         2.95 o                         
   2  10   3          0.24          2.92         3.05 o                         
   3  10   3          1.98          0.19         3.26 o                         
   4  10   3         12.81         12.38         3.43 o                         
   5  10   3         83.20         79.77         6.59 o                         
   6  10   3         99.98        107.24         6.70 o                         
   7  10   3          6.76          3.90         3.84 o                         
   8  10   3          1.64          0.53         3.84 o                         
   9  10   3         16.16          9.24         3.74 o                         
  10  10   3          0.48          5.25         4.01 o                         
  -6  11   3         56.09         53.45         6.40 o                         
  -5  11   3         25.74         25.10         4.44 o                         
  -4  11   3         41.53         47.21         5.04 o                         
  -3  11   3         16.59         16.30         4.60 o                         
  -2  11   3          5.16          2.10         3.59 o                         
  -1  11   3          1.93         -1.98         3.28 o                         
   0  11   3         26.67         26.01         4.18 o                         
   1  11   3         10.54          8.10         3.69 o                         
   2  11   3          0.61         -2.75         3.29 o                         
   3  11   3          0.00         -0.95         3.44 o                         
   4  11   3        141.30        173.31         9.80 o                         
   5  11   3         46.20         43.71         6.50 o                         
 -22   0   4         71.01         72.01        10.51 o                         
 -21   0   4         11.51         13.03         5.20 o                         
 -20   0   4         74.89         85.68         7.49 o                         
 -19   0   4         13.31         13.61         3.93 o                         
 -18   0   4          1.61         -0.28         2.86 o                         
 -17   0   4         63.42         50.65         4.18 o                         
 -16   0   4        207.19        197.87         6.38 o                         
 -15   0   4        221.30        208.33         6.15 o                         
 -14   0   4        205.72        191.69         5.64 o                         
 -13   0   4          2.91          3.92         1.78 o                         
 -12   0   4        685.33        708.04        12.17 o                         
 -11   0   4          1.51          0.91         1.67 o                         
 -10   0   4         57.12         53.57         2.90 o                         
  -9   0   4         55.20         47.61         1.85 o                         
  -8   0   4        241.89        207.28         3.24 o                         
  -7   0   4          2.24          1.77         0.75 o                         
  -6   0   4        941.61       1027.91        10.91 o                         
  -5   0   4        677.77        761.81         6.13 o                         
  -4   0   4       2463.86       2709.34        16.29 o                         
  -3   0   4       1224.97       1363.95         9.22 o                         
  -2   0   4         48.37         40.07         1.38 o                         
  -1   0   4       1083.49       1166.19         8.28 o                         
   0   0   4        718.13        735.66         6.01 o                         
   1   0   4        113.78        132.00         2.25 o                         
   2   0   4        100.93        105.76         3.20 o                         
   3   0   4         61.95         72.47         2.59 o                         
   4   0   4         53.71         53.84         2.44 o                         
   5   0   4        927.16        982.92         9.73 o                         
   6   0   4          4.71          0.44         1.09 o                         
   7   0   4        156.29        151.66         3.79 o                         
   8   0   4        128.07        132.82         4.28 o                         
   9   0   4         23.25         26.06         2.47 o                         
  10   0   4        393.73        350.28         6.77 o                         
  11   0   4        157.52        153.51         4.92 o                         
  12   0   4        227.82        197.67         5.67 o                         
  13   0   4         16.19         15.78         3.86 o                         
  14   0   4          0.21         -0.84         2.76 o                         
  15   0   4          0.25          2.68         3.00 o                         
  16   0   4         36.69         41.40         5.17 o                         
  17   0   4        235.51        233.33         9.80 o                         
  18   0   4         31.71         36.55         5.62 o                         
  19   0   4          3.15          4.94        10.55 o                         
  20   0   4          3.70          2.02         5.73 o                         
 -22   1   4        107.59        124.17         8.41 o                         
 -21   1   4        106.71        104.37         5.89 o                         
 -20   1   4          2.70          4.56         2.72 o                         
 -19   1   4         24.95         23.35         3.02 o                         
 -18   1   4          8.47          8.45         2.32 o                         
 -17   1   4          0.04         -0.72         1.73 o                         
 -16   1   4         20.15         20.46         2.32 o                         
 -15   1   4          0.23         -1.28         1.33 o                         
 -14   1   4        116.18        122.29         3.38 o                         
 -13   1   4        231.37        238.27         4.21 o                         
 -12   1   4         28.76         26.34         1.84 o                         
 -11   1   4          8.64          8.39         1.25 o                         
 -10   1   4         23.10         20.47         1.46 o                         
  -9   1   4        162.97        159.15         2.17 o                         
  -8   1   4        162.89        172.99         2.54 o                         
  -7   1   4        149.29        163.49         1.91 o                         
  -6   1   4         72.70         62.65         1.49 o                         
  -5   1   4       2173.11       2206.83        11.07 o                         
  -4   1   4       6902.25       7235.38        30.45 o                         
  -3   1   4        119.98        150.76         2.26 o                         
  -2   1   4        268.48        312.54         2.75 o                         
  -1   1   4        804.62        830.48         4.60 o                         
   0   1   4         16.32         15.80         0.79 o                         
   1   1   4         15.53         12.74         0.73 o                         
   2   1   4        330.51        361.81         2.89 o                         
   3   1   4          8.00          4.68         0.69 o                         
   4   1   4        739.84        807.28         5.93 o                         
   5   1   4        355.40        377.10         3.49 o                         
   6   1   4        381.96        418.83         3.55 o                         
   7   1   4         27.53         36.56         1.54 o                         
   8   1   4          9.84          8.14         1.21 o                         
   9   1   4        555.03        539.39         5.79 o                         
  10   1   4        145.34        150.20         3.35 o                         
  11   1   4          8.92          7.52         1.48 o                         
  12   1   4        526.66        487.09         6.39 o                         
  13   1   4        205.41        164.12         4.30 o                         
  14   1   4          2.94          1.65         1.93 o                         
  15   1   4        117.34        120.81         5.11 o                         
  16   1   4          8.02          5.53         2.93 o                         
  17   1   4         66.55         73.35         5.38 o                         
  18   1   4         81.46         95.70         7.38 o                         
  19   1   4         27.08         34.79         5.49 o                         
  20   1   4          0.10         -1.04         4.16 o                         
 -21   2   4          4.91          7.23         2.88 o                         
 -20   2   4          1.98         -1.91         2.88 o                         
 -19   2   4         19.51         21.20         3.01 o                         
 -18   2   4         17.36         18.32         3.51 o                         
 -17   2   4         56.64         60.54         3.72 o                         
 -16   2   4          2.63          4.73         1.95 o                         
 -15   2   4        336.14        316.57         6.09 o                         
 -14   2   4         40.85         35.89         2.60 o                         
 -13   2   4        177.67        168.38         3.91 o                         
 -12   2   4          0.28         -1.04         1.04 o                         
 -11   2   4          0.00         -0.54         1.25 o                         
 -10   2   4        265.90        257.00         3.51 o                         
  -9   2   4         54.99         51.47         1.68 o                         
  -8   2   4          3.42          0.64         0.60 o                         
  -7   2   4        268.46        253.51         2.48 o                         
  -6   2   4         20.34         17.94         1.03 o                         
  -5   2   4        406.21        378.67         3.64 o                         
  -4   2   4          7.06          3.52         0.77 o                         
  -3   2   4          3.14          0.33         0.66 o                         
  -2   2   4         76.27         76.67         1.74 o                         
  -1   2   4        351.24        386.03         2.89 o                         
   0   2   4         85.02        100.53         1.62 o                         
   1   2   4        927.53       1012.01         7.22 o                         
   2   2   4        187.33        201.43         2.31 o                         
   3   2   4        662.97        657.03         4.40 o                         
   4   2   4         43.40         49.30         1.39 o                         
   5   2   4         26.72         19.96         1.10 o                         
   6   2   4        127.13        132.00         2.17 o                         
   7   2   4         31.26         27.92         1.35 o                         
   8   2   4        454.48        443.25         5.11 o                         
   9   2   4         48.04         44.03         2.18 o                         
  10   2   4       1245.86       1198.78         9.57 o                         
  11   2   4         22.28         20.21         2.13 o                         
  12   2   4         38.13         20.54         1.93 o                         
  13   2   4         57.77         66.65         4.28 o                         
  14   2   4         76.49         71.75         4.18 o                         
  15   2   4          0.83          3.25         3.62 o                         
  16   2   4        130.71        136.19         9.17 o                         
  17   2   4          2.12         -3.06         3.06 o                         
  18   2   4          6.05         10.27         4.24 o                         
  19   2   4         33.83         44.34         5.89 o                         
  20   2   4        220.28        242.11        15.62 o                         
 -21   3   4         18.63         12.52         3.19 o                         
 -20   3   4          6.24          5.90         2.84 o                         
 -19   3   4        114.48        120.07         5.31 o                         
 -18   3   4        103.82        100.29         4.85 o                         
 -17   3   4         79.91         80.99         4.24 o                         
 -16   3   4        251.57        243.67         5.64 o                         
 -15   3   4        269.10        278.33         5.98 o                         
 -14   3   4         65.75         65.21         3.42 o                         
 -13   3   4          7.92          4.30         1.58 o                         
 -12   3   4          6.84          3.28         1.52 o                         
 -11   3   4         13.88         15.37         1.84 o                         
 -10   3   4         18.57         20.45         1.70 o                         
  -9   3   4         72.39         70.26         2.04 o                         
  -8   3   4         32.99         38.30         1.48 o                         
  -7   3   4        259.44        257.54         2.97 o                         
  -6   3   4        369.32        407.81         3.65 o                         
  -5   3   4         15.73         20.95         1.03 o                         
  -4   3   4        551.05        541.84         4.37 o                         
  -3   3   4        212.98        200.77         2.33 o                         
  -2   3   4        253.28        290.03         3.24 o                         
  -1   3   4          1.54          0.03         0.57 o                         
   0   3   4        402.33        422.83         3.30 o                         
   1   3   4        564.47        614.52         4.25 o                         
   2   3   4       1322.02       1340.70         7.26 o                         
   3   3   4        465.61        443.43         3.66 o                         
   4   3   4          8.04          8.92         0.88 o                         
   5   3   4          0.86          0.55         0.71 o                         
   6   3   4         56.13         60.98         1.75 o                         
   7   3   4        122.46        124.96         3.16 o                         
   8   3   4          4.23          1.90         1.07 o                         
   9   3   4        536.55        517.63         6.31 o                         
  10   3   4         16.44         18.02         1.90 o                         
  11   3   4         17.71         13.16         1.93 o                         
  12   3   4         47.90         48.87         3.27 o                         
  13   3   4          0.78         -0.62         2.56 o                         
  14   3   4         57.04         58.51         6.01 o                         
  15   3   4          4.39          0.91         3.08 o                         
  16   3   4          2.17          9.71         3.82 o                         
  17   3   4         30.30         27.29         4.88 o                         
  18   3   4         95.23        105.60        11.10 o                         
  19   3   4         65.52         64.71         7.21 o                         
 -20   4   4         29.86         18.85         3.48 o                         
 -19   4   4        113.27        128.04         5.75 o                         
 -18   4   4          4.70          4.32         2.38 o                         
 -17   4   4          2.05         -2.00         2.00 o                         
 -16   4   4        263.91        262.80         7.93 o                         
 -15   4   4        180.93        185.07         6.20 o                         
 -14   4   4         26.79         24.41         2.59 o                         
 -13   4   4          7.73          7.17         1.81 o                         
 -12   4   4         54.33         47.14         2.90 o                         
 -11   4   4        193.86        208.54         4.65 o                         
 -10   4   4         29.11         27.51         1.99 o                         
  -9   4   4         58.32         60.87         2.42 o                         
  -8   4   4         45.51         46.59         2.07 o                         
  -7   4   4        413.02        382.47         4.36 o                         
  -6   4   4         91.91         75.52         2.85 o                         
  -5   4   4        233.31        241.75         3.00 o                         
  -4   4   4         57.31         57.15         1.63 o                         
  -3   4   4         24.41         29.64         1.46 o                         
  -2   4   4        756.50        760.95         5.57 o                         
  -1   4   4       2102.76       2102.12        11.97 o                         
   0   4   4          4.01         10.45         0.79 o                         
   1   4   4         47.16         48.41         1.68 o                         
   2   4   4        251.76        273.42         3.36 o                         
   3   4   4        344.89        321.55         3.76 o                         
   4   4   4        496.16        509.28         5.02 o                         
   5   4   4         93.41         97.51         2.32 o                         
   6   4   4        218.25        208.23         4.11 o                         
   7   4   4       1924.95       1786.11        11.58 o                         
   8   4   4         73.54         68.79         3.02 o                         
   9   4   4          0.10          1.14         1.66 o                         
  10   4   4        110.92         81.59         4.59 o                         
  11   4   4         29.27         26.83         2.65 o                         
  12   4   4        108.43        105.11         4.79 o                         
  13   4   4         66.38         57.16         4.62 o                         
  14   4   4         39.23         30.89         4.12 o                         
  15   4   4         18.37         11.23         3.94 o                         
  16   4   4          2.37          3.35         3.83 o                         
  17   4   4          0.19          3.02         3.98 o                         
  18   4   4          2.24          4.89         4.47 o                         
  19   4   4         55.92         74.83        16.31 o                         
 -20   5   4         16.54         13.32         7.51 o                         
 -19   5   4         16.15         16.33         3.29 o                         
 -18   5   4         71.66         79.30         4.79 o                         
 -17   5   4         21.79         15.28         2.91 o                         
 -16   5   4         10.97         10.72         2.57 o                         
 -15   5   4         42.23         42.29         3.36 o                         
 -14   5   4         81.29         79.98         3.97 o                         
 -13   5   4          6.66          4.77         1.87 o                         
 -12   5   4         22.84         21.67         2.32 o                         
 -11   5   4        108.48        109.70         3.35 o                         
 -10   5   4         18.23         18.20         1.86 o                         
  -9   5   4        267.24        262.06         4.34 o                         
  -8   5   4         36.41         31.95         1.97 o                         
  -7   5   4         63.11         65.79         2.47 o                         
  -6   5   4          0.01         -0.96         0.96 o                         
  -5   5   4          2.54          1.65         1.07 o                         
  -4   5   4         42.70         44.05         1.86 o                         
  -3   5   4        863.05        881.99         7.46 o                         
  -2   5   4        189.42        194.44         3.41 o                         
  -1   5   4        324.52        303.46         4.19 o                         
   0   5   4        159.90        150.59         3.12 o                         
   1   5   4        170.84        176.66         3.33 o                         
   2   5   4          6.66          7.53         1.44 o                         
   3   5   4        216.51        198.12         3.35 o                         
   4   5   4         91.65         90.90         2.56 o                         
   5   5   4        770.80        686.02         6.47 o                         
   6   5   4        285.82        257.20         4.05 o                         
   7   5   4        172.85        161.35         3.87 o                         
   8   5   4        303.94        261.90         4.85 o                         
   9   5   4         54.98         53.48         4.56 o                         
  10   5   4          1.63         -0.28         2.04 o                         
  11   5   4         21.58         18.27         2.59 o                         
  12   5   4         39.54         43.15         3.29 o                         
  13   5   4          0.03         -2.62         2.62 o                         
  14   5   4         24.65         24.06         3.87 o                         
  15   5   4         10.36          4.08         3.84 o                         
  16   5   4         19.40         17.70         4.78 o                         
  17   5   4         17.06          7.90         4.41 o                         
  18   5   4         14.50         15.66         8.02 o                         
 -18   6   4         13.92         13.76         3.82 o                         
 -17   6   4          1.79         -2.86         2.86 o                         
 -16   6   4         87.66        117.43         5.25 o                         
 -15   6   4         41.19         46.40         3.57 o                         
 -14   6   4        130.80        134.60         5.03 o                         
 -13   6   4          1.26          4.45         1.95 o                         
 -12   6   4         17.66         15.41         2.36 o                         
 -11   6   4         76.10         63.55         3.23 o                         
 -10   6   4         32.38         34.09         2.50 o                         
  -9   6   4        201.51        192.80         4.15 o                         
  -8   6   4          0.19         -0.82         1.21 o                         
  -7   6   4          0.15          0.65         1.49 o                         
  -6   6   4         55.09         49.19         3.16 o                         
  -5   6   4         38.95         40.89         2.39 o                         
  -4   6   4         28.78         25.78         2.20 o                         
  -3   6   4        323.10        299.97         4.92 o                         
  -2   6   4        954.91        908.91         8.15 o                         
  -1   6   4         23.65         23.37         1.80 o                         
   0   6   4          4.97          5.89         1.36 o                         
   1   6   4          1.35          3.06         1.31 o                         
   2   6   4         38.45         38.97         2.33 o                         
   3   6   4         70.80         62.90         2.65 o                         
   4   6   4          7.22          8.44         1.56 o                         
   5   6   4          8.56         10.90         1.74 o                         
   6   6   4         24.86         15.96         1.91 o                         
   7   6   4        613.90        540.11         7.14 o                         
   8   6   4         10.10         11.60         1.93 o                         
   9   6   4         40.94         43.05         3.12 o                         
  10   6   4          2.46          4.77         2.19 o                         
  11   6   4          7.16          8.91         2.61 o                         
  12   6   4         33.44         32.20         4.04 o                         
  13   6   4        116.15        119.03         6.43 o                         
  14   6   4        254.74        279.48        10.37 o                         
  15   6   4          6.67          0.61         4.17 o                         
  16   6   4         53.80         51.63         6.43 o                         
  17   6   4        115.36         98.06        28.04 o                         
 -17   7   4         69.57         67.71         6.52 o                         
 -16   7   4         12.17         17.25         3.99 o                         
 -15   7   4          1.96          1.57         3.02 o                         
 -14   7   4          8.16          9.69         3.44 o                         
 -13   7   4          1.38          1.31         2.99 o                         
 -12   7   4         16.65         11.02         4.36 o                         
 -11   7   4         56.67         52.66         4.79 o                         
 -10   7   4        139.00        137.23         5.86 o                         
  -9   7   4        166.77        145.19         4.62 o                         
  -8   7   4        516.70        519.27         7.22 o                         
  -7   7   4        159.95        153.42         4.56 o                         
  -6   7   4        500.63        501.26         6.98 o                         
  -5   7   4         58.40         53.05         2.93 o                         
  -4   7   4        274.19        275.68         5.18 o                         
  -3   7   4        188.97        189.38         4.40 o                         
  -2   7   4        127.89        121.63         3.72 o                         
  -1   7   4        259.06        260.42         4.96 o                         
   0   7   4        342.36        327.41         5.43 o                         
   1   7   4        204.09        198.59         4.38 o                         
   2   7   4        273.28        268.38         5.49 o                         
   3   7   4         38.03         32.97         2.66 o                         
   4   7   4         77.39         82.56         3.68 o                         
   5   7   4         13.38         13.41         2.14 o                         
   6   7   4        109.82        103.85         4.08 o                         
   7   7   4          4.60          4.46         2.01 o                         
   8   7   4          4.46          9.41         2.24 o                         
   9   7   4          0.23          2.26         2.38 o                         
  10   7   4         80.62         81.58         4.58 o                         
  11   7   4          3.81          4.60         2.72 o                         
  12   7   4         48.63         58.00         5.20 o                         
  13   7   4         18.71         16.09         3.93 o                         
  14   7   4          7.38          5.00         3.85 o                         
  15   7   4        203.55        205.10        11.06 o                         
 -15   8   4         60.63         57.95         5.90 o                         
 -14   8   4          1.49          1.41         3.47 o                         
 -13   8   4          0.18         -3.31         3.67 o                         
 -12   8   4         19.14         21.70         4.15 o                         
 -11   8   4          0.61          1.92         2.78 o                         
 -10   8   4          0.75         -2.13         2.46 o                         
  -9   8   4         18.07         27.35         3.35 o                         
  -8   8   4          2.74          1.69         2.20 o                         
  -7   8   4         75.10         67.83         4.14 o                         
  -6   8   4        230.77        233.59         5.40 o                         
  -5   8   4         37.39         36.20         3.60 o                         
  -4   8   4          9.14          8.58         2.18 o                         
  -3   8   4         13.72          9.79         2.11 o                         
  -2   8   4         55.18         58.76         3.47 o                         
  -1   8   4         72.32         71.69         3.66 o                         
   0   8   4          0.12         -0.12         1.92 o                         
   1   8   4         23.67         27.30         2.89 o                         
   2   8   4        173.63        170.96         5.42 o                         
   3   8   4         21.71         27.40         2.74 o                         
   4   8   4         49.23         52.80         3.92 o                         
   5   8   4         87.83         98.75         6.23 o                         
   6   8   4         15.22         15.84         2.61 o                         
   7   8   4         14.87         10.02         2.46 o                         
   8   8   4         50.38         49.69         4.30 o                         
   9   8   4         52.81         48.71         4.27 o                         
  10   8   4        234.67        251.12         8.36 o                         
  11   8   4         70.76         74.53         5.71 o                         
  12   8   4         89.19         82.67         9.29 o                         
  13   8   4          0.00         -1.33         3.84 o                         
  14   8   4          0.78         12.55        10.68 o                         
 -13   9   4         42.78         41.16         8.58 o                         
 -12   9   4         29.68         30.21         5.72 o                         
 -11   9   4         17.94          4.80         3.22 o                         
 -10   9   4         36.59         38.63         4.50 o                         
  -9   9   4         25.81         24.09         4.29 o                         
  -8   9   4          0.12          3.76         2.59 o                         
  -7   9   4         54.95         55.79         4.20 o                         
  -6   9   4         36.52         38.31         4.09 o                         
  -5   9   4         97.39        121.35         5.40 o                         
  -4   9   4          2.87          1.54         2.92 o                         
  -3   9   4          5.76          1.07         2.57 o                         
  -2   9   4          3.45          0.10         2.51 o                         
  -1   9   4         15.34         12.39         2.97 o                         
   0   9   4          0.01         -1.55         2.22 o                         
   1   9   4         92.10         84.79         4.73 o                         
   2   9   4        226.81        233.41         6.69 o                         
   3   9   4        135.34        123.90         5.47 o                         
   4   9   4         23.24         21.54         3.16 o                         
   5   9   4          0.35          2.31         2.64 o                         
   6   9   4          0.29          2.52         2.43 o                         
   7   9   4          1.38          1.94         2.54 o                         
   8   9   4          4.11          3.87         2.85 o                         
   9   9   4         46.08         42.46         4.91 o                         
  10   9   4         12.19         14.32         4.09 o                         
  11   9   4          5.17         -2.40         4.10 o                         
 -10  10   4         17.85         12.14        10.41 o                         
  -9  10   4          9.44          3.23         3.33 o                         
  -8  10   4          4.05          2.56         3.11 o                         
  -7  10   4         64.02         63.45         4.92 o                         
  -6  10   4         77.66         93.81         7.60 o                         
  -5  10   4         31.02         39.02         5.09 o                         
  -4  10   4         69.86         75.56         5.95 o                         
  -3  10   4         57.49         60.34         5.71 o                         
  -2  10   4          2.20         -2.04         2.93 o                         
  -1  10   4        158.70        155.06         7.00 o                         
   0  10   4          1.04         -0.60         2.97 o                         
   1  10   4         12.87         11.80         4.07 o                         
   2  10   4         10.69         11.38         3.60 o                         
   3  10   4          1.61         -2.22         3.92 o                         
   4  10   4        107.97        118.62         6.65 o                         
   5  10   4         47.67         40.60         4.55 o                         
   6  10   4         36.23         42.29         4.80 o                         
   7  10   4         10.40          7.97         3.66 o                         
   8  10   4         13.61         14.45         4.80 o                         
  -4  11   4         41.43         43.89         8.96 o                         
  -3  11   4          6.46          3.52         4.28 o                         
  -2  11   4         64.72         71.32         7.27 o                         
  -1  11   4         17.79         17.05         4.65 o                         
   0  11   4          6.02          8.84         4.99 o                         
   1  11   4         29.43         33.47         5.81 o                         
   2  11   4          1.50          1.62         4.43 o                         
 -21   1   5         30.82         26.67         4.62 o                         
 -20   1   5          3.03          3.29         3.18 o                         
 -19   1   5         23.29         26.01         3.20 o                         
 -18   1   5         61.04         60.15         3.88 o                         
 -17   1   5         82.39         84.58         4.18 o                         
 -16   1   5         45.27         46.34         3.17 o                         
 -15   1   5         19.89         21.15         2.32 o                         
 -14   1   5         19.09         17.86         2.00 o                         
 -13   1   5          0.18          2.09         1.32 o                         
 -12   1   5          1.70          1.38         1.22 o                         
 -11   1   5          2.96          4.10         1.17 o                         
 -10   1   5         90.40         79.75         2.39 o                         
  -9   1   5          7.71          6.95         0.83 o                         
  -8   1   5        380.08        404.48         3.62 o                         
  -7   1   5        219.12        222.00         2.25 o                         
  -6   1   5        524.18        501.70         4.28 o                         
  -5   1   5        125.45        122.62         2.01 o                         
  -4   1   5        373.13        358.40         3.42 o                         
  -3   1   5         77.92         72.17         1.66 o                         
  -2   1   5         76.56         88.34         1.40 o                         
  -1   1   5        149.13        137.92         1.81 o                         
   0   1   5        205.36        216.88         2.38 o                         
   1   1   5         51.37         50.93         1.30 o                         
   2   1   5        178.04        191.65         2.34 o                         
   3   1   5        552.17        542.49         5.18 o                         
   4   1   5         86.14         96.92         2.38 o                         
   5   1   5          0.63          0.11         0.95 o                         
   6   1   5         27.95         26.90         1.70 o                         
   7   1   5        368.81        361.75         4.72 o                         
   8   1   5        664.42        636.72         6.54 o                         
   9   1   5         10.91         11.08         1.55 o                         
  10   1   5        310.54        288.06         4.70 o                         
  11   1   5        417.99        370.76         5.42 o                         
  12   1   5         78.17         66.92         3.10 o                         
  13   1   5          2.35          1.90         1.77 o                         
  14   1   5         47.58         60.26         5.46 o                         
  15   1   5         57.18         49.11         4.00 o                         
  16   1   5          2.67          3.86         2.97 o                         
  17   1   5          3.73          2.33         3.62 o                         
  18   1   5         15.35         19.81         4.71 o                         
  19   1   5        175.84        198.02         9.77 o                         
 -21   2   5          1.44          1.80         3.14 o                         
 -20   2   5         16.82         14.94         3.04 o                         
 -19   2   5        132.75        135.03         5.47 o                         
 -18   2   5         12.69         15.28         2.75 o                         
 -17   2   5         32.19         32.86         2.99 o                         
 -16   2   5         31.75         36.32         2.98 o                         
 -15   2   5          9.12          7.30         2.06 o                         
 -14   2   5         15.72         18.84         2.25 o                         
 -13   2   5          1.07         -0.48         1.96 o                         
 -12   2   5         26.55         23.27         1.89 o                         
 -11   2   5         32.20         34.01         2.14 o                         
 -10   2   5          4.86          1.93         1.07 o                         
  -9   2   5        853.83        828.11         6.08 o                         
  -8   2   5        146.34        136.53         2.52 o                         
  -7   2   5         61.36         67.54         2.14 o                         
  -6   2   5       1041.33       1069.94         8.03 o                         
  -5   2   5        290.36        293.08         3.94 o                         
  -4   2   5        803.09        863.01         6.84 o                         
  -3   2   5        905.87        923.16         6.34 o                         
  -2   2   5         58.51         54.95         1.18 o                         
  -1   2   5        267.03        274.05         2.59 o                         
   0   2   5         94.73         91.01         1.67 o                         
   1   2   5         49.21         62.81         1.50 o                         
   2   2   5        104.45        122.65         2.14 o                         
   3   2   5        988.50        986.74         6.86 o                         
   4   2   5          0.18          0.69         0.90 o                         
   5   2   5          2.29          1.71         1.01 o                         
   6   2   5          6.17          1.47         1.10 o                         
   7   2   5        240.89        259.63         4.08 o                         
   8   2   5       1648.40       1511.07        11.07 o                         
   9   2   5         14.64         17.80         1.74 o                         
  10   2   5        171.64        170.87         4.07 o                         
  11   2   5        129.47        103.73         3.28 o                         
  12   2   5         28.74         35.39         2.70 o                         
  13   2   5          1.24          1.00         1.77 o                         
  14   2   5        133.12        153.78         5.78 o                         
  15   2   5          0.12         -0.71         3.33 o                         
  16   2   5         82.48         97.38        11.30 o                         
  17   2   5         21.88         33.11         5.18 o                         
  18   2   5          4.17          2.94         4.11 o                         
  19   2   5        248.32        259.90        12.70 o                         
 -20   3   5        162.99        163.25         7.96 o                         
 -19   3   5         37.28         45.70         4.09 o                         
 -18   3   5        359.93        350.61         7.53 o                         
 -17   3   5         50.70         53.18         3.73 o                         
 -16   3   5         61.87         56.17         3.62 o                         
 -15   3   5         70.09         66.64         3.57 o                         
 -14   3   5         11.15         11.97         2.15 o                         
 -13   3   5         63.70         62.11         3.26 o                         
 -12   3   5        350.89        344.40         5.89 o                         
 -11   3   5         14.04         10.61         2.11 o                         
 -10   3   5        205.16        217.24         4.04 o                         
  -9   3   5        220.61        217.41         3.14 o                         
  -8   3   5        117.56        125.31         2.18 o                         
  -7   3   5         42.34         43.74         1.43 o                         
  -6   3   5         76.37         88.71         2.43 o                         
  -5   3   5        125.74        127.03         2.72 o                         
  -4   3   5         10.37          6.31         0.88 o                         
  -3   3   5          9.53          4.58         0.70 o                         
  -2   3   5         51.95         60.49         1.55 o                         
  -1   3   5         48.62         47.94         1.49 o                         
   0   3   5        308.75        370.54         3.39 o                         
   1   3   5        146.36        149.40         2.23 o                         
   2   3   5         16.09         21.82         1.60 o                         
   3   3   5          4.68          3.68         0.86 o                         
   4   3   5        125.46        121.58         2.33 o                         
   5   3   5         43.53         43.72         2.35 o                         
   6   3   5         33.25         32.41         2.03 o                         
   7   3   5         48.68         46.55         2.41 o                         
   8   3   5        165.65        134.73         3.95 o                         
   9   3   5        267.11        273.22         4.91 o                         
  10   3   5         51.79         36.14         2.45 o                         
  11   3   5        246.41        224.84         5.78 o                         
  12   3   5        133.65        127.43         4.75 o                         
  13   3   5          1.11          4.54         2.32 o                         
  14   3   5         72.09         78.01         5.43 o                         
  15   3   5         47.51         46.60         6.21 o                         
  16   3   5         27.15         18.74         4.58 o                         
  17   3   5         18.54         14.63         4.63 o                         
  18   3   5         34.82         34.85         9.52 o                         
 -20   4   5          7.14          9.52         3.97 o                         
 -19   4   5        110.89        109.56         5.46 o                         
 -18   4   5        142.36        162.27         5.90 o                         
 -17   4   5        133.72        144.12         5.39 o                         
 -16   4   5        112.01        109.88         4.74 o                         
 -15   4   5         34.43         34.23         3.07 o                         
 -14   4   5          8.47         12.07         2.23 o                         
 -13   4   5          2.99          1.97         1.71 o                         
 -12   4   5          8.77          8.02         1.91 o                         
 -11   4   5         75.80         70.78         3.57 o                         
 -10   4   5        186.17        205.87         3.98 o                         
  -9   4   5         31.82         31.16         2.68 o                         
  -8   4   5         22.64         26.75         1.73 o                         
  -7   4   5         92.86        104.81         2.28 o                         
  -6   4   5         38.15         38.73         1.56 o                         
  -5   4   5          0.15         -0.53         0.72 o                         
  -4   4   5          6.50          5.69         0.91 o                         
  -3   4   5         55.78         46.52         1.77 o                         
  -2   4   5        683.64        664.95         5.34 o                         
  -1   4   5        174.98        186.22         3.10 o                         
   0   4   5         47.97         49.66         1.97 o                         
   1   4   5        311.05        304.96         4.01 o                         
   2   4   5          3.46          2.52         1.10 o                         
   3   4   5        116.54        108.87         2.73 o                         
   4   4   5        513.78        518.95         5.36 o                         
   5   4   5          2.27          3.54         1.28 o                         
   6   4   5        313.27        337.91         5.14 o                         
   7   4   5        177.17        158.81         3.84 o                         
   8   4   5         28.07         23.77         2.03 o                         
   9   4   5          9.86          5.37         1.78 o                         
  10   4   5          1.60          6.17         2.11 o                         
  11   4   5         50.20         54.19         3.29 o                         
  12   4   5        106.41        120.41         4.98 o                         
  13   4   5        100.47        107.83         5.97 o                         
  14   4   5         24.43         25.31         3.84 o                         
  15   4   5         87.19         98.02         8.63 o                         
  16   4   5         11.51          5.60         4.31 o                         
  17   4   5         17.59         16.09         5.28 o                         
  18   4   5          7.18          2.40         8.81 o                         
 -19   5   5          9.09         14.93         4.07 o                         
 -18   5   5         33.26         28.85         3.52 o                         
 -17   5   5          5.27          6.78         2.56 o                         
 -16   5   5         33.05         36.25         3.38 o                         
 -15   5   5          0.16          1.29         2.07 o                         
 -14   5   5         93.69        103.31         4.52 o                         
 -13   5   5          3.18          5.08         1.88 o                         
 -12   5   5         52.75         50.60         3.18 o                         
 -11   5   5          8.93          7.47         1.82 o                         
 -10   5   5         27.67         28.86         2.24 o                         
  -9   5   5         53.71         47.51         3.18 o                         
  -8   5   5         48.66         48.53         2.69 o                         
  -7   5   5        140.10        141.74         3.56 o                         
  -6   5   5        445.91        414.95         5.23 o                         
  -5   5   5          5.95          9.58         1.52 o                         
  -4   5   5         11.19          8.69         1.37 o                         
  -3   5   5          7.33          7.18         1.30 o                         
  -2   5   5          0.79          0.22         1.15 o                         
  -1   5   5        200.45        187.50         3.58 o                         
   0   5   5         30.22         34.90         2.03 o                         
   1   5   5         28.15         21.99         1.73 o                         
   2   5   5          1.49          0.65         1.16 o                         
   3   5   5         45.24         50.30         2.36 o                         
   4   5   5          1.47          2.00         1.26 o                         
   5   5   5        113.50        131.54         3.54 o                         
   6   5   5        400.83        385.21         5.76 o                         
   7   5   5          1.34          2.56         1.79 o                         
   8   5   5          4.64          3.13         1.90 o                         
   9   5   5         63.84         63.31         3.73 o                         
  10   5   5        102.65        115.05         4.63 o                         
  11   5   5         16.92          8.84         2.35 o                         
  12   5   5         88.37         85.87         4.58 o                         
  13   5   5         93.18        101.15         6.24 o                         
  14   5   5        136.58        163.50         7.47 o                         
  15   5   5        190.52        214.10         9.77 o                         
  16   5   5         27.61         31.22         5.47 o                         
  17   5   5         35.38         32.04        12.02 o                         
 -18   6   5         15.56         12.05         4.92 o                         
 -17   6   5         10.61          4.58         2.77 o                         
 -16   6   5         28.62         33.04         3.44 o                         
 -15   6   5          7.15         13.77         2.71 o                         
 -14   6   5         15.04         21.45         2.91 o                         
 -13   6   5        145.59        147.25         5.03 o                         
 -12   6   5          2.53          2.77         1.90 o                         
 -11   6   5        267.63        250.88         6.17 o                         
 -10   6   5         20.35         22.25         2.38 o                         
  -9   6   5        114.35        120.68         4.93 o                         
  -8   6   5          6.88          8.27         1.68 o                         
  -7   6   5        232.60        228.94         4.71 o                         
  -6   6   5         28.20         32.73         2.78 o                         
  -5   6   5         54.90         54.47         2.77 o                         
  -4   6   5        177.92        181.43         4.47 o                         
  -3   6   5        545.31        552.55         6.87 o                         
  -2   6   5        908.28        883.92         8.31 o                         
  -1   6   5         18.48         20.37         2.12 o                         
   0   6   5          4.59          2.58         1.44 o                         
   1   6   5         43.65         42.59         2.37 o                         
   2   6   5        246.29        237.30         4.38 o                         
   3   6   5        129.15        126.53         3.45 o                         
   4   6   5         21.64         14.96         1.78 o                         
   5   6   5        169.71        171.59         4.92 o                         
   6   6   5          0.18         -0.55         1.99 o                         
   7   6   5        145.60        134.81         5.23 o                         
   8   6   5          3.51          1.29         2.16 o                         
   9   6   5        168.20        162.44         5.83 o                         
  10   6   5         10.08          9.50         2.72 o                         
  11   6   5          0.65          1.72         2.31 o                         
  12   6   5        127.78        133.77         5.65 o                         
  13   6   5          8.90          2.38         3.39 o                         
  14   6   5         89.44         98.05         6.69 o                         
  15   6   5          3.04          8.28         4.43 o                         
  16   6   5          6.29          6.94         9.35 o                         
 -16   7   5         55.68         70.74         6.65 o                         
 -15   7   5          4.68          4.44         3.68 o                         
 -14   7   5          3.60          3.43         3.11 o                         
 -13   7   5         47.44         59.00         4.95 o                         
 -12   7   5          0.16         -0.43         2.31 o                         
 -11   7   5         33.58         36.30         3.42 o                         
 -10   7   5         97.66         95.82         4.28 o                         
  -9   7   5         39.59         41.65         3.17 o                         
  -8   7   5        172.87        175.71         4.98 o                         
  -7   7   5          4.18          2.75         1.88 o                         
  -6   7   5         67.58         68.22         3.33 o                         
  -5   7   5         23.48         19.44         2.16 o                         
  -4   7   5        136.97        139.23         4.11 o                         
  -3   7   5         36.82         27.11         2.35 o                         
  -2   7   5        121.70        113.21         3.77 o                         
  -1   7   5         31.78         33.86         2.47 o                         
   0   7   5         53.11         46.52         2.72 o                         
   1   7   5          0.99          0.65         1.58 o                         
   2   7   5         44.90         46.78         3.08 o                         
   3   7   5          0.96         -0.76         1.60 o                         
   4   7   5        114.49        113.43         4.23 o                         
   5   7   5         41.90         37.92         3.24 o                         
   6   7   5         11.64          8.82         2.57 o                         
   7   7   5         19.57         11.35         2.81 o                         
   8   7   5          2.33          6.05         2.60 o                         
   9   7   5         75.64         75.83         4.92 o                         
  10   7   5          9.35          8.08         3.30 o                         
  11   7   5         52.33         60.08         5.10 o                         
  12   7   5         24.03         27.04         4.90 o                         
  13   7   5          3.12          5.25         4.36 o                         
  14   7   5        103.27        119.05        11.16 o                         
 -14   8   5          8.11         11.05         4.19 o                         
 -13   8   5         53.55         53.53         5.34 o                         
 -12   8   5         61.37         44.65         5.02 o                         
 -11   8   5          0.04         -2.72         2.72 o                         
 -10   8   5        109.47        111.64         5.71 o                         
  -9   8   5         51.70         48.44         3.86 o                         
  -8   8   5         44.43         44.74         3.37 o                         
  -7   8   5         13.06         11.47         3.32 o                         
  -6   8   5          0.43         -1.84         1.84 o                         
  -5   8   5         51.97         55.12         3.58 o                         
  -4   8   5          7.11          7.94         2.16 o                         
  -3   8   5          5.82          5.22         2.35 o                         
  -2   8   5         21.61         24.56         3.02 o                         
  -1   8   5        153.59        146.32         4.77 o                         
   0   8   5         37.80         41.02         3.34 o                         
   1   8   5          6.82          7.44         2.61 o                         
   2   8   5         25.72         37.35         3.39 o                         
   3   8   5          6.91          5.33         2.15 o                         
   4   8   5         21.24         19.84         2.68 o                         
   5   8   5         13.72         16.24         2.84 o                         
   6   8   5         20.21         17.97         3.48 o                         
   7   8   5         13.59         14.97         3.18 o                         
   8   8   5         68.61         75.62         5.08 o                         
   9   8   5        113.61        121.53         6.15 o                         
  10   8   5         45.39         49.55         4.57 o                         
  11   8   5         31.86         30.49         4.73 o                         
  12   8   5        128.49        123.54         8.57 o                         
 -12   9   5          1.96         -5.61         8.01 o                         
 -11   9   5         28.42         38.10         5.16 o                         
 -10   9   5          6.51          4.72         3.23 o                         
  -9   9   5        105.50        120.15         6.55 o                         
  -8   9   5        233.43        224.29         8.20 o                         
  -7   9   5         49.18         61.75         4.35 o                         
  -6   9   5        109.23        126.97         5.47 o                         
  -5   9   5          0.34          0.29         2.50 o                         
  -4   9   5         83.00         81.12         4.94 o                         
  -3   9   5         27.02         28.38         3.49 o                         
  -2   9   5          0.21          0.32         2.49 o                         
  -1   9   5         66.70         68.74         6.17 o                         
   0   9   5         50.43         38.73         3.73 o                         
   1   9   5          1.35         -0.82         2.44 o                         
   2   9   5          0.19          2.52         2.63 o                         
   3   9   5          1.46          3.65         2.68 o                         
   4   9   5          0.76          3.48         2.98 o                         
   5   9   5          3.05          4.09         3.42 o                         
   6   9   5         27.29         29.90         3.87 o                         
   7   9   5        146.64        171.19         7.05 o                         
   8   9   5          5.25          0.70         3.11 o                         
   9   9   5         38.75         50.67         4.83 o                         
  10   9   5         39.55         38.70         5.12 o                         
  -8  10   5          1.77         -1.84         4.47 o                         
  -7  10   5          2.90          1.33         3.09 o                         
  -6  10   5          0.37         -1.07         3.58 o                         
  -5  10   5          0.17         -2.65         2.94 o                         
  -4  10   5         44.13         42.78         4.68 o                         
  -3  10   5          0.02          0.87         3.17 o                         
  -2  10   5          4.70         10.80         3.53 o                         
  -1  10   5         17.87         15.41         3.69 o                         
   0  10   5          5.59          6.62         3.34 o                         
   1  10   5         16.88         14.00         3.76 o                         
   2  10   5        205.75        219.66         8.16 o                         
   3  10   5         52.22         55.90         4.84 o                         
   4  10   5          0.48         -2.84         3.18 o                         
   5  10   5          0.96          1.98         3.59 o                         
   6  10   5          9.55          7.24         4.39 o                         
 -20   0   6          9.95         14.49         7.07 o                         
 -19   0   6         13.25          7.45         4.73 o                         
 -18   0   6          0.31          3.19         3.42 o                         
 -17   0   6         49.03         43.53         7.36 o                         
 -16   0   6         28.08         23.29         3.79 o                         
 -15   0   6        473.44        455.97        10.27 o                         
 -14   0   6          5.27          2.84         2.66 o                         
 -13   0   6         19.94         22.87         4.14 o                         
 -12   0   6        599.95        567.51        10.24 o                         
 -11   0   6        355.08        347.96         6.85 o                         
 -10   0   6        368.05        372.93         6.76 o                         
  -9   0   6         59.84         66.97         2.86 o                         
  -8   0   6        169.80        172.72         3.56 o                         
  -7   0   6       2565.22       2529.38        18.45 o                         
  -6   0   6        333.99        357.33         5.14 o                         
  -5   0   6        530.55        544.20         5.65 o                         
  -4   0   6        115.94        110.40         2.59 o                         
  -3   0   6          0.19         -1.00         1.00 o                         
  -2   0   6        488.52        473.24         5.29 o                         
  -1   0   6         71.74         84.24         2.35 o                         
   0   0   6         64.61         53.02         2.08 o                         
   1   0   6         55.78         63.09         2.88 o                         
   2   0   6        201.96        191.96         5.56 o                         
   3   0   6       1016.18       1014.25        11.36 o                         
   4   0   6        921.79        886.88        10.74 o                         
   5   0   6          0.89          2.62         1.59 o                         
   6   0   6        288.14        262.11         6.01 o                         
   7   0   6         98.44        102.32         4.28 o                         
   8   0   6         28.14         25.48         2.75 o                         
   9   0   6        699.88        653.79        11.17 o                         
  10   0   6          0.87          1.32         2.05 o                         
  11   0   6          9.62          8.80         2.40 o                         
  12   0   6         48.17         47.48         3.90 o                         
  13   0   6         63.15         58.01         4.90 o                         
  14   0   6         16.37         33.44         8.33 o                         
  15   0   6          6.82         15.55         7.98 o                         
  16   0   6          9.77         10.78         4.55 o                         
  17   0   6        122.25        124.52        16.94 o                         
  18   0   6          0.19         -5.09         5.63 o                         
 -20   1   6          2.71         -1.89         2.97 o                         
 -19   1   6          2.63         -1.21         2.68 o                         
 -18   1   6          0.13         -2.21         2.21 o                         
 -17   1   6         14.63         14.28         3.00 o                         
 -16   1   6        121.23        110.25         4.60 o                         
 -15   1   6         53.54         49.05         3.20 o                         
 -14   1   6         96.63         82.90         3.40 o                         
 -13   1   6          0.12         -0.75         1.35 o                         
 -12   1   6          0.01          0.00         1.28 o                         
 -11   1   6         79.91         88.74         3.23 o                         
 -10   1   6         18.75         20.20         1.71 o                         
  -9   1   6        111.21        113.93         2.28 o                         
  -8   1   6        571.30        573.30         5.15 o                         
  -7   1   6        676.49        678.92         6.35 o                         
  -6   1   6         94.58         86.46         2.36 o                         
  -5   1   6        227.55        259.67         3.22 o                         
  -4   1   6         17.45         15.11         0.82 o                         
  -3   1   6         24.84         30.59         1.10 o                         
  -2   1   6        157.07        171.56         2.28 o                         
  -1   1   6         11.98         14.57         0.94 o                         
   0   1   6        173.41        178.12         2.42 o                         
   1   1   6        153.64        138.21         2.72 o                         
   2   1   6        318.13        334.12         4.01 o                         
   3   1   6         21.07         16.08         1.40 o                         
   4   1   6        391.61        390.98         5.12 o                         
   5   1   6         70.89         66.87         2.46 o                         
   6   1   6       1582.39       1462.51        10.85 o                         
   7   1   6         64.65         65.31         2.66 o                         
   8   1   6        314.10        295.93         4.79 o                         
   9   1   6        488.93        448.72         5.93 o                         
  10   1   6        110.16         92.13         3.23 o                         
  11   1   6         10.78          7.26         1.72 o                         
  12   1   6          4.84          7.64         1.87 o                         
  13   1   6          1.50          4.15         1.94 o                         
  14   1   6        143.45        159.55         6.04 o                         
  15   1   6        106.13        122.66         6.45 o                         
  16   1   6          2.07         -0.80         3.06 o                         
  17   1   6          2.50          2.45         4.05 o                         
  18   1   6         27.23         30.85         8.13 o                         
 -20   2   6          5.84          7.50         2.98 o                         
 -19   2   6          1.97          4.55         2.78 o                         
 -18   2   6        131.46        153.40         5.67 o                         
 -17   2   6          0.17          1.04         2.09 o                         
 -16   2   6         12.57          9.60         2.23 o                         
 -15   2   6        101.94         95.03         4.03 o                         
 -14   2   6         15.60         12.49         2.32 o                         
 -13   2   6         47.08         56.60         3.61 o                         
 -12   2   6          6.24          8.80         1.59 o                         
 -11   2   6         18.96         16.73         1.70 o                         
 -10   2   6         58.36         57.21         2.47 o                         
  -9   2   6          7.38          7.51         0.93 o                         
  -8   2   6        158.94        156.93         3.13 o                         
  -7   2   6          9.90          8.47         1.30 o                         
  -6   2   6        288.15        289.95         4.14 o                         
  -5   2   6         49.43         42.82         1.99 o                         
  -4   2   6        280.73        264.86         3.65 o                         
  -3   2   6         63.99         72.28         1.52 o                         
  -2   2   6        202.58        197.97         2.59 o                         
  -1   2   6        405.19        410.66         3.92 o                         
   0   2   6        128.38        119.38         2.10 o                         
   1   2   6          0.30          1.60         0.94 o                         
   2   2   6          0.05         -0.45         0.91 o                         
   3   2   6          1.27          1.24         1.00 o                         
   4   2   6          2.64          2.55         1.15 o                         
   5   2   6         63.64         56.47         2.35 o                         
   6   2   6          0.80          0.81         1.26 o                         
   7   2   6       1098.71       1060.64         9.13 o                         
   8   2   6        124.34        124.34         3.47 o                         
   9   2   6        199.36        171.99         4.26 o                         
  10   2   6          2.78          2.17         1.62 o                         
  11   2   6          7.71          2.29         1.71 o                         
  12   2   6        102.12        110.00         4.24 o                         
  13   2   6         58.43         69.11         3.86 o                         
  14   2   6          0.12         -2.27         2.27 o                         
  15   2   6          0.81          0.12         3.56 o                         
  16   2   6         33.30         32.10         5.31 o                         
  17   2   6         20.41         25.09         5.16 o                         
  18   2   6        272.88        304.23        13.27 o                         
 -20   3   6         32.13         27.67         5.64 o                         
 -19   3   6          7.85          3.53         3.00 o                         
 -18   3   6         58.44         61.94         4.24 o                         
 -17   3   6         74.00         70.27         4.26 o                         
 -16   3   6         31.69         30.92         2.98 o                         
 -15   3   6          0.05          1.10         1.96 o                         
 -14   3   6          0.68         -0.66         1.65 o                         
 -13   3   6          1.16          1.09         1.68 o                         
 -12   3   6          4.39          4.08         1.65 o                         
 -11   3   6         26.50         26.25         3.34 o                         
 -10   3   6         44.61         41.20         3.07 o                         
  -9   3   6          3.77          4.56         0.98 o                         
  -8   3   6        250.97        229.62         3.04 o                         
  -7   3   6        375.03        370.34         5.69 o                         
  -6   3   6          2.96          3.01         1.21 o                         
  -5   3   6         64.31         74.19         2.52 o                         
  -4   3   6        111.09        113.33         2.61 o                         
  -3   3   6          1.28          0.82         0.73 o                         
  -2   3   6          0.46          2.19         0.80 o                         
  -1   3   6        123.78        118.35         2.30 o                         
   0   3   6          0.04         -0.55         0.85 o                         
   1   3   6        367.34        362.29         4.18 o                         
   2   3   6        409.69        372.22         5.40 o                         
   3   3   6        281.03        256.73         4.27 o                         
   4   3   6        163.10        159.72         3.60 o                         
   5   3   6          0.76          3.53         1.37 o                         
   6   3   6        145.29        133.98         3.56 o                         
   7   3   6        171.04        175.41         4.16 o                         
   8   3   6         58.95         64.29         3.10 o                         
   9   3   6        271.87        256.78         5.13 o                         
  10   3   6         59.16         51.66         3.01 o                         
  11   3   6          7.10          5.41         2.83 o                         
  12   3   6         97.09        100.17         5.33 o                         
  13   3   6          5.08          0.55         2.85 o                         
  14   3   6         38.19         40.66         4.59 o                         
  15   3   6         80.81         76.94         6.90 o                         
  16   3   6          1.44         -3.56         3.78 o                         
  17   3   6         55.76         63.16        15.19 o                         
 -19   4   6         93.75        109.44         6.28 o                         
 -18   4   6         91.49         98.27         5.12 o                         
 -17   4   6         15.04         13.94         2.80 o                         
 -16   4   6         56.89         54.35         3.90 o                         
 -15   4   6          1.20          0.95         2.26 o                         
 -14   4   6        252.09        233.03         5.74 o                         
 -13   4   6         11.99         14.71         2.27 o                         
 -12   4   6        180.01        186.31         5.10 o                         
 -11   4   6         10.42         12.89         2.42 o                         
 -10   4   6          3.04          3.27         1.38 o                         
  -9   4   6        143.46        134.88         3.44 o                         
  -8   4   6         92.02         92.01         4.42 o                         
  -7   4   6        199.49        207.87         3.40 o                         
  -6   4   6        204.29        209.60         2.99 o                         
  -5   4   6        475.86        474.67         4.54 o                         
  -4   4   6        202.26        202.30         2.94 o                         
  -3   4   6          0.04          1.02         1.09 o                         
  -2   4   6        240.57        223.81         3.59 o                         
  -1   4   6          1.40          0.35         1.29 o                         
   0   4   6          1.80          2.31         1.19 o                         
   1   4   6        240.49        223.76         3.88 o                         
   2   4   6         16.26         21.62         2.04 o                         
   3   4   6        396.19        368.40         5.80 o                         
   4   4   6         73.21         67.05         3.64 o                         
   5   4   6         63.19         61.42         3.42 o                         
   6   4   6         31.15         31.92         2.97 o                         
   7   4   6          0.07         -1.45         1.45 o                         
   8   4   6         32.29         29.66         2.34 o                         
   9   4   6        222.13        201.99         6.18 o                         
  10   4   6        227.20        218.54         5.93 o                         
  11   4   6         49.80         55.69         3.81 o                         
  12   4   6        321.14        313.49         7.28 o                         
  13   4   6          7.38          6.39         2.42 o                         
  14   4   6          4.02          5.43         3.55 o                         
  15   4   6         23.82         25.19         4.98 o                         
  16   4   6         12.45          9.68         4.62 o                         
 -18   5   6         38.39         42.57         4.08 o                         
 -17   5   6         12.43         10.00         2.71 o                         
 -16   5   6          5.48          5.58         2.52 o                         
 -15   5   6         89.51        110.63         4.92 o                         
 -14   5   6         12.31         13.21         2.51 o                         
 -13   5   6          3.21          2.17         1.93 o                         
 -12   5   6          7.61          9.73         2.21 o                         
 -11   5   6         29.62         26.19         2.77 o                         
 -10   5   6          0.08         -0.06         1.39 o                         
  -9   5   6         87.30         85.88         4.03 o                         
  -8   5   6          1.10         -1.06         1.30 o                         
  -7   5   6          1.23          1.15         1.28 o                         
  -6   5   6        371.65        376.52         6.67 o                         
  -5   5   6         22.67         20.69         2.92 o                         
  -4   5   6       2200.69       2144.75        15.48 o                         
  -3   5   6          2.29          1.83         1.40 o                         
  -2   5   6          7.92          9.42         1.57 o                         
  -1   5   6         52.24         48.81         2.43 o                         
   0   5   6          1.22          1.74         1.25 o                         
   1   5   6        454.87        450.63         5.74 o                         
   2   5   6        557.21        528.72         7.10 o                         
   3   5   6        100.14         94.16         3.51 o                         
   4   5   6        223.67        208.82         4.79 o                         
   5   5   6        736.78        683.66         9.95 o                         
   6   5   6         99.98         86.62         3.65 o                         
   7   5   6         48.87         39.87         3.38 o                         
   8   5   6         27.58         32.95         5.19 o                         
   9   5   6         24.65         20.11         2.91 o                         
  10   5   6          1.62         -1.15         2.28 o                         
  11   5   6          0.03          3.26         2.54 o                         
  12   5   6          0.01          4.15         2.60 o                         
  13   5   6         42.89         47.11         4.95 o                         
  14   5   6         38.92         31.64         4.55 o                         
  15   5   6          9.73          7.39         4.65 o                         
  16   5   6         34.74         23.77        10.95 o                         
 -17   6   6          3.66          3.05         4.17 o                         
 -16   6   6         88.21        100.25         5.64 o                         
 -15   6   6         23.73         22.96         3.47 o                         
 -14   6   6         11.79         11.86         2.87 o                         
 -13   6   6          1.12          0.28         2.44 o                         
 -12   6   6        100.00        103.99         4.86 o                         
 -11   6   6         16.40         14.28         2.78 o                         
 -10   6   6          1.94          7.67         2.66 o                         
  -9   6   6         18.72         17.26         2.24 o                         
  -8   6   6         95.60         89.51         3.99 o                         
  -7   6   6          1.98          0.69         1.52 o                         
  -6   6   6         48.07         50.35         2.81 o                         
  -5   6   6         89.85         89.70         3.44 o                         
  -4   6   6        265.35        265.99         5.23 o                         
  -3   6   6        384.53        384.96         5.97 o                         
  -2   6   6          5.17          4.48         1.54 o                         
  -1   6   6          2.36          0.01         1.34 o                         
   0   6   6          5.86          5.70         1.56 o                         
   1   6   6         36.71         36.26         2.31 o                         
   2   6   6          3.14          4.26         1.61 o                         
   3   6   6          2.77          0.30         1.64 o                         
   4   6   6        944.18        881.58        10.11 o                         
   5   6   6         61.91         60.48         4.48 o                         
   6   6   6        166.94        149.59         6.11 o                         
   7   6   6          0.11          0.77         2.26 o                         
   8   6   6         37.92         39.87         3.73 o                         
   9   6   6          5.50         -1.02         2.43 o                         
  10   6   6          7.40          6.68         3.64 o                         
  11   6   6         14.03         10.27         3.11 o                         
  12   6   6         26.36         30.55         3.92 o                         
  13   6   6        216.09        235.60         9.99 o                         
  14   6   6         41.65         29.76         5.49 o                         
 -15   7   6         12.26         16.22         3.45 o                         
 -14   7   6          0.84         -0.58         2.66 o                         
 -13   7   6         18.78         15.77         4.03 o                         
 -12   7   6          8.84          7.31         2.71 o                         
 -11   7   6        184.46        202.90         6.27 o                         
 -10   7   6         75.68         90.00         4.42 o                         
  -9   7   6        326.70        334.65         6.79 o                         
  -8   7   6          0.29         -2.14         2.14 o                         
  -7   7   6         28.62         26.97         2.83 o                         
  -6   7   6         19.91         23.75         2.45 o                         
  -5   7   6         16.74         17.44         2.19 o                         
  -4   7   6         84.31         86.17         3.79 o                         
  -3   7   6        109.02        105.89         3.89 o                         
  -2   7   6          2.18         -1.84         1.87 o                         
  -1   7   6         19.92         24.55         2.41 o                         
   0   7   6         59.26         56.41         3.21 o                         
   1   7   6         53.15         48.29         2.92 o                         
   2   7   6         16.22         12.62         2.44 o                         
   3   7   6         34.54         38.07         3.42 o                         
   4   7   6          0.06         -0.53         2.19 o                         
   5   7   6          2.53          7.43         2.60 o                         
   6   7   6         57.61         57.89         5.37 o                         
   7   7   6         56.42         62.87         4.62 o                         
   8   7   6          2.72          1.42         2.71 o                         
   9   7   6         59.84         59.41         4.67 o                         
  10   7   6         93.90        116.57         6.21 o                         
  11   7   6          4.77         -0.93         3.03 o                         
  12   7   6         11.94          5.31         3.94 o                         
  13   7   6         99.34        128.45        16.82 o                         
 -13   8   6         17.75         15.48         4.62 o                         
 -12   8   6          0.71          1.42         3.23 o                         
 -11   8   6         27.10         22.35         3.87 o                         
 -10   8   6         98.41        108.91         5.45 o                         
  -9   8   6         40.65         39.97         3.73 o                         
  -8   8   6          2.57          2.05         2.39 o                         
  -7   8   6          0.55         -1.61         2.12 o                         
  -6   8   6         18.49         18.40         2.87 o                         
  -5   8   6          8.92         10.32         2.44 o                         
  -4   8   6          5.72          3.79         2.21 o                         
  -3   8   6         39.72         42.26         3.30 o                         
  -2   8   6         31.70         38.36         3.14 o                         
  -1   8   6          0.37         -0.66         2.08 o                         
   0   8   6         77.52         79.89         4.56 o                         
   1   8   6          0.20          1.11         2.47 o                         
   2   8   6         39.92         48.28         4.53 o                         
   3   8   6          1.07          1.91         2.90 o                         
   4   8   6         61.05         65.66         4.75 o                         
   5   8   6          0.72          0.99         2.68 o                         
   6   8   6         32.04         29.55         3.74 o                         
   7   8   6        161.59        168.45         7.44 o                         
   8   8   6          2.60          0.38         2.96 o                         
   9   8   6         14.77         12.99         3.66 o                         
  10   8   6         44.66         56.55         6.31 o                         
  11   8   6          1.05          2.44         4.76 o                         
 -10   9   6         50.53         52.35         6.63 o                         
  -9   9   6          2.41          2.26         3.16 o                         
  -8   9   6          2.90         -0.61         2.86 o                         
  -7   9   6         34.21         38.90         4.40 o                         
  -6   9   6          1.49         -0.14         2.70 o                         
  -5   9   6          4.84          6.49         2.72 o                         
  -4   9   6         25.34         30.43         3.26 o                         
  -3   9   6         19.66         23.97         3.44 o                         
  -2   9   6         79.08         68.87         4.65 o                         
  -1   9   6         49.60         52.00         4.92 o                         
   0   9   6         14.09         16.25         3.25 o                         
   1   9   6        226.84        260.49         8.00 o                         
   2   9   6         25.69         26.10         4.31 o                         
   3   9   6          0.17         -0.93         3.17 o                         
   4   9   6          0.12         -0.63         3.27 o                         
   5   9   6          4.39         -1.07         3.50 o                         
   6   9   6         51.92         56.80         5.65 o                         
   7   9   6         25.80         24.67         4.54 o                         
   8   9   6         39.42         50.57         6.62 o                         
  -6  10   6         31.46         47.41        12.95 o                         
  -5  10   6          7.72         11.30         4.87 o                         
  -4  10   6          2.10          1.59         4.00 o                         
  -3  10   6         28.37         23.79         4.40 o                         
  -2  10   6          0.01          0.23         3.48 o                         
  -1  10   6          0.00         -3.25         3.25 o                         
   0  10   6         16.00         14.27         4.34 o                         
   1  10   6         17.70         24.63         6.01 o                         
   2  10   6         14.68          7.08         5.30 o                         
   3  10   6          8.85         10.14         6.13 o                         
 -19   1   7         11.95          9.37         3.34 o                         
 -18   1   7         16.15         13.89         2.92 o                         
 -17   1   7          2.95          3.20         2.42 o                         
 -16   1   7         72.17         64.26         4.38 o                         
 -15   1   7         38.81         36.27         3.23 o                         
 -14   1   7         65.01         65.36         3.43 o                         
 -13   1   7         35.56         38.81         2.74 o                         
 -12   1   7          3.64          2.50         1.39 o                         
 -11   1   7          5.70          5.95         1.49 o                         
 -10   1   7        938.56        905.62         8.58 o                         
  -9   1   7        225.97        216.51         3.81 o                         
  -8   1   7         83.45         83.50         1.97 o                         
  -7   1   7        189.51        187.12         3.21 o                         
  -6   1   7          1.93          0.86         0.72 o                         
  -5   1   7        261.82        263.61         3.11 o                         
  -4   1   7        177.52        181.21         2.66 o                         
  -3   1   7        133.30        135.33         2.41 o                         
  -2   1   7        175.49        172.31         2.99 o                         
  -1   1   7         10.34          7.55         1.28 o                         
   0   1   7        290.58        262.58         3.90 o                         
   1   1   7        118.23        128.55         2.95 o                         
   2   1   7         28.85         33.87         1.95 o                         
   3   1   7        390.14        370.17         4.94 o                         
   4   1   7         89.16         77.69         2.76 o                         
   5   1   7        124.52        122.44         3.44 o                         
   6   1   7         94.91         99.29         3.16 o                         
   7   1   7         93.45         87.80         3.13 o                         
   8   1   7         11.34         10.69         1.82 o                         
   9   1   7          1.90          4.79         1.63 o                         
  10   1   7          0.15         -1.55         1.55 o                         
  11   1   7         92.57         93.77         3.94 o                         
  12   1   7         15.13         13.08         2.38 o                         
  13   1   7          2.28          2.01         2.31 o                         
  14   1   7         34.03         35.55         3.70 o                         
  15   1   7         95.13        110.09        10.95 o                         
  16   1   7         89.84        107.48         8.13 o                         
  17   1   7         49.35         44.04         6.86 o                         
 -19   2   7         29.13         22.82         3.74 o                         
 -18   2   7         28.12         30.96         4.02 o                         
 -17   2   7        101.65        113.94         5.27 o                         
 -16   2   7          8.14          4.85         2.24 o                         
 -15   2   7         30.01         28.34         3.02 o                         
 -14   2   7        102.22        107.31         4.19 o                         
 -13   2   7        128.51        134.07         4.42 o                         
 -12   2   7         10.78         14.15         2.94 o                         
 -11   2   7          1.48          0.10         2.01 o                         
 -10   2   7         57.34         59.60         2.46 o                         
  -9   2   7        565.40        556.54         6.57 o                         
  -8   2   7         40.25         37.79         2.15 o                         
  -7   2   7         39.56         37.50         2.12 o                         
  -6   2   7         57.20         58.43         2.47 o                         
  -5   2   7         50.01         46.67         2.24 o                         
  -4   2   7        536.77        513.68         5.12 o                         
  -3   2   7         29.76         31.39         1.47 o                         
  -2   2   7         14.55         16.29         1.29 o                         
  -1   2   7         82.71         88.88         2.68 o                         
   0   2   7          3.36          2.49         1.32 o                         
   1   2   7       1438.94       1368.64        10.76 o                         
   2   2   7        687.12        694.92         7.71 o                         
   3   2   7         71.34         75.11         2.82 o                         
   4   2   7         70.24         76.15         2.93 o                         
   5   2   7         61.66         62.43         3.07 o                         
   6   2   7        591.01        556.50         9.91 o                         
   7   2   7       1468.38       1356.79        11.96 o                         
   8   2   7        249.33        234.41         4.99 o                         
   9   2   7          4.20          2.25         1.75 o                         
  10   2   7         51.55         53.08         3.15 o                         
  11   2   7          7.43          4.67         2.00 o                         
  12   2   7         15.15         11.48         2.50 o                         
  13   2   7         58.29         61.83         4.36 o                         
  14   2   7        154.07        182.39        10.81 o                         
  15   2   7         18.06          9.37         7.94 o                         
  16   2   7         57.22         43.64         6.14 o                         
 -19   3   7          8.12         -0.58         5.76 o                         
 -18   3   7         29.79         38.04         3.84 o                         
 -17   3   7          9.09          7.07         2.61 o                         
 -16   3   7         10.45          5.68         2.38 o                         
 -15   3   7          0.04         -1.84         1.84 o                         
 -14   3   7        128.46        125.12         4.49 o                         
 -13   3   7         66.15         61.80         3.40 o                         
 -12   3   7        157.72        158.15         4.17 o                         
 -11   3   7          0.02         -0.58         1.31 o                         
 -10   3   7         34.78         41.15         2.31 o                         
  -9   3   7        132.36        131.57         3.75 o                         
  -8   3   7          1.49          0.84         1.32 o                         
  -7   3   7        140.76        135.18         3.43 o                         
  -6   3   7        334.59        307.83         4.73 o                         
  -5   3   7         14.29         15.10         1.61 o                         
  -4   3   7         39.87         46.18         1.60 o                         
  -3   3   7        206.38        189.02         2.94 o                         
  -2   3   7        175.68        169.62         3.13 o                         
  -1   3   7        196.68        178.12         3.63 o                         
   0   3   7          9.52         10.34         1.60 o                         
   1   3   7          9.54          5.91         1.57 o                         
   2   3   7        107.07         95.75         3.35 o                         
   3   3   7         19.44         19.73         2.04 o                         
   4   3   7        178.94        187.63         4.54 o                         
   5   3   7         24.47         22.07         2.43 o                         
   6   3   7         30.62         26.99         2.54 o                         
   7   3   7        132.54        129.65         4.25 o                         
   8   3   7          0.43         -1.61         1.61 o                         
   9   3   7         18.69         18.16         2.26 o                         
  10   3   7         85.62         81.97         3.80 o                         
  11   3   7          2.46          7.32         2.27 o                         
  12   3   7          4.08          3.28         2.85 o                         
  13   3   7         27.13         27.55         3.48 o                         
  14   3   7         17.94         16.88         3.98 o                         
  15   3   7          1.63          1.47         4.07 o                         
  16   3   7         58.09         88.41        20.96 o                         
 -18   4   7         14.32         18.59         3.69 o                         
 -17   4   7         17.57         16.77         3.04 o                         
 -16   4   7          8.48         11.45         2.53 o                         
 -15   4   7          0.25         -1.96         1.96 o                         
 -14   4   7         28.36         28.33         2.86 o                         
 -13   4   7         34.63         36.88         3.70 o                         
 -12   4   7          4.09          4.06         1.86 o                         
 -11   4   7         10.93         10.52         1.88 o                         
 -10   4   7          0.11          0.58         1.42 o                         
  -9   4   7         27.58         28.59         2.07 o                         
  -8   4   7          1.38          1.21         1.07 o                         
  -7   4   7         22.53         17.00         1.69 o                         
  -6   4   7          5.76          3.94         1.20 o                         
  -5   4   7         91.89         80.27         2.55 o                         
  -4   4   7          0.19         -0.35         1.03 o                         
  -3   4   7        137.87        132.99         3.04 o                         
  -2   4   7          7.16          5.79         1.34 o                         
  -1   4   7         30.88         34.84         2.38 o                         
   0   4   7        231.20        209.06         4.53 o                         
   1   4   7        183.95        173.72         6.58 o                         
   2   4   7          1.13          2.23         1.57 o                         
   3   4   7        113.21        114.85         4.53 o                         
   4   4   7         46.41         42.53         2.98 o                         
   5   4   7         13.95         12.01         2.06 o                         
   6   4   7         21.11         16.40         2.26 o                         
   7   4   7         15.35         16.25         2.37 o                         
   8   4   7         28.87         33.66         2.88 o                         
   9   4   7         17.04         17.39         2.69 o                         
  10   4   7        257.88        255.63         7.29 o                         
  11   4   7         30.65         37.44         3.85 o                         
  12   4   7         43.80         45.88         4.28 o                         
  13   4   7          0.92          3.45         3.00 o                         
  14   4   7         30.33         26.71         4.73 o                         
  15   4   7          0.08          3.67         5.52 o                         
 -17   5   7         33.11         30.38         4.10 o                         
 -16   5   7          2.37         -0.39         2.46 o                         
 -15   5   7         68.65         80.76         4.49 o                         
 -14   5   7          0.00          3.35         2.25 o                         
 -13   5   7          2.66          3.63         2.06 o                         
 -12   5   7          0.02         -0.61         1.91 o                         
 -11   5   7         44.70         50.62         3.42 o                         
 -10   5   7         17.57         21.28         2.42 o                         
  -9   5   7         23.06         27.43         2.57 o                         
  -8   5   7         17.89         18.07         1.92 o                         
  -7   5   7          3.52          4.79         1.53 o                         
  -6   5   7         32.81         27.73         2.21 o                         
  -5   5   7         16.91         18.54         1.93 o                         
  -4   5   7        130.95        131.01         3.58 o                         
  -3   5   7          0.41         -0.26         1.23 o                         
  -2   5   7         43.88         38.01         2.31 o                         
  -1   5   7         62.87         71.77         3.25 o                         
   0   5   7         15.69         15.28         2.48 o                         
   1   5   7          1.20          0.86         1.60 o                         
   2   5   7         37.16         48.53         2.98 o                         
   3   5   7          9.71         14.22         2.16 o                         
   4   5   7        301.47        284.33         5.80 o                         
   5   5   7         58.63         69.07         3.56 o                         
   6   5   7         24.96         22.92         2.72 o                         
   7   5   7         20.92         17.57         2.92 o                         
   8   5   7          4.03          2.64         2.47 o                         
   9   5   7          6.05          7.96         3.50 o                         
  10   5   7         25.80         30.55         3.82 o                         
  11   5   7         79.02         92.12         6.21 o                         
  12   5   7         65.19         66.06         4.96 o                         
  13   5   7         45.18         53.05         6.64 o                         
  14   5   7         46.63         54.21        10.20 o                         
 -16   6   7         90.79         86.48        14.53 o                         
 -15   6   7          2.34          1.08         2.76 o                         
 -14   6   7        171.84        186.07         8.86 o                         
 -13   6   7         20.96         14.84         3.26 o                         
 -12   6   7         31.87         35.02         3.44 o                         
 -11   6   7         45.01         50.23         3.68 o                         
 -10   6   7         17.69         12.13         2.38 o                         
  -9   6   7         78.12         75.16         3.71 o                         
  -8   6   7         33.67         34.97         3.55 o                         
  -7   6   7         29.64         31.25         2.50 o                         
  -6   6   7         15.79         19.43         2.68 o                         
  -5   6   7        192.51        190.16         4.60 o                         
  -4   6   7         93.17         94.08         4.33 o                         
  -3   6   7        102.61        100.09         3.72 o                         
  -2   6   7          0.07         -1.19         1.44 o                         
  -1   6   7          3.99          4.95         1.83 o                         
   0   6   7         13.56          8.73         2.31 o                         
   1   6   7        163.33        170.03         4.72 o                         
   2   6   7          0.08         -1.71         1.71 o                         
   3   6   7         27.07         36.44         2.91 o                         
   4   6   7          1.73          5.26         2.06 o                         
   5   6   7         36.25         34.83         4.94 o                         
   6   6   7          0.04         -0.20         2.39 o                         
   7   6   7         30.90         30.88         3.61 o                         
   8   6   7         46.88         49.23         4.33 o                         
   9   6   7         93.13        100.11         5.71 o                         
  10   6   7         11.96         11.13         3.30 o                         
  11   6   7          4.33          6.59         3.32 o                         
  12   6   7        119.47        139.59         6.90 o                         
  13   6   7         85.58        104.68        16.02 o                         
 -14   7   7         14.98         12.69         4.43 o                         
 -13   7   7         40.48         37.86         3.97 o                         
 -12   7   7          8.31          5.31         2.81 o                         
 -11   7   7         61.17         57.25         4.19 o                         
 -10   7   7          1.16          1.56         3.05 o                         
  -9   7   7         63.35         62.15         3.88 o                         
  -8   7   7         24.58         32.41         3.91 o                         
  -7   7   7        247.97        261.91         5.78 o                         
  -6   7   7         81.94         90.77         4.49 o                         
  -5   7   7          9.99         13.78         2.26 o                         
  -4   7   7         83.12         81.78         3.86 o                         
  -3   7   7          2.93          5.92         2.00 o                         
  -2   7   7        126.76        139.92         4.77 o                         
  -1   7   7        187.25        190.93         5.85 o                         
   0   7   7          9.55          4.85         2.26 o                         
   1   7   7          5.17          4.89         2.13 o                         
   2   7   7         27.29         21.66         3.52 o                         
   3   7   7          0.26         -2.37         2.37 o                         
   4   7   7         47.58         39.50         3.87 o                         
   5   7   7         28.00         24.81         3.45 o                         
   6   7   7          0.27         -2.34         2.62 o                         
   7   7   7         35.84         32.90         3.93 o                         
   8   7   7          6.73          0.50         3.00 o                         
   9   7   7         33.15         28.37         4.03 o                         
  10   7   7         17.64         10.49         3.74 o                         
  11   7   7          2.86          1.40         5.49 o                         
 -12   8   7         73.22         58.05        10.46 o                         
 -11   8   7         25.79         25.98         3.96 o                         
 -10   8   7         12.67          7.94         3.26 o                         
  -9   8   7         64.67         67.31         4.92 o                         
  -8   8   7          3.48          4.78         3.60 o                         
  -7   8   7         26.12         26.55         3.80 o                         
  -6   8   7          2.21          1.48         2.38 o                         
  -5   8   7          0.20         -2.20         2.20 o                         
  -4   8   7          2.04          0.64         2.26 o                         
  -3   8   7         45.52         47.16         3.63 o                         
  -2   8   7         88.89         93.57         5.07 o                         
  -1   8   7          0.24         -0.46         2.83 o                         
   0   8   7         12.64         15.32         3.59 o                         
   1   8   7         11.86          4.75         3.03 o                         
   2   8   7          0.41         -0.25         3.00 o                         
   3   8   7         29.02         28.11         4.25 o                         
   4   8   7          2.13         -1.47         2.80 o                         
   5   8   7          0.39         -2.77         2.77 o                         
   6   8   7        132.84        137.70         6.77 o                         
   7   8   7         11.96         15.28         4.20 o                         
   8   8   7        199.02        233.21         8.38 o                         
   9   8   7         27.75         24.86         5.64 o                         
  -8   9   7         11.77          8.38         4.17 o                         
  -7   9   7         34.36         43.76         5.71 o                         
  -6   9   7          0.02         -2.52         2.52 o                         
  -5   9   7         20.75         17.98         4.23 o                         
  -4   9   7          4.55          1.48         2.66 o                         
  -3   9   7          7.06          3.17         3.11 o                         
  -2   9   7          2.35          4.85         3.36 o                         
  -1   9   7          2.52          0.89         3.29 o                         
   0   9   7          5.22          6.38         3.58 o                         
   1   9   7         59.33         80.82         6.24 o                         
   2   9   7          1.87          3.24         3.57 o                         
   3   9   7          0.01         -3.42         3.42 o                         
   4   9   7        200.26        216.03        10.78 o                         
   5   9   7          0.91          0.56         5.63 o                         
 -18   0   8         31.63         29.50         5.47 o                         
 -17   0   8         61.48         65.40        10.14 o                         
 -16   0   8          5.77          4.31         3.31 o                         
 -15   0   8         53.82         55.06         5.10 o                         
 -14   0   8         64.73         73.75         7.40 o                         
 -13   0   8          3.31          4.89         2.42 o                         
 -12   0   8        288.47        291.21         7.89 o                         
 -11   0   8         48.23         43.62         3.93 o                         
 -10   0   8          7.07          4.65         2.15 o                         
  -9   0   8       1323.24       1313.73        16.20 o                         
  -8   0   8         96.04         90.53         3.84 o                         
  -7   0   8        189.03        170.99         4.73 o                         
  -6   0   8          0.65         -1.87         1.87 o                         
  -5   0   8          5.12         10.24         1.98 o                         
  -4   0   8         56.00         52.10         3.47 o                         
  -3   0   8          0.39          2.24         1.83 o                         
  -2   0   8       1000.75        924.58        12.72 o                         
  -1   0   8        537.64        514.36         9.22 o                         
   0   0   8          9.33         11.48         2.09 o                         
   1   0   8          7.51          6.29         1.99 o                         
   2   0   8          1.00          0.02         2.40 o                         
   3   0   8        186.39        174.23         6.02 o                         
   4   0   8         28.91         24.96         2.90 o                         
   5   0   8        663.67        645.78        10.46 o                         
   6   0   8        176.69        172.77         5.89 o                         
   7   0   8          6.67          9.93         2.75 o                         
   8   0   8        422.09        426.48         9.11 o                         
   9   0   8         23.66         25.98         3.64 o                         
  10   0   8          4.77          5.48         2.82 o                         
  11   0   8        187.89        185.58         7.06 o                         
  12   0   8          3.44          4.61         3.58 o                         
  13   0   8        280.55        332.42        12.54 o                         
  14   0   8         23.13         25.36         5.63 o                         
  15   0   8         34.96         41.13         8.33 o                         
 -18   1   8          4.24          5.65         2.80 o                         
 -17   1   8          0.19         -1.03         2.40 o                         
 -16   1   8        115.45        108.89         5.07 o                         
 -15   1   8         14.19         11.89         2.56 o                         
 -14   1   8          8.26          9.92         2.18 o                         
 -13   1   8         85.01         85.92         3.72 o                         
 -12   1   8         65.81         77.48         3.47 o                         
 -11   1   8         11.11         12.31         3.25 o                         
 -10   1   8        106.21         96.59         3.20 o                         
  -9   1   8         30.73         28.12         2.10 o                         
  -8   1   8        395.64        385.96         5.37 o                         
  -7   1   8         22.94         22.42         1.67 o                         
  -6   1   8          7.24          9.18         1.31 o                         
  -5   1   8        287.65        290.57         4.26 o                         
  -4   1   8        158.52        163.12         3.42 o                         
  -3   1   8         29.73         33.90         2.07 o                         
  -2   1   8         32.25         30.65         3.28 o                         
  -1   1   8          3.57          2.34         1.27 o                         
   0   1   8          0.10         -1.12         1.12 o                         
   1   1   8          7.58          7.46         1.52 o                         
   2   1   8         53.80         58.23         2.72 o                         
   3   1   8         37.12         36.65         2.37 o                         
   4   1   8        440.46        427.98         5.88 o                         
   5   1   8        148.19        135.10         3.70 o                         
   6   1   8        206.99        212.40         4.50 o                         
   7   1   8        138.75        132.39         4.69 o                         
   8   1   8          0.82         -1.65         1.65 o                         
   9   1   8          5.30          7.22         2.05 o                         
  10   1   8         26.63         26.95         2.65 o                         
  11   1   8         54.86         64.55         3.71 o                         
  12   1   8        140.47        158.15         5.69 o                         
  13   1   8        130.90        139.67         5.99 o                         
  14   1   8        169.87        192.48         6.90 o                         
  15   1   8         19.83         17.40         4.53 o                         
 -18   2   8         18.85         14.47         4.37 o                         
 -17   2   8          2.05         -2.28         2.28 o                         
 -16   2   8          6.36          3.17         2.38 o                         
 -15   2   8         17.64         19.75         3.08 o                         
 -14   2   8         13.98         13.89         2.45 o                         
 -13   2   8         21.15         21.81         2.37 o                         
 -12   2   8          3.02          4.06         1.77 o                         
 -11   2   8         10.10         13.76         2.47 o                         
 -10   2   8          4.35          1.47         1.32 o                         
  -9   2   8        364.32        340.91         6.02 o                         
  -8   2   8          3.62          1.17         1.84 o                         
  -7   2   8          1.97          1.50         1.32 o                         
  -6   2   8        189.46        186.14         3.94 o                         
  -5   2   8        143.69        133.61         2.86 o                         
  -4   2   8         70.97         66.00         2.48 o                         
  -3   2   8         83.87         88.27         3.16 o                         
  -2   2   8         56.29         64.17         2.64 o                         
  -1   2   8         21.90         21.49         1.85 o                         
   0   2   8         13.95         15.18         1.72 o                         
   1   2   8          2.09          3.91         1.48 o                         
   2   2   8          4.40          3.69         2.06 o                         
   3   2   8          3.81          4.13         1.68 o                         
   4   2   8        347.61        330.99         6.71 o                         
   5   2   8        260.52        259.80         5.54 o                         
   6   2   8         75.66         69.61         3.61 o                         
   7   2   8         32.82         34.99         2.91 o                         
   8   2   8         56.20         46.19         3.14 o                         
   9   2   8         47.26         48.70         3.22 o                         
  10   2   8         15.99         13.40         2.66 o                         
  11   2   8          6.01          3.89         2.25 o                         
  12   2   8          2.49         -0.71         2.33 o                         
  13   2   8         20.58         20.64         3.24 o                         
  14   2   8         27.85         17.31         4.20 o                         
  15   2   8        153.13        188.34        13.56 o                         
 -17   3   8         21.71         24.17         3.42 o                         
 -16   3   8          0.26         -2.51         2.84 o                         
 -15   3   8         21.13         25.23         3.22 o                         
 -14   3   8         13.92         13.73         2.72 o                         
 -13   3   8        178.28        186.61         5.21 o                         
 -12   3   8        238.76        235.25         5.14 o                         
 -11   3   8         16.39         15.06         1.91 o                         
 -10   3   8        142.39        148.08         5.26 o                         
  -9   3   8        128.11        123.72         3.89 o                         
  -8   3   8          1.23         -0.94         1.50 o                         
  -7   3   8         32.23         27.50         2.14 o                         
  -6   3   8        101.59         98.56         3.38 o                         
  -5   3   8        103.26        101.46         2.67 o                         
  -4   3   8         19.12         19.20         1.75 o                         
  -3   3   8        165.83        170.13         3.95 o                         
  -2   3   8         13.82         15.03         1.88 o                         
  -1   3   8        439.81        411.35         6.20 o                         
   0   3   8         30.41         29.09         2.30 o                         
   1   3   8        199.68        186.91         4.59 o                         
   2   3   8        312.49        301.66         5.94 o                         
   3   3   8          0.75          0.01         1.64 o                         
   4   3   8         19.96         20.71         2.33 o                         
   5   3   8         58.62         65.48         3.59 o                         
   6   3   8         61.87         66.48         4.11 o                         
   7   3   8        110.11        116.42         6.20 o                         
   8   3   8         10.42         13.52         2.43 o                         
   9   3   8          0.71          0.24         2.05 o                         
  10   3   8         17.55         20.18         3.15 o                         
  11   3   8         32.57         36.46         3.67 o                         
  12   3   8         31.58         39.68         4.17 o                         
  13   3   8         63.16         70.40         5.32 o                         
  14   3   8         23.20         24.07         5.36 o                         
 -17   4   8         22.59          7.27         7.45 o                         
 -16   4   8          5.23          5.40         2.66 o                         
 -15   4   8         21.91         23.46         4.39 o                         
 -14   4   8        118.00        127.05         5.20 o                         
 -13   4   8          8.10          7.00         2.05 o                         
 -12   4   8         29.49         33.09         2.77 o                         
 -11   4   8          3.12          5.63         2.12 o                         
 -10   4   8         12.23         10.86         1.86 o                         
  -9   4   8         65.86         63.56         3.93 o                         
  -8   4   8         17.52         17.97         2.57 o                         
  -7   4   8          2.02          2.16         1.80 o                         
  -6   4   8          5.98          6.22         1.39 o                         
  -5   4   8        108.06         98.88         3.07 o                         
  -4   4   8        114.39        106.73         3.73 o                         
  -3   4   8         44.84         45.90         2.63 o                         
  -2   4   8        174.26        179.29         4.40 o                         
  -1   4   8        370.79        368.28         6.11 o                         
   0   4   8         40.65         41.20         2.78 o                         
   1   4   8        113.89        111.97         4.60 o                         
   2   4   8         18.91         18.70         2.23 o                         
   3   4   8        329.66        310.05         6.08 o                         
   4   4   8         43.78         44.35         3.10 o                         
   5   4   8          0.61          2.24         1.97 o                         
   6   4   8         53.48         50.90         3.67 o                         
   7   4   8         51.08         55.23         3.55 o                         
   8   4   8          1.72          0.77         2.20 o                         
   9   4   8         21.14         17.49         3.00 o                         
  10   4   8          2.71         -1.41         2.69 o                         
  11   4   8          5.84          7.88         3.22 o                         
  12   4   8          0.60          2.86         3.18 o                         
  13   4   8         16.61         16.58         4.82 o                         
 -15   5   8          2.62          4.00         2.68 o                         
 -14   5   8         18.77         11.86         2.84 o                         
 -13   5   8          4.29          4.51         2.33 o                         
 -12   5   8          0.11         -1.88         1.94 o                         
 -11   5   8         15.56         17.12         2.46 o                         
 -10   5   8          2.98         -0.47         2.15 o                         
  -9   5   8        240.32        228.55         5.05 o                         
  -8   5   8          5.03          5.61         1.69 o                         
  -7   5   8        450.55        450.10         6.43 o                         
  -6   5   8        400.86        396.20         6.05 o                         
  -5   5   8          0.30          0.21         1.55 o                         
  -4   5   8         22.96         21.35         2.19 o                         
  -3   5   8         30.40         31.69         2.48 o                         
  -2   5   8         29.13         31.87         2.53 o                         
  -1   5   8          0.45         -1.60         1.60 o                         
   0   5   8          5.57          1.16         1.78 o                         
   1   5   8          4.89          2.60         1.91 o                         
   2   5   8        763.40        735.16         8.94 o                         
   3   5   8        213.95        209.08         5.10 o                         
   4   5   8         90.68         83.34         3.89 o                         
   5   5   8          1.57          1.60         1.98 o                         
   6   5   8        102.70        107.54         4.34 o                         
   7   5   8        131.30        141.94         5.59 o                         
   8   5   8          4.75          5.37         2.62 o                         
   9   5   8          6.27          4.39         2.93 o                         
  10   5   8          0.01          1.93         3.02 o                         
  11   5   8         88.09         95.25         7.77 o                         
  12   5   8         64.99         72.85         6.16 o                         
 -14   6   8         16.51         16.75         3.40 o                         
 -13   6   8          0.16         -0.04         2.44 o                         
 -12   6   8         44.55         55.00         4.08 o                         
 -11   6   8          0.20         -0.37         2.15 o                         
 -10   6   8          2.31          3.16         2.19 o                         
  -9   6   8          5.36          6.99         2.03 o                         
  -8   6   8          6.32          6.80         2.07 o                         
  -7   6   8         88.75         89.73         3.74 o                         
  -6   6   8         61.69         68.05         3.49 o                         
  -5   6   8        521.55        523.79         8.35 o                         
  -4   6   8         60.19         63.27         5.70 o                         
  -3   6   8         29.03         37.86         3.12 o                         
  -2   6   8         11.22         11.04         2.35 o                         
  -1   6   8          3.98          1.50         2.00 o                         
   0   6   8          0.04         -1.81         1.81 o                         
   1   6   8        439.59        449.00         7.65 o                         
   2   6   8        102.17        104.36         6.33 o                         
   3   6   8        311.83        288.49         6.46 o                         
   4   6   8          4.36          0.50         2.02 o                         
   5   6   8         58.31         64.28         4.70 o                         
   6   6   8          3.88          7.90         2.90 o                         
   7   6   8          1.15         -0.76         3.84 o                         
   8   6   8         17.81         16.23         4.02 o                         
   9   6   8         25.01         27.81         4.11 o                         
  10   6   8          6.66          5.82         3.43 o                         
  11   6   8         42.97         51.26         6.97 o                         
 -12   7   8         18.54         13.93         3.45 o                         
 -11   7   8         56.78         53.76         4.18 o                         
 -10   7   8          4.88          6.79         2.71 o                         
  -9   7   8          0.29         -0.90         2.12 o                         
  -8   7   8          5.88          2.79         2.14 o                         
  -7   7   8         53.20         61.13         4.54 o                         
  -6   7   8          6.10          7.36         2.34 o                         
  -5   7   8         45.75         49.14         3.78 o                         
  -4   7   8         52.20         55.35         3.85 o                         
  -3   7   8          6.72         10.26         2.59 o                         
  -2   7   8         55.84         55.39         5.05 o                         
  -1   7   8          1.00          0.12         2.30 o                         
   0   7   8         32.07         33.24         3.36 o                         
   1   7   8         38.52         38.24         4.00 o                         
   2   7   8          1.02         -0.32         2.58 o                         
   3   7   8          1.94         -2.40         2.40 o                         
   4   7   8         34.12         52.81         4.66 o                         
   5   7   8          0.74          2.24         2.88 o                         
   6   7   8          0.06          1.18         2.96 o                         
   7   7   8         50.68         46.40         4.74 o                         
   8   7   8         31.06         32.37         4.55 o                         
   9   7   8          4.13          3.79         4.76 o                         
  -9   8   8        104.23        126.92         7.20 o                         
  -8   8   8         17.01         19.15         3.72 o                         
  -7   8   8         31.10         23.91         3.35 o                         
  -6   8   8         47.94         47.82         3.88 o                         
  -5   8   8          7.54          3.52         2.96 o                         
  -4   8   8         97.46        111.60         6.01 o                         
  -3   8   8         28.00         29.55         5.10 o                         
  -2   8   8         20.19         24.06         3.70 o                         
  -1   8   8         48.08         61.62         5.32 o                         
   0   8   8          1.14          1.22         3.11 o                         
   1   8   8          0.09          1.18         5.09 o                         
   2   8   8         59.47         60.35         5.34 o                         
   3   8   8         20.59         26.14         4.35 o                         
   4   8   8          7.28          8.56         3.93 o                         
   5   8   8          2.61         -2.95         4.08 o                         
   6   8   8         10.92         18.96         9.35 o                         
 -17   1   9         23.83         23.14         6.71 o                         
 -16   1   9          7.30          6.39         3.19 o                         
 -15   1   9         39.21         43.47         3.66 o                         
 -14   1   9         15.79         11.07         2.71 o                         
 -13   1   9        118.57        116.24         4.24 o                         
 -12   1   9          2.12          2.99         1.89 o                         
 -11   1   9        243.09        235.90         5.18 o                         
 -10   1   9        211.80        198.59         4.47 o                         
  -9   1   9         35.52         32.46         2.44 o                         
  -8   1   9        219.52        211.25         4.54 o                         
  -7   1   9        140.81        147.17         4.02 o                         
  -6   1   9          7.95          7.74         1.67 o                         
  -5   1   9        119.02        114.40         4.54 o                         
  -4   1   9        169.11        162.52         3.98 o                         
  -3   1   9         27.43         24.92         2.09 o                         
  -2   1   9        232.68        230.86         4.76 o                         
  -1   1   9         32.64         26.20         2.24 o                         
   0   1   9         14.27         12.94         1.89 o                         
   1   1   9        301.92        308.78         5.44 o                         
   2   1   9        123.55        114.56         3.75 o                         
   3   1   9        312.62        333.44         5.79 o                         
   4   1   9          3.72          4.62         1.93 o                         
   5   1   9         35.50         41.95         3.03 o                         
   6   1   9        124.48        130.82         5.28 o                         
   7   1   9          2.26          1.78         2.40 o                         
   8   1   9         43.52         50.65         3.54 o                         
   9   1   9        112.08        134.36         5.91 o                         
  10   1   9          9.47         10.05         2.68 o                         
  11   1   9         48.94         51.08         3.78 o                         
  12   1   9         24.61         35.99         3.76 o                         
  13   1   9          9.26         11.64         3.82 o                         
 -16   2   9         17.25         17.88         3.05 o                         
 -15   2   9        112.05        119.65         5.70 o                         
 -14   2   9         94.31        106.79         4.61 o                         
 -13   2   9         86.60         88.25         4.16 o                         
 -12   2   9          0.29         -0.63         1.69 o                         
 -11   2   9        148.29        146.19         4.26 o                         
 -10   2   9          7.64          5.71         1.53 o                         
  -9   2   9         91.41         88.99         4.12 o                         
  -8   2   9          0.70          2.67         2.01 o                         
  -7   2   9         15.66         15.03         1.63 o                         
  -6   2   9         99.46        106.10         3.03 o                         
  -5   2   9          0.02         -1.17         1.17 o                         
  -4   2   9        321.53        316.64         5.30 o                         
  -3   2   9         89.70         88.51         3.13 o                         
  -2   2   9          0.01          0.03         1.31 o                         
  -1   2   9         14.83         18.03         2.06 o                         
   0   2   9         38.69         36.57         2.75 o                         
   1   2   9          6.52          3.47         1.63 o                         
   2   2   9         12.43          8.33         2.85 o                         
   3   2   9          2.22          2.84         1.84 o                         
   4   2   9        163.42        167.57         4.95 o                         
   5   2   9        132.67        120.71         5.08 o                         
   6   2   9        112.79        129.23         4.72 o                         
   7   2   9         13.45         13.53         3.14 o                         
   8   2   9         72.80         69.83         4.07 o                         
   9   2   9          0.07         -2.17         2.17 o                         
  10   2   9          1.18          1.06         2.37 o                         
  11   2   9        129.14        139.08         8.62 o                         
  12   2   9        123.64        149.97         6.47 o                         
  13   2   9         24.96         29.37         8.27 o                         
 -16   3   9          0.95          1.50         3.13 o                         
 -15   3   9          2.03          1.09         2.37 o                         
 -14   3   9         62.54         65.94         3.99 o                         
 -13   3   9          2.60          9.73         4.16 o                         
 -12   3   9          8.60         11.58         2.03 o                         
 -11   3   9         33.27         31.33         3.71 o                         
 -10   3   9         23.37         23.52         3.19 o                         
  -9   3   9          0.13         -1.30         2.14 o                         
  -8   3   9         57.90         51.87         3.26 o                         
  -7   3   9          1.10         -1.69         1.75 o                         
  -6   3   9         31.27         35.27         2.97 o                         
  -5   3   9          1.94          1.53         1.46 o                         
  -4   3   9         81.18         76.59         3.81 o                         
  -3   3   9         21.07         22.06         2.15 o                         
  -2   3   9          4.27          1.29         1.57 o                         
  -1   3   9         14.13         12.04         2.01 o                         
   0   3   9         58.58         58.19         3.28 o                         
   1   3   9         30.47         25.03         2.45 o                         
   2   3   9          5.45          5.47         2.00 o                         
   3   3   9         83.93         74.29         3.80 o                         
   4   3   9          4.71          2.49         2.00 o                         
   5   3   9         22.85         30.36         3.08 o                         
   6   3   9         23.91         21.15         2.73 o                         
   7   3   9         87.29         85.85         4.40 o                         
   8   3   9          9.44          8.45         2.56 o                         
   9   3   9         61.98         64.77         4.20 o                         
  10   3   9          1.47         -0.87         2.64 o                         
  11   3   9          2.79         -1.60         2.79 o                         
  12   3   9          0.39          2.15         4.30 o                         
 -15   4   9          7.56          3.14         3.36 o                         
 -14   4   9          0.14         -1.39         2.34 o                         
 -13   4   9          3.30          3.72         2.22 o                         
 -12   4   9          0.83          2.61         1.93 o                         
 -11   4   9         33.27         32.53         4.02 o                         
 -10   4   9         10.39          4.30         2.59 o                         
  -9   4   9         14.99          9.16         3.04 o                         
  -8   4   9         14.26         11.83         2.74 o                         
  -7   4   9         40.96         39.17         3.50 o                         
  -6   4   9          1.55         -1.59         1.59 o                         
  -5   4   9         15.41         14.31         1.89 o                         
  -4   4   9          0.13         -0.62         1.51 o                         
  -3   4   9         25.65         27.98         2.77 o                         
  -2   4   9          0.93          2.39         1.72 o                         
  -1   4   9          5.48          1.40         1.85 o                         
   0   4   9          9.70          5.14         2.44 o                         
   1   4   9          6.39          8.50         2.16 o                         
   2   4   9          9.18         11.77         2.32 o                         
   3   4   9         13.69         11.62         2.40 o                         
   4   4   9         17.13         14.18         2.64 o                         
   5   4   9         44.30         47.49         3.49 o                         
   6   4   9          0.01         -1.89         2.22 o                         
   7   4   9          0.01          1.97         2.45 o                         
   8   4   9        116.78        124.56         5.37 o                         
   9   4   9        249.74        262.32         7.65 o                         
  10   4   9          3.78          2.64         3.24 o                         
  11   4   9         40.65         35.26         4.98 o                         
 -13   5   9          2.51          4.62         2.35 o                         
 -12   5   9          1.93          1.14         2.10 o                         
 -11   5   9          2.99          4.23         2.03 o                         
 -10   5   9          0.00         -1.76         1.76 o                         
  -9   5   9         39.62         37.77         3.29 o                         
  -8   5   9          0.00          0.45         1.80 o                         
  -7   5   9        313.63        319.01         6.46 o                         
  -6   5   9         18.38         14.05         2.64 o                         
  -5   5   9          3.43          0.84         1.85 o                         
  -4   5   9          0.07          0.83         1.89 o                         
  -3   5   9          0.29          0.46         1.72 o                         
  -2   5   9         18.09         14.64         2.27 o                         
  -1   5   9          7.84          5.66         2.28 o                         
   0   5   9         84.43         88.35         4.17 o                         
   1   5   9          0.84          0.83         1.96 o                         
   2   5   9         38.55         49.26         3.25 o                         
   3   5   9          0.83          0.61         2.02 o                         
   4   5   9         13.05         13.16         2.70 o                         
   5   5   9         19.68         23.39         3.08 o                         
   6   5   9          5.68          3.84         2.62 o                         
   7   5   9          0.15          3.99         2.96 o                         
   8   5   9        191.08        211.80         7.17 o                         
   9   5   9          2.58          1.18         2.99 o                         
  10   5   9        110.32        137.56        11.61 o                         
 -12   6   9         10.80          9.78         3.66 o                         
 -11   6   9          3.73          0.36         2.37 o                         
 -10   6   9         12.58         12.86         2.78 o                         
  -9   6   9          0.01         -0.28         2.15 o                         
  -8   6   9        104.39        101.70         4.62 o                         
  -7   6   9         32.07         38.77         4.06 o                         
  -6   6   9         11.88         14.69         2.49 o                         
  -5   6   9          0.04         -1.34         2.20 o                         
  -4   6   9         42.33         40.29         3.56 o                         
  -3   6   9         35.79         29.66         3.67 o                         
  -2   6   9          3.51          6.46         2.41 o                         
  -1   6   9         21.91         17.95         2.72 o                         
   0   6   9          0.74          0.35         2.34 o                         
   1   6   9        185.08        194.55         6.54 o                         
   2   6   9          0.57          1.88         2.21 o                         
   3   6   9         33.01         29.67         3.01 o                         
   4   6   9          4.94          6.07         2.54 o                         
   5   6   9          0.07         -0.35         2.94 o                         
   6   6   9         47.53         47.68         4.68 o                         
   7   6   9          3.88          3.17         3.27 o                         
   8   6   9         13.03         16.62         6.69 o                         
  -9   7   9         19.17         22.43         4.05 o                         
  -8   7   9         67.40         67.47         4.61 o                         
  -7   7   9          0.45         -1.45         2.49 o                         
  -6   7   9         34.53         37.01         3.54 o                         
  -5   7   9         11.11         14.44         3.01 o                         
  -4   7   9          9.38         10.62         2.72 o                         
  -3   7   9         18.05         18.47         3.11 o                         
  -2   7   9          1.62          1.15         3.19 o                         
  -1   7   9          7.93          7.82         2.79 o                         
   0   7   9          2.34          7.83         2.85 o                         
   1   7   9          0.06         -0.50         2.67 o                         
   2   7   9          1.36         -1.66         2.99 o                         
   3   7   9         18.74         22.12         5.21 o                         
   4   7   9         38.54         32.58         4.59 o                         
   5   7   9         23.07         29.64        10.41 o                         
  -2   8   9          1.87          3.55         6.03 o                         
 -15   0  10        159.94        170.86        14.02 o                         
 -14   0  10         21.11         21.96         4.03 o                         
 -13   0  10         11.11         17.27         6.15 o                         
 -12   0  10        176.90        184.36         7.77 o                         
 -11   0  10         25.34         25.88         3.86 o                         
 -10   0  10          0.12          1.39         2.65 o                         
  -9   0  10         95.67        100.15         5.76 o                         
  -8   0  10         22.87         21.50         3.35 o                         
  -7   0  10          4.68          3.21         2.33 o                         
  -6   0  10         15.31         16.91         4.24 o                         
  -5   0  10         16.82         14.56         4.59 o                         
  -4   0  10         69.80         67.98         4.85 o                         
  -3   0  10         91.91         85.61         5.72 o                         
  -2   0  10         10.28          6.39         2.72 o                         
  -1   0  10         72.09         81.92         5.20 o                         
   0   0  10         11.24         12.06         3.00 o                         
   1   0  10        246.03        247.97        10.23 o                         
   2   0  10        313.69        285.24         8.63 o                         
   3   0  10          8.09          4.88         2.83 o                         
   4   0  10         30.65         26.89         3.96 o                         
   5   0  10        171.05        173.27         7.98 o                         
   6   0  10          2.05          1.91         7.67 o                         
   7   0  10         36.43         29.29         6.44 o                         
   8   0  10          3.84         -3.73         3.73 o                         
   9   0  10        185.66        217.23        16.90 o                         
  10   0  10         38.67         45.04         6.63 o                         
 -15   1  10          8.84         11.76         3.37 o                         
 -14   1  10          0.42          1.04         2.38 o                         
 -13   1  10          0.30         -1.20         2.08 o                         
 -12   1  10          0.55          0.51         2.01 o                         
 -11   1  10         86.87         87.07         4.50 o                         
 -10   1  10         42.16         37.56         3.06 o                         
  -9   1  10          3.62          5.45         1.89 o                         
  -8   1  10          7.66         10.05         3.28 o                         
  -7   1  10         41.86         43.45         2.78 o                         
  -6   1  10        169.28        159.66         4.31 o                         
  -5   1  10         18.88         15.33         2.19 o                         
  -4   1  10          4.00          5.32         1.73 o                         
  -3   1  10         38.48         43.45         2.78 o                         
  -2   1  10         97.24         96.36         3.78 o                         
  -1   1  10          7.34          5.00         1.84 o                         
   0   1  10         20.43         21.00         2.41 o                         
   1   1  10        179.65        170.13         6.35 o                         
   2   1  10         26.01         20.52         2.84 o                         
   3   1  10        399.41        371.19         7.46 o                         
   4   1  10         10.16         10.74         2.56 o                         
   5   1  10         15.62         10.95         2.64 o                         
   6   1  10          4.62          4.35         2.68 o                         
   7   1  10          3.41          5.44         2.86 o                         
   8   1  10         18.75         23.14         3.14 o                         
   9   1  10          0.21          0.34         2.64 o                         
  10   1  10         75.70         74.01         5.10 o                         
 -14   2  10         10.22          8.12         4.80 o                         
 -13   2  10          1.46          1.17         2.05 o                         
 -12   2  10         84.68         81.62         4.52 o                         
 -11   2  10        106.31         96.83         4.03 o                         
 -10   2  10         31.79         30.19         3.68 o                         
  -9   2  10         14.12         18.36         3.79 o                         
  -8   2  10          1.02          0.13         1.52 o                         
  -7   2  10         45.92         47.64         2.72 o                         
  -6   2  10          0.64          0.63         1.43 o                         
  -5   2  10          5.02          2.78         1.59 o                         
  -4   2  10         84.61         88.46         3.81 o                         
  -3   2  10         28.65         29.97         2.79 o                         
  -2   2  10         13.46         11.74         2.32 o                         
  -1   2  10         58.44         52.35         5.34 o                         
   0   2  10          9.53          7.42         2.28 o                         
   1   2  10         38.62         36.90         3.12 o                         
   2   2  10        100.13        102.25         5.20 o                         
   3   2  10          5.16          2.85         2.20 o                         
   4   2  10         46.90         50.74         3.60 o                         
   5   2  10          0.12          1.84         2.34 o                         
   6   2  10        143.58        149.12         5.40 o                         
   7   2  10          0.99          0.96         2.43 o                         
   8   2  10          4.12          2.59         2.67 o                         
   9   2  10          0.67          1.99         2.68 o                         
  10   2  10          8.27          9.52         3.18 o                         
 -13   3  10         43.39         47.41         6.79 o                         
 -12   3  10         92.21         98.23        16.98 o                         
 -11   3  10          6.30          7.11         4.08 o                         
 -10   3  10         91.85        103.12         7.58 o                         
  -9   3  10        111.41        126.80        10.24 o                         
  -8   3  10         14.33         10.44         3.50 o                         
  -7   3  10         23.70         31.21         3.97 o                         
  -6   3  10         34.56         40.73         2.79 o                         
  -5   3  10          0.69         -1.58         1.58 o                         
  -4   3  10         53.33         50.98         3.18 o                         
  -3   3  10          0.23          0.38         1.74 o                         
  -2   3  10          0.70          0.61         1.82 o                         
  -1   3  10          8.84          8.99         2.24 o                         
   0   3  10          3.13          5.91         2.17 o                         
   1   3  10         10.12         12.91         2.41 o                         
   2   3  10         82.36         80.78         4.19 o                         
   3   3  10         25.55         21.70         2.87 o                         
   4   3  10         52.46         49.64         3.62 o                         
   5   3  10        129.39        123.71         5.21 o                         
   6   3  10        342.91        349.14         8.82 o                         
   7   3  10         38.40         38.14         3.68 o                         
   8   3  10         41.00         44.53         3.91 o                         
   9   3  10          5.35          7.08         3.20 o                         
 -12   4  10          1.73         -2.14        12.55 o                         
 -11   4  10          3.26          2.75         4.33 o                         
 -10   4  10         42.14         44.87         6.11 o                         
  -9   4  10         88.94         87.91         8.45 o                         
  -8   4  10        128.39        132.98         8.48 o                         
  -7   4  10          1.02         -1.59         2.98 o                         
  -6   4  10         25.30         28.93         2.77 o                         
  -5   4  10          0.01         -1.56         1.56 o                         
  -4   4  10          1.85          1.35         1.78 o                         
  -3   4  10         20.62         21.19         2.60 o                         
  -2   4  10          0.02         -1.50         1.89 o                         
  -1   4  10         26.94         29.00         3.14 o                         
   0   4  10         74.03         69.68         4.58 o                         
   1   4  10        165.10        164.25         5.41 o                         
   2   4  10          1.24         -2.18         2.18 o                         
   3   4  10         14.82         11.68         2.68 o                         
   4   4  10          2.06          1.14         2.36 o                         
   5   4  10         11.12          6.10         2.69 o                         
   6   4  10         37.70         47.43         3.96 o                         
   7   4  10          0.42          0.49         2.78 o                         
   8   4  10        112.27        111.04         6.96 o                         
 -10   5  10        309.83        313.75        20.83 o                         
  -9   5  10         90.83         85.92         7.36 o                         
  -8   5  10          3.63          3.35         3.44 o                         
  -7   5  10         20.42         15.57         2.43 o                         
  -6   5  10         30.51         34.13         4.53 o                         
  -5   5  10         28.10         34.41         3.18 o                         
  -4   5  10          0.02         -0.45         2.07 o                         
  -3   5  10          2.96          0.61         2.00 o                         
  -2   5  10         28.30         26.65         2.94 o                         
  -1   5  10        117.90        121.81         4.90 o                         
   0   5  10        181.20        184.02         6.09 o                         
   1   5  10         44.69         42.46         3.95 o                         
   2   5  10         68.66         56.32         3.77 o                         
   3   5  10         10.83         15.73         2.83 o                         
   4   5  10          0.19         -0.82         2.38 o                         
   5   5  10          2.87          3.42         2.55 o                         
   6   5  10          6.32          5.44         4.14 o                         
  -8   6  10        249.46        255.04        10.64 o                         
  -7   6  10          1.44          1.71         2.44 o                         
  -6   6  10         77.90         84.58         4.80 o                         
  -5   6  10         80.54         86.98         4.65 o                         
  -4   6  10          0.51          1.20         2.37 o                         
  -3   6  10          4.92          4.87         2.43 o                         
  -2   6  10         95.08        103.27         5.31 o                         
  -1   6  10         31.83         34.95         3.76 o                         
   0   6  10        130.01        130.30         5.50 o                         
   1   6  10        144.51        151.39         7.54 o                         
   2   6  10        142.13        147.19         6.27 o                         
   3   6  10         22.12         28.90         5.11 o                         
   4   6  10          6.11         16.82         8.81 o                         
 -12   1  11          3.86          3.73         2.73 o                         
 -11   1  11         37.01         30.81         3.19 o                         
 -10   1  11         20.58         19.87         2.70 o                         
  -9   1  11         49.79         44.77         3.48 o                         
  -8   1  11         26.52         32.92         3.12 o                         
  -7   1  11          1.11         -0.38         1.83 o                         
  -6   1  11         51.32         54.27         4.62 o                         
  -5   1  11         11.38          9.23         2.03 o                         
  -4   1  11          2.15         -1.63         2.24 o                         
  -3   1  11         25.26         24.32         2.67 o                         
  -2   1  11        143.42        148.10         5.56 o                         
  -1   1  11          6.62          2.73         2.27 o                         
   0   1  11        252.36        271.60         6.67 o                         
   1   1  11          0.65          0.26         2.29 o                         
   2   1  11          5.99          3.10         2.55 o                         
   3   1  11        349.42        363.50        10.14 o                         
   4   1  11          6.68          2.44         2.57 o                         
   5   1  11         15.30         13.96         3.77 o                         
   6   1  11          9.02         10.86         3.49 o                         
   7   1  11         10.82          1.07         5.33 o                         
 -11   2  11         10.40          8.18         7.56 o                         
 -10   2  11          6.10          6.91         3.44 o                         
  -9   2  11          2.16         -2.88         2.88 o                         
  -8   2  11         48.65         49.52         3.50 o                         
  -7   2  11          1.43          1.46         1.91 o                         
  -6   2  11          0.51         -0.33         1.86 o                         
  -5   2  11         12.97          4.92         2.08 o                         
  -4   2  11         95.33        108.65         4.54 o                         
  -3   2  11          6.82          0.21         2.00 o                         
  -2   2  11         12.20         12.53         2.44 o                         
  -1   2  11          0.05         -1.10         2.16 o                         
   0   2  11         35.71         39.01         3.47 o                         
   1   2  11          7.88          8.31         2.86 o                         
   2   2  11         48.96         46.21         3.88 o                         
   3   2  11          4.20          4.84         2.67 o                         
   4   2  11          0.94          3.19         2.60 o                         
   5   2  11          6.87          7.96         2.92 o                         
   6   2  11         59.95         49.32         5.46 o                         
  -9   3  11          0.01         -1.97         4.07 o                         
  -8   3  11          0.00         -0.31         3.69 o                         
  -7   3  11         16.26         10.47         3.48 o                         
  -6   3  11          0.11          0.27         2.12 o                         
  -5   3  11          0.04          0.69         2.00 o                         
  -4   3  11         25.28         21.66         2.71 o                         
  -3   3  11         17.55         20.67         2.79 o                         
  -2   3  11         10.85         10.56         3.68 o                         
  -1   3  11         34.04         33.55         3.33 o                         
   0   3  11          4.54         -1.40         2.31 o                         
   1   3  11          6.73          3.58         2.56 o                         
   2   3  11          0.19         -0.15         2.51 o                         
   3   3  11          2.51          2.72         2.65 o                         
   4   3  11        143.03        167.23         6.41 o                         
   5   3  11          0.79         -1.07         3.89 o                         
  -7   4  11         40.55         42.90         6.28 o                         
  -6   4  11         12.68         14.37         2.66 o                         
  -5   4  11         21.04         22.48         2.74 o                         
  -4   4  11          1.90         -0.76         2.27 o                         
  -3   4  11          5.78          5.93         2.50 o                         
  -2   4  11          9.35          7.32         2.54 o                         
  -1   4  11          0.79          0.57         2.42 o                         
   0   4  11         32.59         29.10         3.25 o                         
   1   4  11          6.17          4.66         2.63 o                         
   2   4  11          4.40          3.35         2.81 o                         
   3   4  11          0.98         -3.18         3.18 o                         
   4   4  11          2.23         -6.41         7.21 o                         
  -4   5  11          0.03         -1.95         3.04 o                         
  -3   5  11         53.83         64.74         5.29 o                         
  -2   5  11          7.50         10.21         3.23 o                         
  -1   5  11         26.04         28.69         4.80 o                         
   0   5  11          5.79          9.26         4.20 o                         
  -6   0  12          0.42         -2.18         3.53 o                         
  -5   0  12          5.28          5.63         3.53 o                         
  -4   0  12          6.66          6.08         4.70 o                         
  -3   0  12         80.79         96.88         7.90 o                         
  -2   0  12        283.52        316.13        12.30 o                         
  -1   0  12         75.01         68.70         8.52 o                         
   0   0  12         19.99         22.97        11.75 o                         
  -6   1  12         35.46         44.68         7.22 o                         
  -5   1  12         49.76         54.50         4.65 o                         
  -4   1  12          7.33          4.43         3.08 o                         
  -3   1  12         45.73         56.21         5.02 o                         
  -2   1  12         49.32         60.24         5.35 o                         
  -1   1  12         16.25         15.39         4.86 o                         
   0   1  12        208.93        218.41        15.49 o                         
   1   1  12         67.98         67.56        12.02 o                         
  -4   2  12         25.45         20.15         3.70 o                         
  -3   2  12          2.15         -0.20         3.81 o                         
  -2   2  12         35.41         32.22         8.53 o                         
  -1   2  12         86.04        103.88        14.69 o                         
                                                                                
