# Supplementary material for: Spectroscopic, crystallographic, and Hirshfeld surface characterization of nine-membered-ring-containing 9-meth­oxy-3,4,5,6-tetra­hydro-1H-benzo[b]azonine-2,7-dione and its parent tetra­hydro­car­ba­zole
Source: Acta Crystallogr E Crystallogr Commun. 2023 Aug 23;79(Pt 9):831–6. doi: 10.1107/S2056989023007259 (PMC10483559; doi:10.1107/S2056989023007259)
Supplement: Supplementary file 3 [file e-79-00831-IIsup3.hkl]

data_II                                                                         
_shelx_title ' BM2725C_a.res in C2/c'                                           
_shelx_refln_list_code          4                                               
_shelx_F_calc_maximum      255.01                                               
_exptl_crystal_F_000       864.00                                               
_reflns_d_resolution_high  0.6995                                               
                                                                                
loop_                                                                           
 _space_group_symop_operation_xyz                                               
 'x, y, z'                                                                      
 '-x, y, -z+1/2'                                                                
 'x+1/2, y+1/2, z'                                                              
 '-x+1/2, y+1/2, -z+1/2'                                                        
 '-x, -y, -z'                                                                   
 'x, -y, z-1/2'                                                                 
 '-x+1/2, -y+1/2, -z'                                                           
 'x+1/2, -y+1/2, z-1/2'                                                         
                                                                                
_cell_length_a    20.5131                                                       
_cell_length_b     5.6374                                                       
_cell_length_c    18.7834                                                       
_cell_angle_alpha  90.000                                                       
_cell_angle_beta  100.757                                                       
_cell_angle_gamma  90.000                                                       
                                                                                
_shelx_F_squared_multiplier     1.000                                           
                                                                                
loop_                                                                           
 _refln_index_h                                                                 
 _refln_index_k                                                                 
 _refln_index_l                                                                 
 _refln_F_squared_calc                                                          
 _refln_F_squared_meas                                                          
 _refln_F_squared_sigma                                                         
 _refln_observed_status                                                         
   2   0   0      12039.14      11937.06        71.59 o                         
   4   0   0       5695.29       5591.34        31.50 o                         
   6   0   0       5724.40       5549.15        32.16 o                         
   8   0   0       5398.28       5520.68        32.93 o                         
  10   0   0       1526.87       1736.08        13.46 o                         
  12   0   0        201.40        188.66         5.73 o                         
  14   0   0        370.35        384.36         6.53 o                         
  16   0   0        157.16        129.63         6.27 o                         
  18   0   0       1008.79        944.23        14.67 o                         
  20   0   0         71.63         73.24         6.83 o                         
  22   0   0          5.01          4.85         7.16 o                         
  24   0   0       1199.25       1269.22        26.75 o                         
  26   0   0         27.57         38.61        13.34 o                         
  28   0   0          2.39          2.94        14.12 o                         
   1   1   0       4247.33       4264.15        20.32 o                         
   3   1   0       6768.73       6567.70        32.79 o                         
   5   1   0         76.55         84.45         2.17 o                         
   7   1   0          1.28          2.86         1.10 o                         
   9   1   0          1.42          5.52         1.42 o                         
  11   1   0       3782.44       3925.17        19.24 o                         
  13   1   0         77.45         81.13         2.97 o                         
  15   1   0        916.35        917.56         8.37 o                         
  17   1   0       2809.45       2533.01        17.11 o                         
  19   1   0       1165.24       1100.38        13.22 o                         
  21   1   0         42.57         30.01         4.21 o                         
  23   1   0         14.75         17.37         6.32 o                         
  25   1   0         81.27         85.28        12.32 o                         
  27   1   0        204.82        220.18        17.20 o                         
   0   2   0       3096.17       3121.94        23.40 o                         
   2   2   0       1285.75       1186.76         7.79 o                         
   4   2   0       3422.10       3375.83        16.23 o                         
   6   2   0       4567.98       4803.95        22.49 o                         
   8   2   0         86.87         93.54         2.77 o                         
  10   2   0        169.64        200.46         3.48 o                         
  12   2   0         62.00         64.16         2.81 o                         
  14   2   0        199.15        198.76         4.71 o                         
  16   2   0       5284.88       4905.95        29.32 o                         
  18   2   0        275.84        226.56         6.26 o                         
  20   2   0        372.46        382.02         9.89 o                         
  22   2   0         91.28         95.72         6.77 o                         
  24   2   0          5.30          4.60         5.31 o                         
  26   2   0         39.93         38.73         8.52 o                         
   1   3   0        284.56        308.26         4.27 o                         
   3   3   0       1370.13       1368.18         9.77 o                         
   5   3   0        623.27        730.87         5.92 o                         
   7   3   0          3.20         -1.50         1.50 o                         
   9   3   0        254.35        266.62         4.46 o                         
  11   3   0        272.40        241.10         5.06 o                         
  13   3   0          9.82          3.19         2.58 o                         
  15   3   0        126.98        134.12         5.43 o                         
  17   3   0         77.73         77.77         4.88 o                         
  19   3   0         54.74         54.98         4.82 o                         
  21   3   0          7.42         14.07         4.53 o                         
  23   3   0         65.88         79.72         8.03 o                         
  25   3   0         17.08          7.52         7.09 o                         
   0   4   0        201.96        192.38         8.63 o                         
   2   4   0         28.75         64.76         3.04 o                         
   4   4   0       1341.47       1297.19        11.12 o                         
   6   4   0        104.50        119.42         3.91 o                         
   8   4   0       1031.65       1001.93        10.31 o                         
  10   4   0          7.44         16.94         2.99 o                         
  12   4   0         73.65         93.39         4.64 o                         
  14   4   0        106.98        114.71         5.43 o                         
  16   4   0         15.69         13.60         4.09 o                         
  18   4   0         16.56         26.83         4.60 o                         
  20   4   0         35.54         52.62         6.49 o                         
  22   4   0        106.66        102.98         8.12 o                         
  24   4   0         17.37         16.03         7.94 o                         
   1   5   0         36.41         33.05         3.56 o                         
   3   5   0         13.45         10.09         2.99 o                         
   5   5   0          0.22         -0.31         2.87 o                         
   7   5   0        213.42        215.86         6.72 o                         
   9   5   0        135.00        147.95         6.26 o                         
  11   5   0         73.72         72.86         5.22 o                         
  13   5   0        718.84        735.34        11.64 o                         
  15   5   0        290.01        264.98         9.46 o                         
  17   5   0         10.53         12.12         5.24 o                         
  19   5   0        512.80        579.77        13.87 o                         
  21   5   0         15.37         11.13         6.44 o                         
   0   6   0       1313.64       1294.03        24.71 o                         
   2   6   0         47.51         41.75         4.26 o                         
   4   6   0       1224.21       1154.53        14.41 o                         
   6   6   0        208.71        220.89         9.12 o                         
   8   6   0        578.23        558.37        11.52 o                         
  10   6   0         12.10         16.77         5.66 o                         
  12   6   0        172.95        172.98         9.44 o                         
  14   6   0        200.41        182.11         9.99 o                         
  16   6   0         78.72         64.60         7.27 o                         
  18   6   0         20.96         24.56         6.75 o                         
   1   7   0        129.20        128.83        13.82 o                         
   3   7   0        430.28        426.48        20.28 o                         
   5   7   0        181.96        176.82        12.73 o                         
   7   7   0        195.25        177.65        10.88 o                         
   9   7   0          3.90         15.86         6.31 o                         
  11   7   0          4.13         -6.18         6.18 o                         
  13   7   0        118.02        132.55        10.03 o                         
   2   8   0          0.00        -11.87        11.87 o                         
 -27   1   1         39.19         46.46         8.73 o                         
 -25   1   1        127.12        152.33         9.33 o                         
 -23   1   1          0.43         -4.88         4.93 o                         
 -21   1   1         29.87         24.57         4.02 o                         
 -19   1   1        222.37        261.55         6.71 o                         
 -17   1   1        391.13        387.60         6.49 o                         
 -15   1   1        313.59        333.35         5.27 o                         
 -13   1   1        154.40        154.23         3.42 o                         
 -11   1   1       1804.09       1919.41        11.18 o                         
  -9   1   1        737.90        796.35         6.21 o                         
  -7   1   1        190.96        212.86         2.88 o                         
  -5   1   1         60.28         85.19         1.80 o                         
  -3   1   1       1665.06       1590.24        11.99 o                         
  -1   1   1       3281.35       3457.87        16.79 o                         
   1   1   1      35794.81      35763.45       164.51 o                         
   3   1   1       5578.88       5364.60        25.14 o                         
   5   1   1       2074.25       2089.17        13.95 o                         
   7   1   1         82.48         92.02         2.25 o                         
   9   1   1       6144.63       6561.28        30.21 o                         
  11   1   1         36.14         82.28         2.71 o                         
  13   1   1        651.50        608.63         6.29 o                         
  15   1   1        217.65        206.13         5.50 o                         
  17   1   1       1480.37       1335.07        11.51 o                         
  19   1   1        124.89         98.70         5.36 o                         
  21   1   1        112.74        100.40         5.89 o                         
  23   1   1         92.40         98.69         6.68 o                         
  25   1   1        342.11        383.98        13.10 o                         
  27   1   1         23.94          5.34         8.99 o                         
 -28   2   1         36.49         46.56        10.42 o                         
 -26   2   1        836.06        948.86        18.80 o                         
 -24   2   1         33.93         43.02         6.28 o                         
 -22   2   1        167.78        173.32         8.17 o                         
 -20   2   1          0.14         -0.43         3.96 o                         
 -18   2   1       1662.71       1541.79        15.07 o                         
 -16   2   1        231.36        195.48         5.57 o                         
 -14   2   1       3368.30       3230.41        19.41 o                         
 -12   2   1        185.69        220.99         4.19 o                         
 -10   2   1       3266.88       3634.71        18.86 o                         
  -8   2   1       4395.01       4673.42        23.54 o                         
  -6   2   1         40.08         40.83         1.76 o                         
  -4   2   1          1.50          5.05         1.21 o                         
  -2   2   1        843.12        759.11         5.79 o                         
   0   2   1       1678.49       1551.02         9.44 o                         
   2   2   1         12.94         12.64         1.35 o                         
   4   2   1       2009.47       2118.15        11.74 o                         
   6   2   1         47.46         44.11         2.14 o                         
   8   2   1         12.37         30.03         1.99 o                         
  10   2   1        564.84        512.76         5.44 o                         
  12   2   1        184.43        177.84         4.41 o                         
  14   2   1        857.04        840.93         9.05 o                         
  16   2   1       1028.86       1051.85        10.92 o                         
  18   2   1        978.77        973.44        11.08 o                         
  20   2   1        335.69        292.67         9.76 o                         
  22   2   1        188.08        147.59         7.71 o                         
  24   2   1         26.49         18.53         6.52 o                         
  26   2   1        223.32        270.29        13.64 o                         
 -25   3   1          0.83          1.27         6.78 o                         
 -23   3   1        300.97        313.91        12.82 o                         
 -21   3   1          6.97         11.04         4.46 o                         
 -19   3   1          6.42          4.45         3.67 o                         
 -17   3   1        177.69        176.37         6.45 o                         
 -15   3   1        998.80        946.70        11.97 o                         
 -13   3   1         54.31         36.48         3.07 o                         
 -11   3   1          1.82          2.26         2.02 o                         
  -9   3   1        141.82        148.53         3.84 o                         
  -7   3   1       2552.04       2563.87        16.10 o                         
  -5   3   1       1675.85       1800.37        11.23 o                         
  -3   3   1        218.48        200.67         3.82 o                         
  -1   3   1        690.13        635.37         6.13 o                         
   1   3   1        567.88        598.01         5.89 o                         
   3   3   1       2278.94       2476.03        14.89 o                         
   5   3   1        569.02        597.31         5.77 o                         
   7   3   1       6074.93       6119.63        32.16 o                         
   9   3   1          5.82          5.03         1.83 o                         
  11   3   1        308.42        263.37         5.31 o                         
  13   3   1          0.23          0.85         2.48 o                         
  15   3   1        584.38        605.86         8.60 o                         
  17   3   1        176.58        176.63         6.45 o                         
  19   3   1          1.09          6.58         3.98 o                         
  21   3   1         41.47         48.62         6.06 o                         
  23   3   1         19.48         27.11         6.70 o                         
  25   3   1         97.67        106.71         9.38 o                         
 -24   4   1        413.86        477.53        23.29 o                         
 -22   4   1         17.10         18.90         6.21 o                         
 -20   4   1         10.69          3.51         4.90 o                         
 -18   4   1        181.40        220.42         8.16 o                         
 -16   4   1         53.26         47.61         4.57 o                         
 -14   4   1        628.95        581.93         9.39 o                         
 -12   4   1         67.16         61.41         4.10 o                         
 -10   4   1       4025.47       3860.95        27.30 o                         
  -8   4   1        346.90        366.82         5.99 o                         
  -6   4   1         31.01         28.84         2.43 o                         
  -4   4   1        570.97        599.73         8.22 o                         
  -2   4   1        202.81        213.65         4.44 o                         
   0   4   1         25.49         41.13         2.68 o                         
   2   4   1          4.47          5.38         1.99 o                         
   4   4   1        386.74        404.45         5.99 o                         
   6   4   1        111.39        139.98         4.20 o                         
   8   4   1        663.06        669.44         7.91 o                         
  10   4   1        423.02        360.44         6.95 o                         
  12   4   1        182.78        180.54         5.86 o                         
  14   4   1        135.60        145.66         5.86 o                         
  16   4   1          4.93         -2.30         4.04 o                         
  18   4   1        155.73        175.24         7.78 o                         
  20   4   1         51.88         52.14         6.33 o                         
  22   4   1        165.77        172.37         9.43 o                         
  24   4   1          7.64         13.62         8.19 o                         
 -21   5   1          0.09         -6.04         6.04 o                         
 -19   5   1         83.70         89.05        11.54 o                         
 -17   5   1         17.14         21.39         6.47 o                         
 -15   5   1         64.36         71.77         5.53 o                         
 -13   5   1        789.04        744.35        13.11 o                         
 -11   5   1        491.67        459.46        10.36 o                         
  -9   5   1         14.14         15.35         3.81 o                         
  -7   5   1        134.26        130.80         5.60 o                         
  -5   5   1        139.67        141.29         5.24 o                         
  -3   5   1        517.51        509.61         7.47 o                         
  -1   5   1         92.37        114.29         4.38 o                         
   1   5   1        851.26        792.33         8.98 o                         
   3   5   1          6.16          2.18         2.92 o                         
   5   5   1         26.46         24.75         3.40 o                         
   7   5   1        125.23        122.00         5.04 o                         
   9   5   1        443.89        439.38         8.89 o                         
  11   5   1        604.94        550.66        10.17 o                         
  13   5   1        102.45        112.72         6.07 o                         
  15   5   1        136.37        126.57         7.32 o                         
  17   5   1         20.79         24.15         5.44 o                         
  19   5   1          0.55          4.05         5.74 o                         
  21   5   1        136.55        147.78        11.43 o                         
 -18   6   1         80.73         69.45         7.66 o                         
 -16   6   1         31.92         30.09         6.43 o                         
 -14   6   1         12.92         17.77         6.64 o                         
 -12   6   1         40.32         41.33         6.63 o                         
 -10   6   1        130.18        122.58         7.27 o                         
  -8   6   1        189.01        197.92         9.16 o                         
  -6   6   1        680.94        665.40        13.53 o                         
  -4   6   1        502.29        466.83        10.25 o                         
  -2   6   1        189.66        216.27         8.84 o                         
   0   6   1         55.14         62.77         5.41 o                         
   2   6   1        355.55        358.06         8.37 o                         
   4   6   1         32.31         25.83         4.41 o                         
   6   6   1        843.45        827.47        13.47 o                         
   8   6   1        940.64        921.64        15.42 o                         
  10   6   1        250.50        239.16        13.45 o                         
  12   6   1         55.40         59.30         7.04 o                         
  14   6   1         55.16         49.09         7.54 o                         
  16   6   1         39.03         48.11         6.80 o                         
  18   6   1          0.37          2.23         6.29 o                         
 -13   7   1         13.30          5.38         6.99 o                         
 -11   7   1          1.81          2.05         6.67 o                         
  -9   7   1         26.08         19.84         7.73 o                         
  -7   7   1         71.54         82.46         8.99 o                         
  -5   7   1         71.03         71.89        13.96 o                         
  -3   7   1          0.04         -3.86         6.56 o                         
  -1   7   1         90.04         80.69        14.94 o                         
   1   7   1         20.84          9.98         7.65 o                         
   3   7   1          5.32         15.83         9.41 o                         
   5   7   1         11.97          8.07         8.16 o                         
   7   7   1          0.70         -7.30         7.30 o                         
   9   7   1          3.94         -4.28         7.04 o                         
  11   7   1        137.34        133.93         9.79 o                         
  13   7   1          0.14         -3.71         7.17 o                         
  -2   8   1          1.64        -13.09        21.35 o                         
   0   8   1         11.39         20.67        17.91 o                         
   2   8   1         48.28         46.27        14.80 o                         
 -28   0   2         69.71         89.11        17.57 o                         
 -26   0   2        680.32        823.77        44.43 o                         
 -24   0   2        492.68        545.93        15.78 o                         
 -22   0   2         64.10         54.19         6.88 o                         
 -20   0   2          4.84         11.50         4.99 o                         
 -18   0   2         26.22         35.07         4.53 o                         
 -16   0   2         26.25         33.59         4.10 o                         
 -14   0   2        351.04        338.40         6.13 o                         
 -12   0   2         43.54         35.63         2.60 o                         
 -10   0   2       1414.39       1891.90        14.33 o                         
  -8   0   2       7277.25       7737.73        44.73 o                         
  -6   0   2       5544.29       5408.43        31.45 o                         
  -4   0   2       1682.24       1626.12        10.62 o                         
  -2   0   2       6695.62       6718.37        36.82 o                         
   0   0   2       2091.13       2149.80        12.42 o                         
   2   0   2         49.63         53.39         1.47 o                         
   4   0   2      25910.63      25292.27       160.60 o                         
   6   0   2      12103.68      12184.80        67.61 o                         
   8   0   2       8480.16       8567.13        56.90 o                         
  10   0   2       1577.45       1797.34        14.07 o                         
  12   0   2        291.51        244.89         5.08 o                         
  14   0   2        486.17        440.05         7.12 o                         
  16   0   2       3309.33       2943.50        31.51 o                         
  18   0   2        693.83        544.87        11.56 o                         
  20   0   2         17.47         10.27         5.10 o                         
  22   0   2         33.75         51.94        10.94 o                         
  24   0   2          0.09          4.67         7.85 o                         
  26   0   2        384.48        455.44        28.78 o                         
  28   0   2        179.31        160.50        31.00 o                         
 -27   1   2         28.58         31.44         7.24 o                         
 -25   1   2          0.02          3.05         9.45 o                         
 -23   1   2        230.41        281.43        10.51 o                         
 -21   1   2         53.83         42.32         5.00 o                         
 -19   1   2        115.18        123.76         5.14 o                         
 -17   1   2        457.01        359.58         6.92 o                         
 -15   1   2          8.41         11.41         2.25 o                         
 -13   1   2        718.97        617.93         5.99 o                         
 -11   1   2       2941.58       2992.83        15.52 o                         
  -9   1   2        233.08        235.72         3.29 o                         
  -7   1   2      13513.13      13971.76        59.32 o                         
  -5   1   2          1.35          2.46         0.96 o                         
  -3   1   2       9138.39       9123.59        38.60 o                         
  -1   1   2        647.43        711.76         4.68 o                         
   1   1   2       4968.62       5002.28        22.70 o                         
   3   1   2         56.18         52.46         1.47 o                         
   5   1   2          6.96         18.29         1.30 o                         
   7   1   2        113.29        129.76         2.78 o                         
   9   1   2        693.77        587.10         5.33 o                         
  11   1   2        354.78        381.32         4.49 o                         
  13   1   2        666.33        610.37         6.36 o                         
  15   1   2         37.09         28.31         2.55 o                         
  17   1   2       1646.82       1440.30        12.63 o                         
  19   1   2        274.16        221.51         7.16 o                         
  21   1   2         40.24         34.86         4.59 o                         
  23   1   2         69.15         75.66         6.31 o                         
  25   1   2        122.72        138.31        11.97 o                         
  27   1   2         42.58         40.47        10.03 o                         
 -28   2   2        439.02        454.43        26.75 o                         
 -26   2   2        114.94        142.78        11.65 o                         
 -24   2   2         82.83         78.01         7.03 o                         
 -22   2   2          1.99         -4.23         4.23 o                         
 -20   2   2         76.78         60.51         5.35 o                         
 -18   2   2        810.79        625.50        10.85 o                         
 -16   2   2       3279.11       3108.39        20.51 o                         
 -14   2   2         31.24         25.60         2.50 o                         
 -12   2   2        154.37        147.34         4.32 o                         
 -10   2   2       2319.58       2499.04        14.80 o                         
  -8   2   2        325.67        351.22         4.03 o                         
  -6   2   2         96.91        104.18         3.66 o                         
  -4   2   2          8.90         15.07         1.25 o                         
  -2   2   2        567.65        588.71         5.00 o                         
   0   2   2       3008.02       3150.81        16.71 o                         
   2   2   2       1348.76       1508.28         8.85 o                         
   4   2   2        907.03       1017.61         7.45 o                         
   6   2   2        172.90        198.25         3.16 o                         
   8   2   2       3571.44       3692.85        19.71 o                         
  10   2   2       3601.59       3528.34        18.83 o                         
  12   2   2          0.17          3.47         2.06 o                         
  14   2   2        201.07        187.63         5.23 o                         
  16   2   2        128.78        136.04         4.94 o                         
  18   2   2         87.64         79.00         5.14 o                         
  20   2   2         12.95          6.41         3.78 o                         
  22   2   2          2.98         10.23         5.33 o                         
  24   2   2          6.06         24.58         6.61 o                         
  26   2   2        379.96        424.89        16.17 o                         
 -27   3   2          0.01          2.50         8.90 o                         
 -25   3   2         28.56         24.90         7.30 o                         
 -23   3   2          0.17         -0.70         5.75 o                         
 -21   3   2         73.81         64.32         5.58 o                         
 -19   3   2         10.82          6.47         3.86 o                         
 -17   3   2          0.03          0.17         3.58 o                         
 -15   3   2        706.24        667.52         9.56 o                         
 -13   3   2          4.49          7.22         2.83 o                         
 -11   3   2         11.95          5.39         2.49 o                         
  -9   3   2        118.67         97.12         2.85 o                         
  -7   3   2        314.62        293.03         4.08 o                         
  -5   3   2       1577.95       1590.19         9.81 o                         
  -3   3   2         85.91        103.95         3.03 o                         
  -1   3   2       1523.48       1696.55        11.30 o                         
   1   3   2       4946.77       5211.77        27.27 o                         
   3   3   2        226.12        270.49         4.28 o                         
   5   3   2        134.89        162.57         3.58 o                         
   7   3   2        104.39        102.09         3.34 o                         
   9   3   2         15.31         13.31         2.20 o                         
  11   3   2        471.92        396.03         6.27 o                         
  13   3   2       1554.27       1455.15        12.64 o                         
  15   3   2        372.29        369.12         7.16 o                         
  17   3   2        752.21        694.25        10.56 o                         
  19   3   2          9.38         10.09         4.41 o                         
  21   3   2          0.01         -6.23         6.57 o                         
  23   3   2         70.44         82.76         8.79 o                         
  25   3   2         13.86         28.17         7.64 o                         
 -24   4   2          1.17         27.19         8.01 o                         
 -22   4   2        299.98        319.81        13.55 o                         
 -20   4   2         19.76         17.34         5.23 o                         
 -18   4   2        201.53        175.75         7.56 o                         
 -16   4   2          0.65          4.31         3.86 o                         
 -14   4   2        395.92        383.02         8.10 o                         
 -12   4   2       1850.63       1759.46        15.39 o                         
 -10   4   2       1344.11       1196.46        13.56 o                         
  -8   4   2          0.37         -1.19         2.47 o                         
  -6   4   2         84.82         88.05         3.32 o                         
  -4   4   2        133.64        155.75         4.55 o                         
  -2   4   2       1181.15       1186.21         9.93 o                         
   0   4   2       1825.95       1899.71        13.47 o                         
   2   4   2       1109.43       1037.61         9.23 o                         
   4   4   2         81.86        107.39         3.58 o                         
   6   4   2        153.52        161.14         4.58 o                         
   8   4   2         95.03         86.04         3.89 o                         
  10   4   2       1110.04       1037.14        11.25 o                         
  12   4   2       2118.30       1875.41        15.12 o                         
  14   4   2        183.04        216.16         9.20 o                         
  16   4   2        286.12        281.33         8.77 o                         
  18   4   2          1.13          0.23         4.43 o                         
  20   4   2          5.23         -3.76         4.81 o                         
  22   4   2        101.31        120.28         8.70 o                         
  24   4   2        212.99        200.86        13.38 o                         
 -21   5   2         91.94         89.08         8.14 o                         
 -19   5   2         31.00         31.74         6.23 o                         
 -17   5   2         11.94          4.49         4.70 o                         
 -15   5   2        116.11        126.76         6.71 o                         
 -13   5   2        322.69        339.29         8.82 o                         
 -11   5   2       1128.63       1035.64        14.44 o                         
  -9   5   2         36.09         48.24         4.89 o                         
  -7   5   2       1503.98       1454.82        17.83 o                         
  -5   5   2        801.30        815.70        11.85 o                         
  -3   5   2          0.08         -0.51         2.54 o                         
  -1   5   2          6.69          6.81         2.64 o                         
   1   5   2        592.02        604.67         8.53 o                         
   3   5   2         27.35         18.10         3.50 o                         
   5   5   2        190.49        187.55         6.01 o                         
   7   5   2        374.23        345.96         7.75 o                         
   9   5   2         39.26         45.91         4.43 o                         
  11   5   2        118.43        146.47         9.90 o                         
  13   5   2         35.39         34.05         5.34 o                         
  15   5   2          0.04          1.42         5.08 o                         
  17   5   2          0.09          5.03         5.30 o                         
  19   5   2          4.50          1.33         5.64 o                         
  21   5   2          8.06          9.25         6.59 o                         
 -18   6   2          4.59          0.35         6.24 o                         
 -16   6   2         25.31         32.00         6.42 o                         
 -14   6   2        164.44        172.44         9.83 o                         
 -12   6   2         26.62         37.11         5.75 o                         
 -10   6   2          2.50          2.07         4.72 o                         
  -8   6   2         29.10         26.52         5.87 o                         
  -6   6   2         26.23         17.24         5.07 o                         
  -4   6   2        775.78        761.59        12.59 o                         
  -2   6   2        171.60        172.41         8.88 o                         
   0   6   2          6.69          4.95         3.95 o                         
   2   6   2        136.92        151.24         6.78 o                         
   4   6   2         32.62         43.44         4.91 o                         
   6   6   2        234.72        267.56         9.81 o                         
   8   6   2         64.66         57.27         6.43 o                         
  10   6   2          2.64         -1.36         5.15 o                         
  12   6   2         22.83         23.55         6.31 o                         
  14   6   2         36.84         39.43         7.11 o                         
  16   6   2          7.83          5.76         5.91 o                         
  18   6   2         50.47         55.24         8.32 o                         
 -13   7   2          2.88         -4.10         7.24 o                         
 -11   7   2          2.89          2.81         6.60 o                         
  -9   7   2         43.03         47.01         7.51 o                         
  -7   7   2          0.52          2.57         6.61 o                         
  -5   7   2          0.75         -1.71         6.26 o                         
  -3   7   2         58.44         53.60         7.44 o                         
  -1   7   2         51.63         57.47         7.79 o                         
   1   7   2        118.05        103.20        11.63 o                         
   3   7   2        457.51        445.62        40.30 o                         
   5   7   2        152.05        121.08        11.50 o                         
   7   7   2         10.43          6.90         7.35 o                         
   9   7   2        171.24        155.28        11.89 o                         
  11   7   2         80.59         91.05         9.55 o                         
  13   7   2        105.72        114.23        14.69 o                         
  -2   8   2         77.55         67.86        24.45 o                         
   0   8   2          8.23          8.08        14.21 o                         
   2   8   2         54.74         40.07        14.80 o                         
 -29   1   3          0.69         -9.93        13.37 o                         
 -27   1   3         17.25          7.93        10.02 o                         
 -25   1   3        476.59        552.47        14.15 o                         
 -23   1   3          0.00         16.35         5.23 o                         
 -21   1   3         94.73         92.03         5.50 o                         
 -19   1   3         85.01         53.55         3.93 o                         
 -17   1   3       2382.85       2195.10        15.46 o                         
 -15   1   3       1923.81       1814.27        12.91 o                         
 -13   1   3         32.02         23.85         2.15 o                         
 -11   1   3        388.12        475.03         5.29 o                         
  -9   1   3       6384.73       6859.75        30.06 o                         
  -7   1   3         42.72         59.58         2.00 o                         
  -5   1   3         29.72         43.19         1.74 o                         
  -3   1   3       2439.81       2406.75        11.64 o                         
  -1   1   3      24747.86      25183.73       132.75 o                         
   1   1   3       3615.53       3845.63        19.40 o                         
   3   1   3         53.49         70.66         1.69 o                         
   5   1   3       2496.50       2528.08        12.76 o                         
   7   1   3          9.13          7.63         1.47 o                         
   9   1   3       3708.81       3875.41        21.13 o                         
  11   1   3         60.92         61.53         2.41 o                         
  13   1   3         88.83         85.26         3.10 o                         
  15   1   3       1470.11       1418.30        11.66 o                         
  17   1   3       1532.18       1369.67        13.31 o                         
  19   1   3         15.54          7.89         3.57 o                         
  21   1   3          1.25          0.47         4.01 o                         
  23   1   3        126.64        120.34         9.01 o                         
  25   1   3        288.04        331.98        20.76 o                         
  27   1   3        476.14        572.46        20.91 o                         
 -28   2   3         31.48         42.19        11.80 o                         
 -26   2   3         97.69        111.27         9.18 o                         
 -24   2   3          2.73          6.02         5.28 o                         
 -22   2   3         20.00         42.09         5.63 o                         
 -20   2   3        161.50        130.61         6.50 o                         
 -18   2   3          6.35          6.49         3.74 o                         
 -16   2   3          0.32          2.56         2.70 o                         
 -14   2   3       1159.28       1128.67         9.68 o                         
 -12   2   3        249.70        257.43         4.37 o                         
 -10   2   3        245.25        273.36         3.91 o                         
  -8   2   3       3960.39       4101.02        20.19 o                         
  -6   2   3        805.57        852.71         5.87 o                         
  -4   2   3          0.10          2.53         1.31 o                         
  -2   2   3         33.59         54.53         2.08 o                         
   0   2   3       5370.78       5580.98        27.66 o                         
   2   2   3       1780.95       1710.11        10.36 o                         
   4   2   3         42.96         52.04         2.03 o                         
   6   2   3       3346.95       3452.16        17.31 o                         
   8   2   3       1053.44        919.54         7.54 o                         
  10   2   3        470.93        535.06         6.09 o                         
  12   2   3        315.14        352.67         5.82 o                         
  14   2   3       1067.79       1001.96        10.20 o                         
  16   2   3         32.11         34.11         3.47 o                         
  18   2   3        585.22        582.09         9.00 o                         
  20   2   3        243.00        254.79         8.80 o                         
  22   2   3        149.28        179.61         9.32 o                         
  24   2   3         91.08         95.67        10.92 o                         
  26   2   3         25.02         32.79         8.69 o                         
 -27   3   3         99.19        116.16        17.64 o                         
 -25   3   3         19.79         10.16         6.58 o                         
 -23   3   3         23.36         18.85         6.14 o                         
 -21   3   3        145.41        149.06         7.96 o                         
 -19   3   3         53.46         43.90         4.97 o                         
 -17   3   3          0.25         -0.63         3.32 o                         
 -15   3   3        176.79        166.76         5.83 o                         
 -13   3   3        919.26        872.28        11.90 o                         
 -11   3   3        113.82        124.55         5.28 o                         
  -9   3   3        316.52        319.53         4.04 o                         
  -7   3   3       3373.79       3491.00        18.16 o                         
  -5   3   3        211.25        186.49         3.20 o                         
  -3   3   3       1294.50       1454.52        10.22 o                         
  -1   3   3        244.75        232.71         3.87 o                         
   1   3   3         80.73         99.56         2.92 o                         
   3   3   3        244.94        254.36         3.84 o                         
   5   3   3        122.94        112.25         3.16 o                         
   7   3   3       1414.60       1401.21        10.81 o                         
   9   3   3       3756.93       3685.05        22.04 o                         
  11   3   3       5167.14       4881.04        28.22 o                         
  13   3   3        257.13        264.20         6.02 o                         
  15   3   3         27.64         29.55         3.43 o                         
  17   3   3        202.80        213.39         7.11 o                         
  19   3   3        300.49        310.49         9.60 o                         
  21   3   3        129.81        135.44         9.96 o                         
  23   3   3         41.38         34.79         7.19 o                         
  25   3   3        295.70        330.89        13.39 o                         
 -24   4   3         27.58         32.49         8.19 o                         
 -22   4   3         21.85         22.82         6.03 o                         
 -20   4   3        280.27        294.11        11.18 o                         
 -18   4   3          7.76          6.34         4.46 o                         
 -16   4   3         24.59         35.15         4.63 o                         
 -14   4   3        531.43        494.27         9.45 o                         
 -12   4   3         30.12         26.90         3.52 o                         
 -10   4   3         25.65         30.26         3.31 o                         
  -8   4   3        775.37        751.50         8.93 o                         
  -6   4   3        277.83        236.61         4.81 o                         
  -4   4   3       1399.53       1416.02        11.95 o                         
  -2   4   3         15.38         18.82         2.46 o                         
   0   4   3         12.28         27.00         2.44 o                         
   2   4   3        223.65        243.39         4.89 o                         
   4   4   3          6.98          4.27         2.23 o                         
   6   4   3       1878.62       1819.90        13.66 o                         
   8   4   3        424.46        377.40         6.80 o                         
  10   4   3        758.13        710.38         8.64 o                         
  12   4   3        506.09        434.04         7.98 o                         
  14   4   3         29.65         22.61         4.12 o                         
  16   4   3         50.51         44.21         5.12 o                         
  18   4   3        505.86        536.06        11.59 o                         
  20   4   3          9.06          1.18         5.27 o                         
  22   4   3          2.86          3.64         6.36 o                         
  24   4   3          0.93          9.47         9.62 o                         
 -21   5   3        200.78        221.38        16.11 o                         
 -19   5   3        128.33        148.45         8.14 o                         
 -17   5   3          7.37          7.30         6.44 o                         
 -15   5   3         85.72         81.85         5.85 o                         
 -13   5   3         67.39         82.02         5.79 o                         
 -11   5   3        156.22        159.50         8.54 o                         
  -9   5   3       1729.60       1621.78        17.69 o                         
  -7   5   3        411.69        408.61         8.43 o                         
  -5   5   3        314.86        307.40         8.14 o                         
  -3   5   3         66.51         65.11         3.77 o                         
  -1   5   3        254.67        229.84         6.41 o                         
   1   5   3        146.56        147.55         5.38 o                         
   3   5   3        779.58        792.55         9.82 o                         
   5   5   3          7.91          2.26         2.80 o                         
   7   5   3         80.87         77.68         4.46 o                         
   9   5   3        678.28        628.89        10.33 o                         
  11   5   3         16.48         14.22         4.62 o                         
  13   5   3        485.18        461.65        10.02 o                         
  15   5   3        429.99        444.81        10.67 o                         
  17   5   3          1.03         -4.81         4.81 o                         
  19   5   3         29.23         27.61         6.62 o                         
  21   5   3         80.90         64.42         8.03 o                         
 -18   6   3          5.76         13.30         6.90 o                         
 -16   6   3         22.79         24.67         6.28 o                         
 -14   6   3          0.04          0.51         5.44 o                         
 -12   6   3        286.41        282.37        11.05 o                         
 -10   6   3        211.47        205.95         8.53 o                         
  -8   6   3         27.32         25.59         5.72 o                         
  -6   6   3         28.13         40.72         7.28 o                         
  -4   6   3         16.66         14.74         4.97 o                         
  -2   6   3         54.69         50.89         5.65 o                         
   0   6   3         69.76         81.54         5.83 o                         
   2   6   3        898.60        856.49        12.21 o                         
   4   6   3        239.13        215.93         8.12 o                         
   6   6   3        201.94        182.02         9.27 o                         
   8   6   3          1.13          3.58         4.56 o                         
  10   6   3          2.87          5.25         5.09 o                         
  12   6   3         25.14         21.54         6.32 o                         
  14   6   3          2.99          1.44         6.31 o                         
  16   6   3          0.07          3.38         6.02 o                         
  18   6   3         62.54         69.03        11.83 o                         
 -13   7   3         17.02          3.46         8.12 o                         
 -11   7   3        123.09        128.74         9.23 o                         
  -9   7   3          1.52         11.06         7.46 o                         
  -7   7   3        163.96        168.01        11.79 o                         
  -5   7   3        280.60        265.44        12.19 o                         
  -3   7   3         99.69        110.62        11.42 o                         
  -1   7   3        191.22        206.33        11.19 o                         
   1   7   3         50.68         44.42         8.72 o                         
   3   7   3        164.15        181.95        17.73 o                         
   5   7   3        290.22        295.49        20.13 o                         
   7   7   3        242.86        230.43        11.23 o                         
   9   7   3         36.51         37.06         7.77 o                         
  11   7   3         53.73         43.06         8.66 o                         
  13   7   3        168.11        164.16        34.10 o                         
   0   8   3          2.51         -2.10        16.53 o                         
 -28   0   4         84.02         77.47        20.32 o                         
 -26   0   4        112.32        122.97        37.54 o                         
 -24   0   4         38.90         57.23        16.87 o                         
 -22   0   4        166.26        161.49        10.53 o                         
 -20   0   4        193.12        238.38        15.31 o                         
 -18   0   4       5286.26       4623.89        39.75 o                         
 -16   0   4       1595.75       1455.30        15.70 o                         
 -14   0   4        901.56        985.30        10.57 o                         
 -12   0   4       2752.07       2953.66        21.10 o                         
 -10   0   4         10.34          4.59         2.08 o                         
  -8   0   4       7228.60       7644.53        44.51 o                         
  -6   0   4          0.21          3.54         1.37 o                         
  -4   0   4        333.41        302.29         3.84 o                         
  -2   0   4       3816.98       3662.11        21.60 o                         
   0   0   4      58923.21      62015.45       339.33 o                         
   2   0   4      16560.96      17223.34        94.27 o                         
   4   0   4        716.76        632.72         5.95 o                         
   6   0   4        174.71        193.18         3.72 o                         
   8   0   4       3171.52       3352.77        22.17 o                         
  10   0   4       4076.85       4387.07        28.59 o                         
  12   0   4       1736.05       1758.85        14.94 o                         
  14   0   4        570.56        587.46        10.58 o                         
  16   0   4        365.23        374.90         9.45 o                         
  18   0   4       2556.84       2349.47        25.43 o                         
  20   0   4         81.29         63.10         8.50 o                         
  22   0   4          9.48         -1.24         9.29 o                         
  24   0   4         34.45         33.11         9.83 o                         
  26   0   4        415.66        443.82        38.23 o                         
 -29   1   4         62.88         70.64        12.56 o                         
 -27   1   4        239.43        251.05        20.91 o                         
 -25   1   4          0.07         -2.25         5.40 o                         
 -23   1   4        365.32        416.36        11.90 o                         
 -21   1   4         92.04         85.74         5.40 o                         
 -19   1   4        486.46        465.34         8.91 o                         
 -17   1   4       4935.19       4401.80        25.33 o                         
 -15   1   4       1619.65       1493.00        11.01 o                         
 -13   1   4         26.92         29.96         2.04 o                         
 -11   1   4        219.96        296.39         3.95 o                         
  -9   1   4       1783.60       1937.04        10.70 o                         
  -7   1   4       1305.69       1414.01         8.43 o                         
  -5   1   4        278.67        236.34         3.09 o                         
  -3   1   4       3236.23       3170.37        16.50 o                         
  -1   1   4      50200.80      51007.97       228.25 o                         
   1   1   4      65031.34      65969.01       343.09 o                         
   3   1   4       1786.79       1992.58        40.20 o                         
   5   1   4        582.27        565.23         4.62 o                         
   7   1   4         90.51        129.97         2.84 o                         
   9   1   4          2.10         10.39         1.47 o                         
  11   1   4        578.75        587.29         5.69 o                         
  13   1   4          0.67          1.06         1.79 o                         
  15   1   4        948.68        910.79         9.12 o                         
  17   1   4         72.43         64.04         4.25 o                         
  19   1   4          1.46         -2.29         3.47 o                         
  21   1   4        144.51        133.56         6.73 o                         
  23   1   4         38.57         67.73         7.22 o                         
  25   1   4        530.53        608.96        17.34 o                         
  27   1   4         48.27         64.92        13.54 o                         
 -28   2   4        169.65        175.77        15.49 o                         
 -26   2   4         24.60         30.31         7.52 o                         
 -24   2   4         17.41         16.47         6.18 o                         
 -22   2   4          5.35          5.15         4.88 o                         
 -20   2   4          7.02          8.10         3.66 o                         
 -18   2   4        444.19        429.82         7.82 o                         
 -16   2   4        714.47        721.85         9.32 o                         
 -14   2   4       1507.37       1432.25        12.67 o                         
 -12   2   4       1391.33       1405.22        10.70 o                         
 -10   2   4        675.87        709.99         6.41 o                         
  -8   2   4        388.07        441.73         4.92 o                         
  -6   2   4       3096.12       3359.29        17.76 o                         
  -4   2   4          6.01         18.64         1.57 o                         
  -2   2   4       2168.75       2240.28        12.23 o                         
   0   2   4       4970.18       5326.72        26.52 o                         
   2   2   4         42.77         20.50         2.23 o                         
   4   2   4       1862.80       2003.45        12.31 o                         
   6   2   4       1600.46       1662.14        10.03 o                         
   8   2   4        143.43        144.19         3.08 o                         
  10   2   4          3.85          1.86         1.87 o                         
  12   2   4        633.33        590.79         7.41 o                         
  14   2   4         74.50         77.53         3.99 o                         
  16   2   4        800.99        742.94         9.48 o                         
  18   2   4        558.33        523.65         9.49 o                         
  20   2   4        252.55        249.08         9.03 o                         
  22   2   4         32.40         30.71         7.57 o                         
  24   2   4        157.50        164.35         9.94 o                         
  26   2   4          0.04         -0.52         7.95 o                         
 -27   3   4         26.46         30.62         9.15 o                         
 -25   3   4          1.97          7.31         6.34 o                         
 -23   3   4          0.17         -3.31         5.39 o                         
 -21   3   4        163.93        147.55         7.30 o                         
 -19   3   4         14.04         12.29         6.42 o                         
 -17   3   4         30.26         19.17         3.93 o                         
 -15   3   4        139.40        139.62         5.48 o                         
 -13   3   4        404.59        384.13         6.52 o                         
 -11   3   4        311.70        288.58         5.37 o                         
  -9   3   4        740.63        758.96         7.15 o                         
  -7   3   4        163.09        179.60         3.08 o                         
  -5   3   4         16.41         34.35         1.99 o                         
  -3   3   4        111.27        111.69         3.37 o                         
  -1   3   4        422.72        428.64         5.09 o                         
   1   3   4        321.22        332.43         3.94 o                         
   3   3   4        607.45        735.24         6.78 o                         
   5   3   4        865.67        948.64         8.34 o                         
   7   3   4        211.58        220.35         4.16 o                         
   9   3   4        662.67        657.43         6.99 o                         
  11   3   4         10.51         14.03         2.72 o                         
  13   3   4         11.99          4.06         2.99 o                         
  15   3   4       1013.03        951.59        11.72 o                         
  17   3   4       1236.51       1088.54        13.18 o                         
  19   3   4          0.03          8.71         4.54 o                         
  21   3   4         10.99          5.72         5.80 o                         
  23   3   4        109.35        133.81         9.56 o                         
  25   3   4          3.37         -0.84         8.96 o                         
 -24   4   4          4.27          7.52         6.62 o                         
 -22   4   4          4.77          7.18         5.31 o                         
 -20   4   4         86.89        113.98         7.61 o                         
 -18   4   4         11.99          6.64         5.84 o                         
 -16   4   4         50.74         32.65         4.59 o                         
 -14   4   4       1270.49       1176.12        14.04 o                         
 -12   4   4         26.94         14.11         3.46 o                         
 -10   4   4         95.26         92.43         4.92 o                         
  -8   4   4         32.51         21.58         3.85 o                         
  -6   4   4       1007.40        963.55        10.79 o                         
  -4   4   4        802.36        788.31         8.60 o                         
  -2   4   4          9.68          6.74         2.07 o                         
   0   4   4        273.00        258.69         4.86 o                         
   2   4   4         76.42         95.37         3.49 o                         
   4   4   4        509.64        502.07         6.66 o                         
   6   4   4         54.40         81.23         3.67 o                         
   8   4   4        133.47        140.44         4.96 o                         
  10   4   4          2.29         -1.23         3.06 o                         
  12   4   4         12.07         22.81         3.64 o                         
  14   4   4          1.64          0.55         3.42 o                         
  16   4   4        312.97        332.14         9.41 o                         
  18   4   4         59.10         66.86         6.07 o                         
  20   4   4        132.68        149.24         8.13 o                         
  22   4   4         33.31         24.78         7.17 o                         
 -21   5   4         32.36         42.51         6.74 o                         
 -19   5   4        339.70        363.99        11.83 o                         
 -17   5   4         21.35         28.46         5.48 o                         
 -15   5   4         82.14         66.01         5.63 o                         
 -13   5   4        556.17        513.19        13.15 o                         
 -11   5   4         70.36         64.99         7.14 o                         
  -9   5   4        466.43        492.01        10.46 o                         
  -7   5   4        809.41        786.30        12.05 o                         
  -5   5   4       1493.03       1413.98        14.53 o                         
  -3   5   4       1501.06       1478.57        14.67 o                         
  -1   5   4          2.06          0.22         2.75 o                         
   1   5   4        573.09        514.19         8.06 o                         
   3   5   4         21.01         20.65         3.45 o                         
   5   5   4        477.12        481.83         7.66 o                         
   7   5   4        298.76        291.71         7.60 o                         
   9   5   4          5.46          6.13         3.70 o                         
  11   5   4        103.19        116.33         6.70 o                         
  13   5   4         38.69         29.97         4.85 o                         
  15   5   4          4.86          6.86         4.74 o                         
  17   5   4        123.01        113.62         9.57 o                         
  19   5   4          0.34          8.48         5.91 o                         
  21   5   4          0.11         14.31        11.26 o                         
 -18   6   4        233.18        256.23        16.32 o                         
 -16   6   4          1.60         -5.43         5.43 o                         
 -14   6   4          6.05         11.87         6.36 o                         
 -12   6   4        100.62        107.89         7.39 o                         
 -10   6   4        292.44        312.32        11.17 o                         
  -8   6   4        661.57        669.25        12.38 o                         
  -6   6   4         13.02          4.79         5.22 o                         
  -4   6   4        583.70        564.18        21.00 o                         
  -2   6   4         91.49        108.56         7.13 o                         
   0   6   4        355.21        336.60         9.37 o                         
   2   6   4        172.69        167.99         8.23 o                         
   4   6   4          0.58         -3.76         4.20 o                         
   6   6   4          3.50          2.98         4.75 o                         
   8   6   4         32.87         36.30         7.14 o                         
  10   6   4        190.58        191.38        12.45 o                         
  12   6   4        380.34        405.24        18.18 o                         
  14   6   4        517.16        523.30        16.25 o                         
  16   6   4        363.43        358.77        12.92 o                         
 -13   7   4          0.18         -0.61         7.25 o                         
 -11   7   4         52.93         49.27         7.86 o                         
  -9   7   4          0.22          3.08         7.21 o                         
  -7   7   4         21.00         27.75         7.42 o                         
  -5   7   4        171.76        153.90        10.27 o                         
  -3   7   4          4.64         13.50         6.82 o                         
  -1   7   4        252.17        273.40        12.34 o                         
   1   7   4         24.84         29.37         7.71 o                         
   3   7   4        217.53        213.15        22.01 o                         
   5   7   4        465.97        508.49        31.18 o                         
   7   7   4         44.10         43.64        12.56 o                         
   9   7   4          2.03         -1.52         6.69 o                         
  11   7   4        208.98        206.01        14.25 o                         
 -29   1   5         91.71         95.61        13.72 o                         
 -27   1   5          0.00         -7.15         7.15 o                         
 -25   1   5         26.86         37.20        10.99 o                         
 -23   1   5          4.79          8.97         5.10 o                         
 -21   1   5         20.49         17.18         4.02 o                         
 -19   1   5        104.30        138.64         6.91 o                         
 -17   1   5        264.24        220.23         5.31 o                         
 -15   1   5         86.05         98.44         3.45 o                         
 -13   1   5        237.00        264.03         4.18 o                         
 -11   1   5        766.77        991.93         7.30 o                         
  -9   1   5        756.53        884.94         6.07 o                         
  -7   1   5        849.13        941.08         6.67 o                         
  -5   1   5       3131.90       3089.02        15.29 o                         
  -3   1   5        272.02        272.36         2.95 o                         
  -1   1   5      13884.82      14195.83        59.65 o                         
   1   1   5      18793.88      19622.17        78.74 o                         
   3   1   5          3.82          3.48         1.11 o                         
   5   1   5          0.01          4.01         1.25 o                         
   7   1   5         10.21         22.94         1.55 o                         
   9   1   5       1677.15       1762.34        10.02 o                         
  11   1   5        169.24        217.77         3.72 o                         
  13   1   5        227.65        217.34         4.43 o                         
  15   1   5         51.24         54.51         3.80 o                         
  17   1   5         71.25         50.31         4.11 o                         
  19   1   5          7.10         17.13         4.13 o                         
  21   1   5        340.49        326.96        14.68 o                         
  23   1   5          0.24         -7.14         7.14 o                         
  25   1   5        105.58        127.19        11.03 o                         
  27   1   5         18.13         18.60        14.47 o                         
 -28   2   5        165.72        153.81        14.25 o                         
 -26   2   5         58.76         68.24         9.25 o                         
 -24   2   5          2.99          5.81         5.70 o                         
 -22   2   5         15.13         15.52         4.78 o                         
 -20   2   5          0.12         -1.58         3.33 o                         
 -18   2   5        534.03        482.47         8.07 o                         
 -16   2   5        224.37        215.69         5.77 o                         
 -14   2   5         23.93         37.13         3.10 o                         
 -12   2   5          9.60          9.65         2.12 o                         
 -10   2   5         94.86        123.10         3.69 o                         
  -8   2   5       1531.55       1687.33        10.99 o                         
  -6   2   5          5.65          2.62         1.37 o                         
  -4   2   5       1095.39       1142.89         7.54 o                         
  -2   2   5       1917.40       1910.00        10.04 o                         
   0   2   5       5227.71       5481.40        25.13 o                         
   2   2   5       1855.30       2026.21        11.81 o                         
   4   2   5       5339.63       5856.66        27.18 o                         
   6   2   5        621.54        571.61         5.33 o                         
   8   2   5       1038.74       1072.70         8.05 o                         
  10   2   5          4.27          1.15         1.81 o                         
  12   2   5        511.17        474.32         6.87 o                         
  14   2   5         43.02         29.02         3.18 o                         
  16   2   5        246.00        250.81        10.73 o                         
  18   2   5        211.09        212.46         7.42 o                         
  20   2   5          7.84         10.66         5.44 o                         
  22   2   5         12.93         14.65         5.26 o                         
  24   2   5         29.12         21.38         6.89 o                         
  26   2   5         25.45         32.53        18.22 o                         
 -27   3   5        599.65        621.25        22.07 o                         
 -25   3   5        891.73        976.59        21.62 o                         
 -23   3   5         18.24          8.97         5.62 o                         
 -21   3   5         53.48         67.39         5.86 o                         
 -19   3   5         83.79         85.37         5.80 o                         
 -17   3   5        493.17        489.88         9.76 o                         
 -15   3   5       1379.50       1251.18        15.01 o                         
 -13   3   5       1724.52       1566.30        14.58 o                         
 -11   3   5        995.81       1044.37        10.32 o                         
  -9   3   5        546.60        565.78         7.12 o                         
  -7   3   5         49.07         40.52         2.26 o                         
  -5   3   5        112.12        116.29         2.93 o                         
  -3   3   5         17.91         27.42         1.83 o                         
  -1   3   5       2244.00       2111.99        12.68 o                         
   1   3   5         83.28        103.30         2.79 o                         
   3   3   5        307.29        342.03         4.57 o                         
   5   3   5        570.04        610.01         6.62 o                         
   7   3   5        458.30        450.43         6.37 o                         
   9   3   5        419.59        404.25         5.71 o                         
  11   3   5       1565.23       1388.38        13.14 o                         
  13   3   5         54.37         74.65         4.52 o                         
  15   3   5        220.74        246.27         7.91 o                         
  17   3   5       2167.76       2183.39        19.42 o                         
  19   3   5        399.81        408.52         9.72 o                         
  21   3   5         69.79         55.77         7.06 o                         
  23   3   5        325.41        307.07        12.73 o                         
  25   3   5        120.33        120.59        12.31 o                         
 -24   4   5        187.21        175.08        10.73 o                         
 -22   4   5         20.41         20.18         5.76 o                         
 -20   4   5         43.99         45.74         5.84 o                         
 -18   4   5          3.48         -0.36         4.20 o                         
 -16   4   5          0.92         -0.23         4.01 o                         
 -14   4   5         85.55         73.46         5.34 o                         
 -12   4   5        142.07        116.41         6.21 o                         
 -10   4   5        396.76        375.93         7.03 o                         
  -8   4   5          5.75          3.33         2.54 o                         
  -6   4   5         77.80         82.84         4.34 o                         
  -4   4   5        739.65        711.02         8.18 o                         
  -2   4   5          0.13          2.03         2.14 o                         
   0   4   5        416.30        407.45         5.85 o                         
   2   4   5         45.45         37.84         2.85 o                         
   4   4   5        382.85        365.12         5.99 o                         
   6   4   5        204.26        216.09         5.24 o                         
   8   4   5       1058.82       1052.08        12.16 o                         
  10   4   5          2.09          3.82         3.06 o                         
  12   4   5        429.22        392.87         8.07 o                         
  14   4   5        266.19        283.17         7.88 o                         
  16   4   5        483.74        483.99        10.76 o                         
  18   4   5         24.49         17.15         5.21 o                         
  20   4   5          0.95          3.98         5.46 o                         
  22   4   5         28.55         30.05         7.85 o                         
 -21   5   5          8.86          4.16         5.82 o                         
 -19   5   5          7.09          0.90         5.29 o                         
 -17   5   5          9.36          0.70         4.88 o                         
 -15   5   5         13.97         15.68         4.90 o                         
 -13   5   5        210.36        203.26         8.13 o                         
 -11   5   5       1143.03       1090.38        16.73 o                         
  -9   5   5       1181.84       1190.17        16.77 o                         
  -7   5   5         60.20         66.97         5.63 o                         
  -5   5   5       1766.94       1698.10        16.34 o                         
  -3   5   5         70.21         62.01         4.51 o                         
  -1   5   5        228.57        234.67         9.87 o                         
   1   5   5       1066.98       1040.64        12.22 o                         
   3   5   5         99.55        105.73         4.88 o                         
   5   5   5        362.15        336.49         7.24 o                         
   7   5   5        549.93        528.45         9.50 o                         
   9   5   5        482.12        463.31         9.53 o                         
  11   5   5         35.05         18.97         4.62 o                         
  13   5   5          1.50          5.31         5.42 o                         
  15   5   5         15.26         16.85         5.13 o                         
  17   5   5         91.03         90.48         7.07 o                         
  19   5   5        214.28        204.95         9.53 o                         
 -18   6   5         67.06         81.18         7.24 o                         
 -16   6   5         10.26         10.03         5.53 o                         
 -14   6   5          7.46          3.69         5.32 o                         
 -12   6   5        216.27        201.15        13.25 o                         
 -10   6   5         53.28         45.90         6.55 o                         
  -8   6   5         14.34         11.20         5.58 o                         
  -6   6   5         61.83         72.31         6.54 o                         
  -4   6   5        322.82        308.69        10.48 o                         
  -2   6   5          0.92          2.13         4.22 o                         
   0   6   5        144.01        130.26         7.47 o                         
   2   6   5         19.59         26.56         5.75 o                         
   4   6   5          1.47          9.38         4.69 o                         
   6   6   5        105.21         79.97         6.05 o                         
   8   6   5        199.94        195.20         9.20 o                         
  10   6   5        311.74        326.11        14.33 o                         
  12   6   5         56.83         47.28         7.11 o                         
  14   6   5         33.40         25.77         5.98 o                         
  16   6   5          0.80          6.41         6.31 o                         
 -13   7   5         23.55         20.78         7.16 o                         
 -11   7   5        167.64        179.73        10.25 o                         
  -9   7   5         37.67         46.10         8.67 o                         
  -7   7   5        543.92        529.51        16.38 o                         
  -5   7   5          7.00         10.91        11.04 o                         
  -3   7   5         22.18         12.75         7.03 o                         
  -1   7   5         61.25         64.59         8.31 o                         
   1   7   5         63.16         79.56         9.73 o                         
   3   7   5        147.97        144.51        14.42 o                         
   5   7   5        111.73        145.47        22.07 o                         
   7   7   5        412.01        451.60        15.55 o                         
   9   7   5        218.17        214.85        12.31 o                         
  11   7   5         90.53        102.46        11.90 o                         
 -28   0   6         94.53        105.87        17.53 o                         
 -26   0   6         45.80         71.45        11.64 o                         
 -24   0   6        805.24        802.08        21.90 o                         
 -22   0   6          3.65          4.27         8.64 o                         
 -20   0   6        215.59        249.38        10.00 o                         
 -18   0   6          3.98          7.62         3.96 o                         
 -16   0   6        176.20        274.04         6.98 o                         
 -14   0   6       1746.54       1534.92        14.04 o                         
 -12   0   6        784.38        862.34         9.40 o                         
 -10   0   6       8706.10       9615.04        56.22 o                         
  -8   0   6       1369.49       1484.13        12.00 o                         
  -6   0   6       7357.40       7563.62        43.87 o                         
  -4   0   6       1311.64       1391.08        10.44 o                         
  -2   0   6       1491.32       1672.86        11.86 o                         
   0   0   6       2461.55       2710.95        17.44 o                         
   2   0   6         92.85         96.73         2.77 o                         
   4   0   6         10.04         14.76         1.82 o                         
   6   0   6        106.94        137.53         3.74 o                         
   8   0   6        569.92        547.99         6.95 o                         
  10   0   6         58.77         90.96         3.86 o                         
  12   0   6        360.01        327.35         6.91 o                         
  14   0   6       1631.63       1559.69        16.22 o                         
  16   0   6       2574.28       2356.78        24.74 o                         
  18   0   6       3064.25       2649.28        41.50 o                         
  20   0   6        220.42        180.27        12.10 o                         
  22   0   6         10.25          9.23        10.06 o                         
  24   0   6         73.65         46.11        39.26 o                         
  26   0   6        255.21        266.47        21.64 o                         
 -29   1   6         96.49        118.74        19.38 o                         
 -27   1   6         45.31         45.89         9.87 o                         
 -25   1   6        582.62        659.06        16.89 o                         
 -23   1   6          5.68          4.83         4.54 o                         
 -21   1   6         67.10         80.43         5.34 o                         
 -19   1   6          0.99          4.15         3.29 o                         
 -17   1   6        196.21        184.86         5.46 o                         
 -15   1   6       1536.00       1551.30        11.82 o                         
 -13   1   6        802.07        791.05         6.74 o                         
 -11   1   6         23.13         30.15         1.78 o                         
  -9   1   6       3698.13       3789.31        17.57 o                         
  -7   1   6        337.41        393.33         4.36 o                         
  -5   1   6        375.20        361.93         3.88 o                         
  -3   1   6         58.87         57.73         2.32 o                         
  -1   1   6       8287.85       8676.77        37.73 o                         
   1   1   6        133.09        136.38         2.49 o                         
   3   1   6       4000.25       4096.92        19.64 o                         
   5   1   6        931.07       1032.10         7.23 o                         
   7   1   6       2490.34       2592.82        14.40 o                         
   9   1   6       1556.86       1643.01         9.75 o                         
  11   1   6          0.27          0.05         1.61 o                         
  13   1   6        139.90        129.58         3.89 o                         
  15   1   6        565.10        538.22         8.25 o                         
  17   1   6        368.55        337.46         8.79 o                         
  19   1   6         95.19         79.40         5.82 o                         
  21   1   6         24.99         18.01         6.61 o                         
  23   1   6          3.61          9.22         6.62 o                         
  25   1   6         51.75         42.70         9.37 o                         
 -28   2   6        177.34        219.24        17.58 o                         
 -26   2   6        141.89        147.36        10.82 o                         
 -24   2   6          4.13          5.07         5.50 o                         
 -22   2   6        166.58        183.22         9.12 o                         
 -20   2   6         98.23         97.73         6.90 o                         
 -18   2   6        315.15        273.82         6.73 o                         
 -16   2   6       1229.92       1082.50        11.05 o                         
 -14   2   6         20.53         20.53         2.73 o                         
 -12   2   6        299.02        239.95         4.96 o                         
 -10   2   6        361.36        318.82         4.97 o                         
  -8   2   6       1635.06       1643.49        11.67 o                         
  -6   2   6        542.81        514.20         5.37 o                         
  -4   2   6          5.38         10.62         1.54 o                         
  -2   2   6        466.22        388.49         3.85 o                         
   0   2   6       2660.17       2969.29        14.46 o                         
   2   2   6       5577.21       6283.85        28.84 o                         
   4   2   6         24.47         45.14         2.24 o                         
   6   2   6        116.35        146.56         2.99 o                         
   8   2   6        320.14        315.63         4.47 o                         
  10   2   6       1835.92       1771.86        12.36 o                         
  12   2   6       1095.96       1007.70        10.28 o                         
  14   2   6         59.23         65.09         4.22 o                         
  16   2   6        131.53        127.12         5.57 o                         
  18   2   6         42.36         39.46         4.71 o                         
  20   2   6          4.47          0.58         4.43 o                         
  22   2   6         11.72         10.89         5.39 o                         
  24   2   6          0.79         -1.64         7.47 o                         
 -27   3   6         75.48         92.62        11.34 o                         
 -25   3   6         20.13         29.26         7.19 o                         
 -23   3   6         16.74          8.87         5.90 o                         
 -21   3   6        231.38        238.49         8.88 o                         
 -19   3   6        103.00         72.16         6.04 o                         
 -17   3   6       1617.27       1366.21        17.67 o                         
 -15   3   6         11.72         25.76         3.52 o                         
 -13   3   6         93.86         96.96         4.58 o                         
 -11   3   6        129.88        121.10         4.82 o                         
  -9   3   6        124.71        141.64         4.13 o                         
  -7   3   6          1.30          2.40         1.69 o                         
  -5   3   6         57.22         84.34         3.20 o                         
  -3   3   6        374.26        360.75         4.06 o                         
  -1   3   6        361.27        361.89         4.60 o                         
   1   3   6        297.30        329.09         4.12 o                         
   3   3   6        969.99        975.36         9.26 o                         
   5   3   6        174.07        148.37         3.53 o                         
   7   3   6        169.66        164.14         4.00 o                         
   9   3   6         82.94         85.06         3.86 o                         
  11   3   6        413.56        325.20         6.90 o                         
  13   3   6       1662.29       1575.98        14.91 o                         
  15   3   6          0.08          9.60         3.62 o                         
  17   3   6        216.30        236.40         9.20 o                         
  19   3   6         36.58         46.89         5.37 o                         
  21   3   6          6.98         -1.22         5.88 o                         
  23   3   6        108.51        143.01         9.93 o                         
 -24   4   6         34.31         23.75         7.25 o                         
 -22   4   6        237.63        263.22        10.19 o                         
 -20   4   6         59.50         57.03         7.75 o                         
 -18   4   6         35.96         41.94         5.38 o                         
 -16   4   6         46.24         39.85         4.93 o                         
 -14   4   6        979.93        893.88        12.43 o                         
 -12   4   6         20.40         24.33         3.87 o                         
 -10   4   6         26.33         17.38         3.15 o                         
  -8   4   6        234.14        217.78         5.31 o                         
  -6   4   6       1227.55       1190.30        10.57 o                         
  -4   4   6       2403.13       2296.79        18.28 o                         
  -2   4   6         58.07         61.03         3.07 o                         
   0   4   6       2137.97       2176.81        15.03 o                         
   2   4   6        125.08        109.16         4.02 o                         
   4   4   6         11.62          6.84         2.46 o                         
   6   4   6        211.11        181.15         5.58 o                         
   8   4   6         21.34         11.22         3.39 o                         
  10   4   6        520.41        487.03         8.41 o                         
  12   4   6         23.89         13.93         3.89 o                         
  14   4   6        110.97        106.76         5.74 o                         
  16   4   6        188.33        190.16         7.46 o                         
  18   4   6         74.76         58.75         6.25 o                         
  20   4   6        149.07        148.64         8.78 o                         
  22   4   6          4.93          0.65         6.63 o                         
 -21   5   6         45.78         29.22         6.66 o                         
 -19   5   6         33.08         30.31         5.90 o                         
 -17   5   6         82.83         89.86         6.81 o                         
 -15   5   6          0.38         -4.11         4.11 o                         
 -13   5   6         91.14         94.12         5.89 o                         
 -11   5   6       1297.89       1289.15        14.84 o                         
  -9   5   6         94.45        101.16         5.09 o                         
  -7   5   6        211.79        199.68         6.27 o                         
  -5   5   6        195.42        192.80         6.64 o                         
  -3   5   6        588.16        559.67         9.37 o                         
  -1   5   6        349.06        329.28         8.48 o                         
   1   5   6          0.47          6.51         3.47 o                         
   3   5   6          3.48          2.16         3.33 o                         
   5   5   6        195.30        163.96         6.23 o                         
   7   5   6         33.54         28.60         4.62 o                         
   9   5   6          0.00          1.88         3.83 o                         
  11   5   6        104.09        109.48         5.62 o                         
  13   5   6         51.13         59.77         5.77 o                         
  15   5   6         17.23         10.25         5.14 o                         
  17   5   6          3.44         -5.32         5.41 o                         
  19   5   6          4.62         19.06         8.01 o                         
 -18   6   6         80.64         87.13         8.43 o                         
 -16   6   6        196.53        201.52         9.08 o                         
 -14   6   6         18.03         27.05         5.46 o                         
 -12   6   6        348.49        334.25        17.23 o                         
 -10   6   6        591.93        558.81        12.62 o                         
  -8   6   6          7.13          6.79         4.64 o                         
  -6   6   6        669.17        707.51        21.92 o                         
  -4   6   6        128.20        129.44         7.82 o                         
  -2   6   6        122.98        118.93         7.55 o                         
   0   6   6         90.39         82.50         6.82 o                         
   2   6   6        125.98        145.66         8.81 o                         
   4   6   6        115.02        103.63         7.02 o                         
   6   6   6        281.56        321.50         9.81 o                         
   8   6   6         70.71         72.33         7.03 o                         
  10   6   6          0.63          1.55         6.93 o                         
  12   6   6        507.55        536.32        14.71 o                         
  14   6   6        189.58        206.25        10.62 o                         
  16   6   6          8.46          6.24         6.65 o                         
 -13   7   6         86.20         67.40         9.46 o                         
 -11   7   6          1.25         -6.69         6.69 o                         
  -9   7   6         10.42         20.03         9.12 o                         
  -7   7   6         81.91         70.17        11.43 o                         
  -5   7   6         55.69         49.81         9.17 o                         
  -3   7   6         25.55         31.39         7.70 o                         
  -1   7   6          1.48         -6.35         6.35 o                         
   1   7   6         47.93         36.54         7.97 o                         
   3   7   6         87.07         57.08         9.70 o                         
   5   7   6        113.66        108.51        12.99 o                         
   7   7   6         83.47         75.66         9.09 o                         
   9   7   6        280.58        275.84        15.05 o                         
  11   7   6          2.31         10.48        11.66 o                         
 -29   1   7         21.49         28.24        18.60 o                         
 -27   1   7        387.63        453.73        19.69 o                         
 -25   1   7         79.07        108.07        10.61 o                         
 -23   1   7        148.67        167.65         7.98 o                         
 -21   1   7        159.93        117.66         6.07 o                         
 -19   1   7        328.13        252.72        10.51 o                         
 -17   1   7        699.22        630.61         8.89 o                         
 -15   1   7       1285.49       1257.14        10.56 o                         
 -13   1   7        219.40        211.91         3.78 o                         
 -11   1   7        440.11        448.39         4.61 o                         
  -9   1   7         33.33         21.49         1.56 o                         
  -7   1   7        273.89        325.52         3.94 o                         
  -5   1   7       1869.77       1884.98        10.22 o                         
  -3   1   7        850.48        888.43         6.13 o                         
  -1   1   7        124.33        138.47         2.55 o                         
   1   1   7       4099.36       4250.19        20.39 o                         
   3   1   7       1609.69       1532.09         9.39 o                         
   5   1   7        714.63        750.54         6.23 o                         
   7   1   7       2041.32       2096.95        11.32 o                         
   9   1   7          1.58         10.42         1.60 o                         
  11   1   7        188.31        193.99         4.19 o                         
  13   1   7        190.87        172.07         5.03 o                         
  15   1   7        384.02        376.81         8.01 o                         
  17   1   7        632.31        595.82        11.04 o                         
  19   1   7        276.00        267.87         9.20 o                         
  21   1   7          0.12         -7.36         7.36 o                         
  23   1   7        117.17        110.22        10.51 o                         
  25   1   7         29.18         29.93         9.44 o                         
 -28   2   7        118.35        118.29        20.99 o                         
 -26   2   7          0.00         -1.49         6.85 o                         
 -24   2   7        127.25        112.83         8.21 o                         
 -22   2   7          6.88         14.52         5.11 o                         
 -20   2   7          2.62          8.83         3.69 o                         
 -18   2   7          1.41         -2.94         2.94 o                         
 -16   2   7         22.90         26.29         3.27 o                         
 -14   2   7         44.77         45.59         3.28 o                         
 -12   2   7        628.17        555.94         6.98 o                         
 -10   2   7        930.67        998.97         9.08 o                         
  -8   2   7       4310.85       4455.39        24.86 o                         
  -6   2   7       1939.17       2154.06        13.94 o                         
  -4   2   7       1488.79       1567.04        10.34 o                         
  -2   2   7         15.64         23.01         1.64 o                         
   0   2   7       8946.36       9508.74        43.18 o                         
   2   2   7        373.86        357.08         4.25 o                         
   4   2   7        349.31        334.91         4.88 o                         
   6   2   7        637.12        610.94         6.09 o                         
   8   2   7       2151.76       2007.06        13.19 o                         
  10   2   7       2170.45       2103.60        15.14 o                         
  12   2   7        882.25        736.05         9.47 o                         
  14   2   7        106.95        105.66         5.09 o                         
  16   2   7          8.05          5.55         3.46 o                         
  18   2   7        136.79        129.87         6.49 o                         
  20   2   7         48.23         54.16         7.15 o                         
  22   2   7          8.72          6.08         5.55 o                         
  24   2   7         38.47         53.04         9.34 o                         
 -27   3   7          6.83         -5.08        13.21 o                         
 -25   3   7         98.16        101.76         8.88 o                         
 -23   3   7         10.82         23.12         9.04 o                         
 -21   3   7        155.09        218.34         8.62 o                         
 -19   3   7         40.70         31.71         4.85 o                         
 -17   3   7        130.50        168.13         6.99 o                         
 -15   3   7       1225.62       1176.61        12.83 o                         
 -13   3   7        289.72        302.87         6.76 o                         
 -11   3   7       1303.90       1356.99        12.13 o                         
  -9   3   7       1663.60       1627.27        12.67 o                         
  -7   3   7        501.94        471.59         6.20 o                         
  -5   3   7        155.67        191.61         3.74 o                         
  -3   3   7         62.33         45.27         2.06 o                         
  -1   3   7       1120.41       1218.26         8.14 o                         
   1   3   7         84.96         92.00         3.09 o                         
   3   3   7       2460.80       2335.27        13.64 o                         
   5   3   7        712.26        639.33         7.27 o                         
   7   3   7        816.61        706.88         8.09 o                         
   9   3   7         45.38         74.29         3.80 o                         
  11   3   7       3681.50       3458.44        24.19 o                         
  13   3   7         84.88         70.76         4.58 o                         
  15   3   7         54.47         46.50         4.49 o                         
  17   3   7        464.05        501.42        11.42 o                         
  19   3   7        503.34        543.79        11.54 o                         
  21   3   7         18.57         15.07         6.52 o                         
  23   3   7          2.55         -6.58         6.79 o                         
 -24   4   7         19.13         26.49         7.33 o                         
 -22   4   7         79.63         84.30         7.29 o                         
 -20   4   7        330.08        324.80        10.32 o                         
 -18   4   7          6.16          2.08         4.37 o                         
 -16   4   7        110.91        104.83         7.12 o                         
 -14   4   7        703.88        675.81        11.08 o                         
 -12   4   7        387.25        360.59         8.72 o                         
 -10   4   7         37.89         32.80         3.55 o                         
  -8   4   7       3004.76       2882.02        19.36 o                         
  -6   4   7        833.65        799.29         8.73 o                         
  -4   4   7        423.12        439.02         6.50 o                         
  -2   4   7         90.11        122.14         4.00 o                         
   0   4   7         92.78         68.48         3.27 o                         
   2   4   7          3.04          2.71         2.33 o                         
   4   4   7        593.87        603.63         7.99 o                         
   6   4   7       1010.19        936.12        11.48 o                         
   8   4   7        595.46        544.37         8.54 o                         
  10   4   7       1207.52       1189.13        12.87 o                         
  12   4   7         19.92         12.83         3.74 o                         
  14   4   7        351.36        343.02         8.82 o                         
  16   4   7          4.31         15.43         4.51 o                         
  18   4   7          0.11          8.28         5.34 o                         
  20   4   7          4.73          6.10         6.14 o                         
  22   4   7        115.30        111.42        10.60 o                         
 -21   5   7         16.80          5.98         6.13 o                         
 -19   5   7         97.34        111.97         7.76 o                         
 -17   5   7         20.63         33.53         5.86 o                         
 -15   5   7         12.02         14.14         4.71 o                         
 -13   5   7        230.11        225.33         7.93 o                         
 -11   5   7        136.15        134.66         6.23 o                         
  -9   5   7        120.46        112.06         9.51 o                         
  -7   5   7         66.56         72.39         4.46 o                         
  -5   5   7        100.46        110.25         5.54 o                         
  -3   5   7        511.70        520.82        10.15 o                         
  -1   5   7        150.01        151.39         6.38 o                         
   1   5   7       1594.60       1486.51        15.70 o                         
   3   5   7          0.09          3.18         3.41 o                         
   5   5   7          0.19         -3.45         3.45 o                         
   7   5   7        463.74        495.22        10.59 o                         
   9   5   7         84.40         89.14         5.82 o                         
  11   5   7          9.06         12.33         4.15 o                         
  13   5   7         71.19         91.28         6.43 o                         
  15   5   7        302.24        338.87        10.51 o                         
  17   5   7         65.67         77.55         7.14 o                         
  19   5   7        190.05        210.40        10.02 o                         
 -18   6   7         17.17         17.21         6.39 o                         
 -16   6   7         27.48         22.78         5.91 o                         
 -14   6   7        109.98        114.24         7.18 o                         
 -12   6   7        229.24        233.34         8.59 o                         
 -10   6   7        432.43        450.23        11.80 o                         
  -8   6   7          1.45          0.78         4.86 o                         
  -6   6   7         33.05         42.83         6.97 o                         
  -4   6   7        115.29        113.33         8.11 o                         
  -2   6   7          3.68          6.85         6.21 o                         
   0   6   7          0.04         -1.61         6.81 o                         
   2   6   7        583.99        547.91        11.38 o                         
   4   6   7        132.08        126.70         7.55 o                         
   6   6   7         12.50         24.44         5.22 o                         
   8   6   7         42.56         50.90         6.87 o                         
  10   6   7          0.10         -5.77         5.77 o                         
  12   6   7          0.20          5.66         6.56 o                         
  14   6   7          0.12         10.19         6.53 o                         
  16   6   7         30.61         39.42        13.27 o                         
 -13   7   7         10.67         10.90         9.68 o                         
 -11   7   7         21.83         12.94         8.42 o                         
  -9   7   7         58.19         26.62         9.39 o                         
  -7   7   7          2.20          3.76         9.45 o                         
  -5   7   7         10.44         11.05         8.15 o                         
  -3   7   7        171.61        188.87        11.42 o                         
  -1   7   7         34.51         41.15         7.84 o                         
   1   7   7         25.61         23.21         7.00 o                         
   3   7   7        264.99        285.24        13.64 o                         
   5   7   7          4.51         12.05         7.39 o                         
   7   7   7        238.87        249.63        14.63 o                         
   9   7   7        283.42        310.56        27.80 o                         
 -28   0   8          1.05        -12.74        12.74 o                         
 -26   0   8        955.35        982.76        25.77 o                         
 -24   0   8         49.01         53.52         9.34 o                         
 -22   0   8        196.25        192.60        12.58 o                         
 -20   0   8        213.39        171.07        11.38 o                         
 -18   0   8       8249.09       7320.65        58.17 o                         
 -16   0   8       8180.20       7588.44        52.28 o                         
 -14   0   8        995.53        925.29        10.72 o                         
 -12   0   8         21.55         19.01         2.63 o                         
 -10   0   8        273.99        337.38         5.78 o                         
  -8   0   8        387.34        380.23         5.76 o                         
  -6   0   8        835.40        968.35         9.11 o                         
  -4   0   8        288.41        363.32         5.44 o                         
  -2   0   8       1057.34       1087.96        10.30 o                         
   0   0   8       8376.04       8503.26        49.22 o                         
   2   0   8        318.56        342.85         5.08 o                         
   4   0   8          0.16          1.20         1.65 o                         
   6   0   8         54.59         69.17         3.64 o                         
   8   0   8        499.49        524.62         7.25 o                         
  10   0   8       2594.53       2670.82        20.50 o                         
  12   0   8        540.76        555.24         9.21 o                         
  14   0   8       1099.17       1006.22        14.69 o                         
  16   0   8        588.61        554.87        14.39 o                         
  18   0   8        338.50        360.47        18.83 o                         
  20   0   8        115.65        134.27        25.49 o                         
  22   0   8        311.38        320.88        72.98 o                         
  24   0   8        137.46        176.00        33.06 o                         
 -27   1   8         18.62         24.92         9.39 o                         
 -25   1   8          0.06         -4.51         7.35 o                         
 -23   1   8         10.21         17.40         8.04 o                         
 -21   1   8         23.40         18.74         4.18 o                         
 -19   1   8        365.08        346.34         8.12 o                         
 -17   1   8        680.23        636.17         8.65 o                         
 -15   1   8       1005.24        968.85         9.96 o                         
 -13   1   8         53.56         55.40         2.48 o                         
 -11   1   8       1091.92       1070.72         7.54 o                         
  -9   1   8       2615.71       2826.19        14.91 o                         
  -7   1   8       2983.93       3156.32        15.84 o                         
  -5   1   8       1416.52       1537.29         9.13 o                         
  -3   1   8       1749.41       1780.84         9.96 o                         
  -1   1   8       2235.77       2475.87        12.69 o                         
   1   1   8       6172.60       6609.15        29.17 o                         
   3   1   8        370.42        420.79         4.44 o                         
   5   1   8         96.94        118.93         2.97 o                         
   7   1   8       1954.26       1916.69        10.81 o                         
   9   1   8       1460.47       1473.53         9.80 o                         
  11   1   8        311.81        345.01         4.96 o                         
  13   1   8        133.06        121.02         4.92 o                         
  15   1   8         94.76        104.78         5.33 o                         
  17   1   8        297.76        303.15         8.86 o                         
  19   1   8         77.54         68.13         5.95 o                         
  21   1   8          2.34          1.02        11.73 o                         
  23   1   8         38.38         40.05         8.77 o                         
  25   1   8         13.56          2.48         9.09 o                         
 -28   2   8         44.46         48.18        17.87 o                         
 -26   2   8         46.62         54.83        10.25 o                         
 -24   2   8          4.24          4.89         5.57 o                         
 -22   2   8        144.04        148.64         8.75 o                         
 -20   2   8        139.60        144.19         6.41 o                         
 -18   2   8         59.79         56.43         4.41 o                         
 -16   2   8        594.32        561.48         8.90 o                         
 -14   2   8       1036.91        926.49        10.61 o                         
 -12   2   8        313.06        307.20         8.08 o                         
 -10   2   8        609.45        646.94         7.42 o                         
  -8   2   8         41.24         57.29         2.87 o                         
  -6   2   8        396.06        478.17         5.89 o                         
  -4   2   8        791.57        771.61         6.36 o                         
  -2   2   8       2847.45       3029.33        15.93 o                         
   0   2   8      14409.65      14932.78        67.54 o                         
   2   2   8       4736.02       4893.06        23.87 o                         
   4   2   8          4.85         18.41         1.89 o                         
   6   2   8         82.63        107.30         3.68 o                         
   8   2   8        359.18        347.38         5.82 o                         
  10   2   8         28.66         42.17         4.73 o                         
  12   2   8        117.16        123.72         5.04 o                         
  14   2   8         94.63         87.95         6.10 o                         
  16   2   8        116.57        104.47         6.21 o                         
  18   2   8         43.06         76.78         6.05 o                         
  20   2   8          2.25          6.96         4.96 o                         
  22   2   8          6.71          1.68         6.53 o                         
  24   2   8        254.39        257.80        15.23 o                         
 -25   3   8        126.67        148.25        14.99 o                         
 -23   3   8          7.99          5.12         5.70 o                         
 -21   3   8        189.48        190.72         8.82 o                         
 -19   3   8          0.00         -3.91         3.91 o                         
 -17   3   8         23.80         27.19         4.02 o                         
 -15   3   8         11.98          7.52         3.25 o                         
 -13   3   8        882.59        783.62        10.14 o                         
 -11   3   8         50.00         42.84         3.29 o                         
  -9   3   8          6.51         13.52         2.75 o                         
  -7   3   8         42.91         37.56         2.73 o                         
  -5   3   8         96.76        107.77         3.63 o                         
  -3   3   8         18.47         20.13         2.08 o                         
  -1   3   8       1243.09       1274.44         9.00 o                         
   1   3   8         27.70         16.99         2.28 o                         
   3   3   8          0.14         -1.98         1.98 o                         
   5   3   8         50.41         55.10         3.16 o                         
   7   3   8        598.30        578.14         7.64 o                         
   9   3   8        200.65        219.51         5.84 o                         
  11   3   8        403.23        373.64         7.69 o                         
  13   3   8          0.00         -1.17         3.24 o                         
  15   3   8        191.76        182.36         8.86 o                         
  17   3   8        136.70        115.05         6.29 o                         
  19   3   8         24.61         22.47         5.37 o                         
  21   3   8          1.80          5.45         5.54 o                         
  23   3   8          0.08         11.23         7.41 o                         
 -24   4   8         86.57         82.71         8.79 o                         
 -22   4   8        172.65        175.00         8.94 o                         
 -20   4   8          0.27         -4.33         4.81 o                         
 -18   4   8         22.03         20.34         5.07 o                         
 -16   4   8         33.03         26.85         4.76 o                         
 -14   4   8        663.65        577.25        10.58 o                         
 -12   4   8         63.14         41.73         4.08 o                         
 -10   4   8          8.16          9.07         3.07 o                         
  -8   4   8       1505.08       1393.22        12.35 o                         
  -6   4   8        184.35        172.18         4.99 o                         
  -4   4   8        309.21        244.11         5.43 o                         
  -2   4   8        190.05        211.02         5.43 o                         
   0   4   8         56.03         44.79         3.57 o                         
   2   4   8        588.07        492.49         8.76 o                         
   4   4   8        457.80        471.98         7.69 o                         
   6   4   8        128.06        144.19         5.02 o                         
   8   4   8         90.35        103.62         4.98 o                         
  10   4   8         10.32         10.68         3.57 o                         
  12   4   8         92.39         98.04         5.47 o                         
  14   4   8          3.26         -1.81         3.89 o                         
  16   4   8       1600.15       1567.34        17.41 o                         
  18   4   8        407.30        388.17        11.49 o                         
  20   4   8          6.74         10.63         6.36 o                         
 -21   5   8         71.28         80.25         7.94 o                         
 -19   5   8          3.06         -1.54         5.32 o                         
 -17   5   8         19.33         13.26         5.26 o                         
 -15   5   8         22.72         24.13         4.96 o                         
 -13   5   8         35.74         26.83         4.82 o                         
 -11   5   8         11.31         14.35         4.15 o                         
  -9   5   8          0.16         -3.24         3.24 o                         
  -7   5   8        950.90        919.61        13.13 o                         
  -5   5   8        640.17        607.47         8.56 o                         
  -3   5   8       1268.62       1161.11        14.47 o                         
  -1   5   8          0.46         -0.61         5.14 o                         
   1   5   8        134.78        103.34         6.03 o                         
   3   5   8        158.16        119.96         5.73 o                         
   5   5   8         90.78         96.63         5.60 o                         
   7   5   8        191.04        195.03         7.98 o                         
   9   5   8          0.01          3.82         4.13 o                         
  11   5   8         51.43         54.99         5.57 o                         
  13   5   8        198.06        218.84         7.96 o                         
  15   5   8          4.56         -1.05         5.37 o                         
  17   5   8          5.91         12.59         6.15 o                         
  19   5   8         87.41         96.80        10.48 o                         
 -18   6   8        140.81        139.14        11.93 o                         
 -16   6   8          6.47          5.77         5.92 o                         
 -14   6   8         42.27         58.76         6.47 o                         
 -12   6   8        143.58        164.15         7.95 o                         
 -10   6   8         31.92         31.50         5.18 o                         
  -8   6   8         11.04          6.94         6.23 o                         
  -6   6   8          3.40          3.45         6.56 o                         
  -4   6   8        388.38        387.28        11.66 o                         
  -2   6   8         59.19         77.01         7.00 o                         
   0   6   8         33.17         40.50         5.41 o                         
   2   6   8          2.47          4.93         4.67 o                         
   4   6   8          0.35          1.30         5.03 o                         
   6   6   8         31.30         29.76         6.06 o                         
   8   6   8        138.99        143.50         9.29 o                         
  10   6   8        652.24        710.12        16.26 o                         
  12   6   8         57.28         67.71         9.68 o                         
  14   6   8        281.56        300.00        17.13 o                         
 -13   7   8        135.83        141.90        25.49 o                         
 -11   7   8          6.57         11.75         8.25 o                         
  -9   7   8          0.08          3.93         8.96 o                         
  -7   7   8         77.30         91.52        16.70 o                         
  -5   7   8        151.46        158.10        12.29 o                         
  -3   7   8        201.90        223.03        16.41 o                         
  -1   7   8          8.28          6.47         8.36 o                         
   1   7   8          1.38         -4.11         6.59 o                         
   3   7   8         90.45         99.15         8.93 o                         
   5   7   8         87.25         92.30        11.30 o                         
   7   7   8          6.81         11.45         7.96 o                         
   9   7   8          1.37         12.35        13.53 o                         
 -27   1   9         33.87         41.71        10.00 o                         
 -25   1   9          2.28          3.11         8.85 o                         
 -23   1   9         20.28         20.56         6.33 o                         
 -21   1   9         41.14         47.73         5.30 o                         
 -19   1   9         38.58         56.56         4.39 o                         
 -17   1   9       1308.13       1186.82        11.82 o                         
 -15   1   9        142.52        140.85         4.51 o                         
 -13   1   9        354.34        314.46         5.32 o                         
 -11   1   9          0.69          2.06         1.50 o                         
  -9   1   9       1140.92       1214.81         8.40 o                         
  -7   1   9          7.11          1.65         1.33 o                         
  -5   1   9        439.27        534.27         4.98 o                         
  -3   1   9        658.34        686.46         5.59 o                         
  -1   1   9        258.56        301.19         3.71 o                         
   1   1   9       1132.31       1389.59         8.76 o                         
   3   1   9       5370.82       5745.65        26.42 o                         
   5   1   9          0.90          5.01         1.60 o                         
   7   1   9         85.33         94.17         3.10 o                         
   9   1   9         91.88        112.33         3.60 o                         
  11   1   9       1709.14       1663.67        14.27 o                         
  13   1   9        198.99        206.37         6.48 o                         
  15   1   9         87.81         95.44         5.35 o                         
  17   1   9        119.84        139.99         7.13 o                         
  19   1   9         17.23         11.18         5.25 o                         
  21   1   9         18.87         18.73         7.70 o                         
  23   1   9          0.28         -1.25         7.78 o                         
  25   1   9          0.02         -4.82        14.47 o                         
 -28   2   9         10.96         44.09        23.42 o                         
 -26   2   9        104.66         89.28        11.34 o                         
 -24   2   9        144.32        188.78        10.99 o                         
 -22   2   9          0.00          1.52         4.67 o                         
 -20   2   9          4.63          0.75         3.79 o                         
 -18   2   9         36.01         21.61         3.93 o                         
 -16   2   9         38.25         25.02         3.65 o                         
 -14   2   9       1178.30       1022.69        11.36 o                         
 -12   2   9         11.14         24.79         2.80 o                         
 -10   2   9        204.67        228.60         4.70 o                         
  -8   2   9        361.97        376.66         5.67 o                         
  -6   2   9        254.39        233.74         4.51 o                         
  -4   2   9        126.37        108.64         3.04 o                         
  -2   2   9        694.93        637.20         5.92 o                         
   0   2   9      11417.67      11685.63        54.26 o                         
   2   2   9          9.73         12.23         1.67 o                         
   4   2   9       1689.72       1891.75        20.56 o                         
   6   2   9        176.36        180.96         4.59 o                         
   8   2   9        864.28        853.51         9.05 o                         
  10   2   9          0.02          3.00         2.64 o                         
  12   2   9        645.15        621.06         9.31 o                         
  14   2   9         47.73         55.69         4.46 o                         
  16   2   9        129.41         94.91         5.82 o                         
  18   2   9        439.13        470.96        10.67 o                         
  20   2   9          4.95          5.15         5.22 o                         
  22   2   9         76.71         70.58         8.08 o                         
  24   2   9        214.31        215.47        50.20 o                         
 -25   3   9        277.34        337.54        13.26 o                         
 -23   3   9         42.36         52.03         6.98 o                         
 -21   3   9         25.58         36.49         5.49 o                         
 -19   3   9        733.93        748.35        12.70 o                         
 -17   3   9        287.04        297.57         7.87 o                         
 -15   3   9        251.49        208.48         6.77 o                         
 -13   3   9       1856.91       1594.22        17.58 o                         
 -11   3   9        647.30        696.08         8.63 o                         
  -9   3   9        169.64        190.46         5.04 o                         
  -7   3   9         78.56        100.27         3.92 o                         
  -5   3   9       1741.58       1629.31        12.52 o                         
  -3   3   9         91.99         85.82         3.11 o                         
  -1   3   9       1348.27       1377.36        10.23 o                         
   1   3   9       2366.89       2445.58        16.28 o                         
   3   3   9        281.18        299.80         5.46 o                         
   5   3   9        642.84        601.78         7.84 o                         
   7   3   9        444.08        453.20         7.14 o                         
   9   3   9        168.58        170.28         5.80 o                         
  11   3   9        398.21        348.64         7.78 o                         
  13   3   9         12.07         11.63         4.22 o                         
  15   3   9         59.70         68.60         5.21 o                         
  17   3   9        497.25        507.25        11.27 o                         
  19   3   9        180.68        204.06         8.61 o                         
  21   3   9          2.77         -3.91         5.66 o                         
  23   3   9         14.22          5.71         9.01 o                         
 -24   4   9          0.44          5.60         6.87 o                         
 -22   4   9         22.37         24.19         6.06 o                         
 -20   4   9         22.06         32.42         5.78 o                         
 -18   4   9         87.15         86.55         6.54 o                         
 -16   4   9         49.98         57.64         5.56 o                         
 -14   4   9        112.53        126.24         6.09 o                         
 -12   4   9        175.52        173.60         5.99 o                         
 -10   4   9        504.91        490.27         8.44 o                         
  -8   4   9         32.78         36.78         3.41 o                         
  -6   4   9        307.55        276.51         6.04 o                         
  -4   4   9       2730.74       2543.32        20.36 o                         
  -2   4   9         34.01         37.63         3.38 o                         
   0   4   9        335.55        289.06         6.35 o                         
   2   4   9       1132.70       1054.96        11.24 o                         
   4   4   9        331.04        311.92         6.95 o                         
   6   4   9         64.15         60.59         3.99 o                         
   8   4   9         13.68         10.46         4.30 o                         
  10   4   9        430.40        445.85         8.81 o                         
  12   4   9          3.31         -2.59         3.63 o                         
  14   4   9         24.46         22.52         4.69 o                         
  16   4   9        540.88        549.27        11.41 o                         
  18   4   9        317.86        337.40        16.71 o                         
  20   4   9        201.89        205.83        10.41 o                         
 -21   5   9        106.11        114.11         8.34 o                         
 -19   5   9          2.74          1.25         5.55 o                         
 -17   5   9          4.67          4.44         5.15 o                         
 -15   5   9         62.23         61.70         5.58 o                         
 -13   5   9         17.58         17.06         4.66 o                         
 -11   5   9         39.36         34.41         4.72 o                         
  -9   5   9        264.49        275.72         7.46 o                         
  -7   5   9         35.13         34.25         3.73 o                         
  -5   5   9        843.26        829.43        10.75 o                         
  -3   5   9         58.75         51.43         5.52 o                         
  -1   5   9        398.61        375.90         9.24 o                         
   1   5   9          0.08         -3.56         3.56 o                         
   3   5   9         20.24         25.96         4.50 o                         
   5   5   9         53.50         26.99         4.49 o                         
   7   5   9        468.79        457.96        10.85 o                         
   9   5   9        262.75        257.44         9.13 o                         
  11   5   9         31.18         29.18         5.12 o                         
  13   5   9        171.02        187.07         9.76 o                         
  15   5   9        133.67        140.38         9.41 o                         
  17   5   9        710.14        731.03        16.01 o                         
 -18   6   9         46.65         35.50         9.82 o                         
 -16   6   9         19.05         12.73         5.85 o                         
 -14   6   9         25.06         29.13         5.90 o                         
 -12   6   9        292.94        304.61        10.87 o                         
 -10   6   9        936.46        991.99        15.56 o                         
  -8   6   9        307.81        332.83        10.78 o                         
  -6   6   9        190.55        168.59         9.26 o                         
  -4   6   9         43.39         41.67         5.50 o                         
  -2   6   9          5.89          7.98         4.60 o                         
   0   6   9          1.09         -3.33         4.79 o                         
   2   6   9        131.38        146.13         7.37 o                         
   4   6   9          5.60          0.75         5.12 o                         
   6   6   9        149.71        183.05        15.43 o                         
   8   6   9        140.96        162.24        10.71 o                         
  10   6   9         59.83         68.89         8.88 o                         
  12   6   9          0.06         -3.01         6.15 o                         
  14   6   9          0.28          3.72         7.05 o                         
 -11   7   9         13.19         10.20         9.07 o                         
  -9   7   9          4.56          3.62         9.69 o                         
  -7   7   9        140.24        138.17        18.69 o                         
  -5   7   9          0.25         -1.10         8.45 o                         
  -3   7   9          1.27         -0.89         7.21 o                         
  -1   7   9         16.77         15.83         7.65 o                         
   1   7   9        382.07        389.05        19.41 o                         
   3   7   9        128.39        125.78         9.11 o                         
   5   7   9        221.99        248.64        13.60 o                         
   7   7   9        108.97        111.35        11.82 o                         
 -28   0  10       1080.54       1109.97        36.85 o                         
 -26   0  10         99.70        111.13        22.39 o                         
 -24   0  10         50.18         45.64        10.84 o                         
 -22   0  10         10.76         20.40         7.69 o                         
 -20   0  10         11.92         -0.75         6.09 o                         
 -18   0  10         61.32         41.75         7.14 o                         
 -16   0  10        934.63        985.23        12.98 o                         
 -14   0  10       5253.74       5103.74        34.81 o                         
 -12   0  10          0.04          2.58         2.33 o                         
 -10   0  10       1789.68       1988.19        16.28 o                         
  -8   0  10       6176.12       6286.69        39.21 o                         
  -6   0  10       1099.64       1055.40        10.17 o                         
  -4   0  10       2004.19       2113.07        17.31 o                         
  -2   0  10       2518.13       2686.85        19.12 o                         
   0   0  10       3011.14       3123.00        24.39 o                         
   2   0  10        856.88        856.66        11.52 o                         
   4   0  10       2637.47       2832.93        20.57 o                         
   6   0  10          1.46          6.77         2.25 o                         
   8   0  10        226.09        291.20         6.03 o                         
  10   0  10        462.96        451.95         8.27 o                         
  12   0  10        418.58        410.85         9.82 o                         
  14   0  10        687.00        696.10        12.89 o                         
  16   0  10        269.87        291.96        17.85 o                         
  18   0  10        401.41        361.89        20.00 o                         
  20   0  10        257.38        227.57        17.85 o                         
  22   0  10         17.40          6.57        27.21 o                         
  24   0  10          2.63          1.63        12.49 o                         
 -27   1  10        127.93        114.55        12.12 o                         
 -25   1  10         42.29         56.54        10.61 o                         
 -23   1  10        397.01        406.95        14.25 o                         
 -21   1  10         26.26         17.17         5.71 o                         
 -19   1  10         80.13        100.27         5.51 o                         
 -17   1  10         54.78         52.00         3.88 o                         
 -15   1  10          5.45          4.59         2.50 o                         
 -13   1  10        841.63        763.66         8.70 o                         
 -11   1  10       1427.85       1465.62        10.47 o                         
  -9   1  10        488.38        492.56         5.21 o                         
  -7   1  10        458.86        439.70         4.81 o                         
  -5   1  10        193.33        178.03         3.29 o                         
  -3   1  10        156.92        177.17         4.33 o                         
  -1   1  10       1104.82       1261.41        12.03 o                         
   1   1  10       1567.83       1701.69        10.38 o                         
   3   1  10       1371.34       1462.76         9.95 o                         
   5   1  10         15.36         28.58         2.09 o                         
   7   1  10         76.57         76.74         3.05 o                         
   9   1  10          0.73          1.15         2.06 o                         
  11   1  10       1043.64        946.19        10.08 o                         
  13   1  10         14.36          8.48         3.34 o                         
  15   1  10         17.81         12.02         3.75 o                         
  17   1  10       1479.27       1372.42        18.87 o                         
  19   1  10        118.41        104.94         9.97 o                         
  21   1  10         12.65          7.49         7.79 o                         
  23   1  10          0.73         -8.11         8.11 o                         
 -26   2  10        130.01        127.46        12.24 o                         
 -24   2  10        534.99        607.93        16.62 o                         
 -22   2  10        306.07        335.45        10.53 o                         
 -20   2  10         19.32         22.12         4.36 o                         
 -18   2  10          0.02         -2.42         3.31 o                         
 -16   2  10         84.38         67.15         4.54 o                         
 -14   2  10         60.63         55.16         4.06 o                         
 -12   2  10       2215.61       2091.82        17.80 o                         
 -10   2  10        350.16        303.18         5.75 o                         
  -8   2  10          0.38          3.40         2.09 o                         
  -6   2  10        150.21        167.73         4.21 o                         
  -4   2  10        300.84        238.89         4.12 o                         
  -2   2  10        349.36        379.73         4.88 o                         
   0   2  10        996.53        994.81         8.49 o                         
   2   2  10        464.84        499.79         5.86 o                         
   4   2  10         34.02         36.50         3.31 o                         
   6   2  10          7.77          5.68         2.36 o                         
   8   2  10       1242.57       1262.58        11.57 o                         
  10   2  10       1267.04       1211.33        11.73 o                         
  12   2  10       2738.48       2564.05        20.31 o                         
  14   2  10          0.02         -1.88         3.62 o                         
  16   2  10        163.49        151.17         6.95 o                         
  18   2  10        146.81        154.81         8.06 o                         
  20   2  10          1.17          1.75         5.81 o                         
  22   2  10         72.56         95.43        10.94 o                         
 -25   3  10          0.40         -0.38         6.48 o                         
 -23   3  10          0.16         -5.36         5.36 o                         
 -21   3  10        119.37        145.44         7.76 o                         
 -19   3  10         12.33         13.09         4.61 o                         
 -17   3  10        543.61        483.74         9.53 o                         
 -15   3  10        213.55        179.82         6.54 o                         
 -13   3  10         53.05         37.19         3.94 o                         
 -11   3  10         14.41         13.50         2.96 o                         
  -9   3  10         95.76         81.04         3.98 o                         
  -7   3  10          0.07         -2.22         2.22 o                         
  -5   3  10        869.89        813.49         8.62 o                         
  -3   3  10        840.00        780.72         7.55 o                         
  -1   3  10        349.02        334.99         5.58 o                         
   1   3  10       1149.31       1228.24        11.13 o                         
   3   3  10        533.50        480.01         7.51 o                         
   5   3  10        600.09        519.32         7.44 o                         
   7   3  10          9.62         10.49         2.99 o                         
   9   3  10         15.17         15.08         3.51 o                         
  11   3  10         31.10         14.03         3.91 o                         
  13   3  10         91.61         85.13         5.86 o                         
  15   3  10          0.57         -2.75         3.93 o                         
  17   3  10          1.32          5.57         4.80 o                         
  19   3  10          0.25          0.40         5.23 o                         
  21   3  10         74.46         81.23        10.85 o                         
 -24   4  10         64.52         66.31         8.87 o                         
 -22   4  10         31.56         26.33         6.31 o                         
 -20   4  10          7.10         12.41         5.42 o                         
 -18   4  10        740.21        739.30        19.36 o                         
 -16   4  10        351.83        331.84         9.53 o                         
 -14   4  10        321.83        315.16         8.18 o                         
 -12   4  10          8.68          4.80         3.54 o                         
 -10   4  10         35.91         37.97         3.87 o                         
  -8   4  10        366.80        347.14         6.81 o                         
  -6   4  10        200.79        206.95         5.64 o                         
  -4   4  10       2037.97       1885.19        15.84 o                         
  -2   4  10         58.47         66.22         3.98 o                         
   0   4  10         45.94         45.90         4.05 o                         
   2   4  10        227.52        250.48         6.61 o                         
   4   4  10         10.99          4.95         3.19 o                         
   6   4  10        266.29        226.33         6.83 o                         
   8   4  10        283.54        278.90         8.02 o                         
  10   4  10         57.59         57.43         4.77 o                         
  12   4  10          1.94         -0.88         3.97 o                         
  14   4  10         82.86         85.06         6.01 o                         
  16   4  10         19.49         24.42         5.31 o                         
  18   4  10        284.63        294.82        11.88 o                         
  20   4  10        197.49        192.19        10.84 o                         
 -21   5  10        127.59        166.83         9.56 o                         
 -19   5  10         16.79         16.46         6.00 o                         
 -17   5  10         11.70          8.01         5.26 o                         
 -15   5  10        347.19        350.27        10.23 o                         
 -13   5  10        154.24        157.10         7.36 o                         
 -11   5  10         47.10         58.92         5.47 o                         
  -9   5  10         70.07         59.45         4.67 o                         
  -7   5  10         39.54         40.47         4.14 o                         
  -5   5  10        457.75        436.15         9.55 o                         
  -3   5  10         10.28          3.64         3.63 o                         
  -1   5  10         37.85         54.20         5.17 o                         
   1   5  10          0.54         -0.24         4.20 o                         
   3   5  10         86.33         84.70         6.08 o                         
   5   5  10         12.01          4.94         4.18 o                         
   7   5  10         73.80         97.00         6.04 o                         
   9   5  10        365.19        408.29        11.49 o                         
  11   5  10          8.78          3.24         4.80 o                         
  13   5  10        284.34        325.93        10.62 o                         
  15   5  10        368.32        389.07        12.82 o                         
  17   5  10          9.80          6.04         7.00 o                         
 -18   6  10          6.91         19.98        22.04 o                         
 -16   6  10         10.26         15.82         5.98 o                         
 -14   6  10         16.46         22.90         6.15 o                         
 -12   6  10        222.65        218.92         9.40 o                         
 -10   6  10        300.75        271.06        10.76 o                         
  -8   6  10          6.33          0.99         5.34 o                         
  -6   6  10          0.61          4.59         5.85 o                         
  -4   6  10         59.85         67.84         6.27 o                         
  -2   6  10          2.35         -1.21         4.77 o                         
   0   6  10        178.61        193.07         8.69 o                         
   2   6  10         36.75         44.99         6.70 o                         
   4   6  10         19.41         23.02         6.17 o                         
   6   6  10        149.39        186.31         9.86 o                         
   8   6  10         75.09         74.88         8.02 o                         
  10   6  10         63.29         73.77         7.70 o                         
  12   6  10        194.42        198.46        10.20 o                         
 -11   7  10        220.07        198.39        32.38 o                         
  -9   7  10        386.56        427.35        16.27 o                         
  -7   7  10         10.08         14.50         9.52 o                         
  -5   7  10        226.74        239.70        15.11 o                         
  -3   7  10         26.81         30.08         7.11 o                         
  -1   7  10          0.30          1.22         6.22 o                         
   1   7  10          4.79          3.65         6.33 o                         
   3   7  10         27.37         37.13         7.48 o                         
   5   7  10          0.44         -1.05         6.83 o                         
   7   7  10         37.57         35.23        16.53 o                         
 -27   1  11        563.55        612.03        21.03 o                         
 -25   1  11          0.27         -6.02         6.47 o                         
 -23   1  11         53.48         76.77         8.24 o                         
 -21   1  11        378.51        344.51        12.37 o                         
 -19   1  11        325.40        324.68         8.34 o                         
 -17   1  11        618.39        604.08        10.01 o                         
 -15   1  11       1835.20       1765.19        14.62 o                         
 -13   1  11         29.17         37.37         3.35 o                         
 -11   1  11       1505.46       1409.65        11.82 o                         
  -9   1  11        452.58        396.76         4.96 o                         
  -7   1  11        373.09        448.09         5.07 o                         
  -5   1  11       2023.85       2077.51        12.16 o                         
  -3   1  11       2663.06       2781.41        14.94 o                         
  -1   1  11        492.20        485.41         5.00 o                         
   1   1  11         14.92         12.55         1.77 o                         
   3   1  11         24.20         19.92         2.03 o                         
   5   1  11        103.29        112.54         4.18 o                         
   7   1  11         54.77         62.22         3.07 o                         
   9   1  11        441.50        449.96         6.59 o                         
  11   1  11        362.24        356.22         7.25 o                         
  13   1  11       1018.69        967.81        12.38 o                         
  15   1  11         10.13          9.37         4.21 o                         
  17   1  11         24.22         23.90         6.26 o                         
  19   1  11        250.52        228.82        13.37 o                         
  21   1  11         35.21         32.77         9.29 o                         
  23   1  11         47.27         48.77        10.38 o                         
 -26   2  11        247.98        283.31        41.25 o                         
 -24   2  11        113.46        131.42        11.74 o                         
 -22   2  11         90.65        117.01        10.55 o                         
 -20   2  11         30.28         41.57         5.02 o                         
 -18   2  11        313.21        270.37         7.74 o                         
 -16   2  11         22.80         21.34         3.70 o                         
 -14   2  11        305.46        279.77         7.20 o                         
 -12   2  11        322.00        316.46         6.36 o                         
 -10   2  11         53.77         42.86         3.67 o                         
  -8   2  11        260.29        227.67         5.13 o                         
  -6   2  11          6.67         15.68         2.39 o                         
  -4   2  11         75.88         58.58         2.69 o                         
  -2   2  11         96.42         91.56         3.27 o                         
   0   2  11        478.93        551.27         6.80 o                         
   2   2  11       2016.08       1950.34        13.80 o                         
   4   2  11        422.20        426.45         5.89 o                         
   6   2  11       1410.55       1355.39        11.92 o                         
   8   2  11         58.48         49.89         3.60 o                         
  10   2  11        552.51        540.91         9.07 o                         
  12   2  11       1496.51       1419.10        14.52 o                         
  14   2  11         77.49         86.77         5.82 o                         
  16   2  11        128.36        161.33         8.16 o                         
  18   2  11        609.19        612.66        14.47 o                         
  20   2  11         41.00         41.55         7.24 o                         
  22   2  11          0.73         -3.76         8.13 o                         
 -25   3  11         16.01          7.20         6.68 o                         
 -23   3  11         77.52         74.71        11.71 o                         
 -21   3  11        260.56        304.27        10.09 o                         
 -19   3  11          3.76          4.11         4.13 o                         
 -17   3  11          1.45          7.14         3.86 o                         
 -15   3  11         99.48         98.04         5.43 o                         
 -13   3  11        287.47        259.72         7.14 o                         
 -11   3  11          0.03         -2.85         2.85 o                         
  -9   3  11       1911.61       1812.44        14.67 o                         
  -7   3  11       4916.72       4583.27        27.27 o                         
  -5   3  11          0.42          3.30         2.35 o                         
  -3   3  11         34.18         57.05         3.68 o                         
  -1   3  11        747.53        742.89         8.37 o                         
   1   3  11       2926.07       2721.46        18.33 o                         
   3   3  11        682.28        708.89         9.32 o                         
   5   3  11          0.65          3.14         2.66 o                         
   7   3  11        210.65        166.79         5.44 o                         
   9   3  11        290.55        277.63         7.24 o                         
  11   3  11         16.95         18.06         3.97 o                         
  13   3  11        107.77        115.93         6.92 o                         
  15   3  11         43.04         52.34         5.60 o                         
  17   3  11        156.40        158.58         8.48 o                         
  19   3  11         12.73         11.99         5.76 o                         
  21   3  11        108.93        102.55        10.17 o                         
 -24   4  11        157.78        140.63        11.92 o                         
 -22   4  11          6.17          1.02         5.67 o                         
 -20   4  11         15.05          3.25         5.18 o                         
 -18   4  11         35.58         37.13         5.69 o                         
 -16   4  11        323.61        329.67         9.65 o                         
 -14   4  11         61.94         72.59         5.20 o                         
 -12   4  11        507.08        494.94         9.26 o                         
 -10   4  11        629.96        650.56         9.34 o                         
  -8   4  11         25.33         14.61         3.27 o                         
  -6   4  11         11.69          7.37         3.10 o                         
  -4   4  11         69.12         89.30         4.58 o                         
  -2   4  11         22.50         26.58         3.89 o                         
   0   4  11        111.77         84.64         5.01 o                         
   2   4  11        850.02        764.58        10.66 o                         
   4   4  11         20.62         11.04         3.52 o                         
   6   4  11          0.01          2.46         3.40 o                         
   8   4  11         97.16        105.50         5.92 o                         
  10   4  11        449.62        465.31        12.24 o                         
  12   4  11          1.95          5.79         4.63 o                         
  14   4  11        131.75        148.06         7.28 o                         
  16   4  11          1.91         12.98         5.18 o                         
  18   4  11        514.42        580.70        13.56 o                         
 -21   5  11         28.18         30.59         7.35 o                         
 -19   5  11         37.09         31.83         6.57 o                         
 -17   5  11         80.46         97.37        10.10 o                         
 -15   5  11         52.36         55.45         5.95 o                         
 -13   5  11        153.35        151.81         7.50 o                         
 -11   5  11          0.55         -1.93         3.90 o                         
  -9   5  11         35.21         42.46         4.84 o                         
  -7   5  11        143.78        149.30         6.06 o                         
  -5   5  11          8.90          8.58         4.53 o                         
  -3   5  11        365.65        374.91        11.61 o                         
  -1   5  11         18.15         27.71         4.39 o                         
   1   5  11        370.19        354.90         9.92 o                         
   3   5  11        219.35        191.21         7.36 o                         
   5   5  11          6.44          5.15         4.64 o                         
   7   5  11        532.25        560.81        11.28 o                         
   9   5  11         13.96          5.57         6.86 o                         
  11   5  11        163.69        170.21         8.12 o                         
  13   5  11         34.17         54.20         6.56 o                         
  15   5  11        110.23        137.81         8.99 o                         
  17   5  11          2.52         -0.32        10.32 o                         
 -16   6  11        123.79        153.60         9.52 o                         
 -14   6  11        422.33        402.62        14.33 o                         
 -12   6  11         62.98         58.55         6.84 o                         
 -10   6  11         23.85         14.93         6.93 o                         
  -8   6  11         11.19         -5.42         5.42 o                         
  -6   6  11         96.28         92.72         6.69 o                         
  -4   6  11          1.32          0.22         4.75 o                         
  -2   6  11         10.55          4.02         5.06 o                         
   0   6  11        220.73        205.45        12.46 o                         
   2   6  11         60.57         65.31         6.32 o                         
   4   6  11         70.47         71.78         7.67 o                         
   6   6  11         62.17         76.35         7.93 o                         
   8   6  11         36.58         29.80         6.51 o                         
  10   6  11        151.67        165.62         9.24 o                         
  12   6  11          1.90         16.03         7.42 o                         
  -9   7  11         38.95         30.65        11.66 o                         
  -7   7  11        120.93        150.88        11.78 o                         
  -5   7  11         77.69         84.95         9.11 o                         
  -3   7  11        374.37        440.22        17.58 o                         
  -1   7  11        134.76        139.92        11.09 o                         
   1   7  11          1.23         12.98         6.98 o                         
   3   7  11        203.14        255.39        11.99 o                         
   5   7  11         46.64         53.00        12.93 o                         
 -28   0  12        167.39        218.36        28.93 o                         
 -26   0  12        303.77        313.32        25.14 o                         
 -24   0  12          7.23         -5.62         9.10 o                         
 -22   0  12        139.70        161.84        36.51 o                         
 -20   0  12         77.44         46.80        14.12 o                         
 -18   0  12        315.73        288.35        13.38 o                         
 -16   0  12        372.32        352.91        11.22 o                         
 -14   0  12       2587.64       2435.63        22.03 o                         
 -12   0  12        443.42        416.02         7.63 o                         
 -10   0  12        243.33        267.02         6.07 o                         
  -8   0  12       4435.68       4606.97        31.00 o                         
  -6   0  12       2686.26       3051.33        22.29 o                         
  -4   0  12        828.93        846.31        10.40 o                         
  -2   0  12       2307.17       2388.73        18.39 o                         
   0   0  12       3224.31       3185.04        22.85 o                         
   2   0  12       2037.91       1873.06        15.60 o                         
   4   0  12        598.17        627.24         8.29 o                         
   6   0  12        638.53        628.78        10.55 o                         
   8   0  12       2625.08       2517.48        30.17 o                         
  10   0  12         20.49         22.73         6.89 o                         
  12   0  12          0.01          3.13         4.19 o                         
  14   0  12        252.13        236.96        12.69 o                         
  16   0  12         21.92         19.88         9.92 o                         
  18   0  12        125.86        108.01        13.72 o                         
  20   0  12         85.47         86.90        14.81 o                         
  22   0  12        235.44        218.68        37.20 o                         
 -27   1  12        203.47        213.37        18.94 o                         
 -25   1  12        200.62        215.74        17.23 o                         
 -23   1  12         28.98         27.63         7.28 o                         
 -21   1  12         66.51         79.68        11.50 o                         
 -19   1  12        182.22        165.65         9.78 o                         
 -17   1  12       3306.66       3027.41        24.22 o                         
 -15   1  12        198.07        226.54         6.04 o                         
 -13   1  12         14.00         12.19         3.14 o                         
 -11   1  12        718.53        716.27         8.50 o                         
  -9   1  12        216.58        215.59         4.47 o                         
  -7   1  12        323.79        364.38         4.96 o                         
  -5   1  12          2.31          5.76         1.69 o                         
  -3   1  12         71.03         89.06         2.89 o                         
  -1   1  12        109.47        132.18         3.14 o                         
   1   1  12        246.04        241.57         4.30 o                         
   3   1  12        137.21        151.67         3.91 o                         
   5   1  12        856.49        818.60         7.87 o                         
   7   1  12        238.41        251.28         5.31 o                         
   9   1  12       1888.09       1920.42        15.27 o                         
  11   1  12        767.25        755.30        10.40 o                         
  13   1  12          0.00         10.78         4.11 o                         
  15   1  12        940.95        891.93        19.09 o                         
  17   1  12         58.01         61.58         8.53 o                         
  19   1  12        161.06        152.65        11.69 o                         
  21   1  12        106.71        101.54        10.98 o                         
  23   1  12          3.88        -13.78        13.78 o                         
 -26   2  12         10.87         16.93        12.63 o                         
 -24   2  12         96.06        102.74        10.92 o                         
 -22   2  12         19.00         19.53         5.32 o                         
 -20   2  12        388.14        415.24        10.11 o                         
 -18   2  12        934.79        916.72        12.44 o                         
 -16   2  12         87.63         84.80         5.11 o                         
 -14   2  12       1021.89        876.21        11.13 o                         
 -12   2  12         62.51         53.14         3.71 o                         
 -10   2  12        627.75        637.06         8.27 o                         
  -8   2  12        643.15        605.09         7.79 o                         
  -6   2  12         32.33         28.26         2.77 o                         
  -4   2  12        716.42        713.14         8.00 o                         
  -2   2  12        266.66        275.46         5.24 o                         
   0   2  12       1949.46       2129.34        15.25 o                         
   2   2  12       2554.04       2615.17        16.62 o                         
   4   2  12        941.36        915.94         8.85 o                         
   6   2  12        682.38        619.28         8.28 o                         
   8   2  12        274.44        253.41         6.32 o                         
  10   2  12        290.86        275.12         6.84 o                         
  12   2  12        123.41        141.09         6.45 o                         
  14   2  12         20.78         10.92         4.21 o                         
  16   2  12         24.31         18.36         5.36 o                         
  18   2  12         14.12          8.69         6.74 o                         
  20   2  12          0.18          1.22         7.36 o                         
  22   2  12         24.80         23.85        12.49 o                         
 -25   3  12        126.35        131.54        11.23 o                         
 -23   3  12         27.86         34.52         6.78 o                         
 -21   3  12          5.13          3.64         5.16 o                         
 -19   3  12          4.26          4.09         4.27 o                         
 -17   3  12          9.52          1.42         3.86 o                         
 -15   3  12        180.32        170.52         6.63 o                         
 -13   3  12        146.34        117.45         5.57 o                         
 -11   3  12        835.37        749.86         9.60 o                         
  -9   3  12         20.14         14.15         3.03 o                         
  -7   3  12        354.71        308.33         6.32 o                         
  -5   3  12        123.00         95.08         4.50 o                         
  -3   3  12        167.78        166.95         5.78 o                         
  -1   3  12       3680.30       3774.57        23.57 o                         
   1   3  12        662.82        764.01         9.69 o                         
   3   3  12         48.20         47.36         3.94 o                         
   5   3  12          8.08         16.28         3.42 o                         
   7   3  12         35.79         26.53         3.54 o                         
   9   3  12         17.95         29.38         4.07 o                         
  11   3  12          0.21          2.39         3.69 o                         
  13   3  12          1.31          1.95         3.97 o                         
  15   3  12         10.25         10.65         6.22 o                         
  17   3  12        234.60        228.27         9.14 o                         
  19   3  12         11.12          2.02         6.75 o                         
 -22   4  12          0.22         -2.53         5.34 o                         
 -20   4  12         31.35         25.93         5.94 o                         
 -18   4  12          0.07         -0.90         4.82 o                         
 -16   4  12         39.59         36.21         5.06 o                         
 -14   4  12         20.61         17.69         4.46 o                         
 -12   4  12        181.69        185.23         6.86 o                         
 -10   4  12          5.56          2.48         3.09 o                         
  -8   4  12        298.58        274.86         7.20 o                         
  -6   4  12          4.77          3.95         3.15 o                         
  -4   4  12       1043.15        972.67        11.49 o                         
  -2   4  12        131.57        161.68         6.46 o                         
   0   4  12        688.61        692.08        11.41 o                         
   2   4  12        412.18        351.58         7.99 o                         
   4   4  12         22.83         33.25         4.09 o                         
   6   4  12          0.57          1.31         3.62 o                         
   8   4  12         10.16          5.69         4.18 o                         
  10   4  12          1.83          4.13         4.46 o                         
  12   4  12        497.96        548.25        11.86 o                         
  14   4  12         95.35         99.39         7.20 o                         
  16   4  12        473.64        488.61        13.30 o                         
  18   4  12        146.52        135.85        14.71 o                         
 -21   5  12        640.73        696.35        44.09 o                         
 -19   5  12         24.81         38.95         6.80 o                         
 -17   5  12          0.88         17.66         5.66 o                         
 -15   5  12          5.28         16.95         5.45 o                         
 -13   5  12          2.88         -0.42         4.98 o                         
 -11   5  12          0.50         -4.12         4.12 o                         
  -9   5  12          0.55          5.87         4.18 o                         
  -7   5  12         70.68         67.73         5.48 o                         
  -5   5  12          1.72          9.40         4.09 o                         
  -3   5  12         20.78         14.60         4.24 o                         
  -1   5  12         65.20         82.51         5.77 o                         
   1   5  12         44.12         31.81         4.98 o                         
   3   5  12          7.17          6.78         4.41 o                         
   5   5  12        126.42        130.24         7.44 o                         
   7   5  12         33.93         33.26         5.26 o                         
   9   5  12        145.79        153.48         9.96 o                         
  11   5  12        206.75        223.33        10.64 o                         
  13   5  12        197.87        220.53         9.58 o                         
  15   5  12          1.03          0.37         5.98 o                         
 -16   6  12          0.27          5.57        10.09 o                         
 -14   6  12         91.48         97.76         8.16 o                         
 -12   6  12         32.95         24.37         7.04 o                         
 -10   6  12         17.10         16.82         6.53 o                         
  -8   6  12         85.74         79.64         7.84 o                         
  -6   6  12         10.56         12.12         5.30 o                         
  -4   6  12        757.32        786.96        13.47 o                         
  -2   6  12        205.64        226.14        10.12 o                         
   0   6  12          8.31          7.99         5.55 o                         
   2   6  12         56.65         66.99         6.58 o                         
   4   6  12          2.73          0.38         6.09 o                         
   6   6  12         17.18          3.62         6.69 o                         
   8   6  12         95.37         96.07         8.25 o                         
  10   6  12        239.60        275.67        11.35 o                         
  -7   7  12         66.02         60.97        15.83 o                         
  -5   7  12         29.39         36.67         8.83 o                         
  -3   7  12          3.43          1.91        10.71 o                         
  -1   7  12          1.08         -1.19         6.53 o                         
   1   7  12          5.77          3.39         8.13 o                         
   3   7  12        184.75        191.92        14.42 o                         
 -27   1  13         47.13         52.34        10.49 o                         
 -25   1  13         24.42         36.05         9.29 o                         
 -23   1  13         74.55         69.61         8.41 o                         
 -21   1  13          3.57         10.33         5.96 o                         
 -19   1  13          3.36          5.84         4.88 o                         
 -17   1  13        988.92        927.68        12.47 o                         
 -15   1  13         21.51         12.42         3.16 o                         
 -13   1  13        814.88        740.88         9.25 o                         
 -11   1  13        293.90        276.17         6.05 o                         
  -9   1  13        614.49        605.19         7.82 o                         
  -7   1  13        218.66        227.66         4.64 o                         
  -5   1  13        125.38        169.68         3.98 o                         
  -3   1  13         22.27         22.91         2.27 o                         
  -1   1  13          3.10          5.12         1.66 o                         
   1   1  13        121.29        115.13         3.65 o                         
   3   1  13       2573.22       2641.42        16.15 o                         
   5   1  13         43.68         69.28         3.50 o                         
   7   1  13         39.76         42.03         3.20 o                         
   9   1  13        109.23        126.50         5.79 o                         
  11   1  13       1436.96       1433.27        15.46 o                         
  13   1  13        222.89        241.41         8.68 o                         
  15   1  13         30.79         28.67         5.20 o                         
  17   1  13         83.33        101.02        10.05 o                         
  19   1  13        313.19        297.30        15.40 o                         
  21   1  13          0.01         -2.33         8.56 o                         
 -26   2  13        136.01        159.02        13.85 o                         
 -24   2  13          3.67          8.19         7.26 o                         
 -22   2  13        109.57        127.53        14.27 o                         
 -20   2  13        123.17        131.66         8.08 o                         
 -18   2  13        925.63        924.37        12.73 o                         
 -16   2  13         55.17         69.25         5.18 o                         
 -14   2  13       1786.45       1538.73        14.34 o                         
 -12   2  13          1.02         -2.49         2.75 o                         
 -10   2  13        503.82        519.67         7.87 o                         
  -8   2  13          0.72          2.71         2.54 o                         
  -6   2  13        997.65        963.42         9.83 o                         
  -4   2  13         60.26         53.51         3.02 o                         
  -2   2  13          3.32          9.23         2.52 o                         
   0   2  13         59.53         70.36         3.63 o                         
   2   2  13          0.49          3.50         2.32 o                         
   4   2  13        488.33        465.16         7.27 o                         
   6   2  13          5.15          4.69         2.90 o                         
   8   2  13         27.89         31.75         3.67 o                         
  10   2  13          0.01          2.97         3.23 o                         
  12   2  13         15.88         19.73         4.24 o                         
  14   2  13         60.84         68.04         6.28 o                         
  16   2  13        182.69        181.17        10.65 o                         
  18   2  13         45.10         53.22         9.19 o                         
  20   2  13          4.86          8.79         8.56 o                         
 -25   3  13         22.95         40.50        14.13 o                         
 -23   3  13         24.54         28.66         6.97 o                         
 -21   3  13        200.97        227.74        10.30 o                         
 -19   3  13        285.60        296.46         9.09 o                         
 -17   3  13         43.33         51.81         6.88 o                         
 -15   3  13        125.95        142.26         6.45 o                         
 -13   3  13        459.22        423.06         8.75 o                         
 -11   3  13        121.43        107.03         5.10 o                         
  -9   3  13          6.66          7.04         3.05 o                         
  -7   3  13         12.57          5.30         4.31 o                         
  -5   3  13       2702.39       2433.23        19.08 o                         
  -3   3  13       1767.89       1693.04        15.13 o                         
  -1   3  13       1762.09       1663.68        14.37 o                         
   1   3  13       4661.04       4508.41        29.42 o                         
   3   3  13        306.92        299.44         7.17 o                         
   5   3  13       1854.86       1767.41        20.58 o                         
   7   3  13         28.02         34.81         4.17 o                         
   9   3  13          4.12          8.70         3.82 o                         
  11   3  13         73.67         60.05         6.26 o                         
  13   3  13          7.81          8.82         5.79 o                         
  15   3  13         22.26          9.99         5.16 o                         
  17   3  13         43.97         43.07         6.74 o                         
  19   3  13         87.88         96.41         9.86 o                         
 -22   4  13        381.59        418.57        12.91 o                         
 -20   4  13          0.06          4.47         5.54 o                         
 -18   4  13        462.23        445.44        12.06 o                         
 -16   4  13         52.98         60.05         5.62 o                         
 -14   4  13        121.81        111.11         6.21 o                         
 -12   4  13         18.49         13.69         3.95 o                         
 -10   4  13        784.37        741.59        12.30 o                         
  -8   4  13         51.75         47.42         4.41 o                         
  -6   4  13         25.51         22.52         3.70 o                         
  -4   4  13        539.23        493.24         9.70 o                         
  -2   4  13        916.99        860.56        12.24 o                         
   0   4  13        962.35        955.62        12.91 o                         
   2   4  13          0.34         -0.05         3.69 o                         
   4   4  13         42.70         60.08         4.69 o                         
   6   4  13          1.31          4.61         3.88 o                         
   8   4  13        437.59        424.60        10.28 o                         
  10   4  13         93.81         93.89         7.62 o                         
  12   4  13          4.56          9.76         5.18 o                         
  14   4  13          0.10         11.19         5.70 o                         
  16   4  13          2.13         13.30         6.39 o                         
  18   4  13         10.76         16.27         9.26 o                         
 -19   5  13        264.50        254.66        10.55 o                         
 -17   5  13          4.18          1.17         5.64 o                         
 -15   5  13        168.01        163.97         9.40 o                         
 -13   5  13        111.82        101.79         7.41 o                         
 -11   5  13        267.67        304.82        12.23 o                         
  -9   5  13        223.94        242.34         8.54 o                         
  -7   5  13        109.30        108.60         6.51 o                         
  -5   5  13         31.37         29.91         4.76 o                         
  -3   5  13          0.07          0.51         4.22 o                         
  -1   5  13          2.93          0.00         4.85 o                         
   1   5  13        123.57        126.26         6.84 o                         
   3   5  13         13.87         17.56         6.38 o                         
   5   5  13         15.79         29.21         5.84 o                         
   7   5  13          3.44         -1.16         5.29 o                         
   9   5  13         29.26         22.00         5.77 o                         
  11   5  13        230.06        249.08         9.78 o                         
  13   5  13         26.14         30.25         6.49 o                         
  15   5  13        154.02        133.17        16.44 o                         
 -14   6  13         66.09         62.56         8.06 o                         
 -12   6  13         23.87         10.23         6.57 o                         
 -10   6  13        203.07        220.81        10.74 o                         
  -8   6  13         88.93         96.36         7.74 o                         
  -6   6  13         37.42         37.97         6.27 o                         
  -4   6  13         19.23         22.34         5.63 o                         
  -2   6  13          0.20          0.37         5.18 o                         
   0   6  13        107.07        110.31         7.36 o                         
   2   6  13         96.79         93.75         7.09 o                         
   4   6  13        134.05        153.82        10.02 o                         
   6   6  13        330.76        344.08        13.31 o                         
   8   6  13         92.56         96.57         8.39 o                         
  10   6  13          9.63         10.57         9.22 o                         
  -5   7  13          5.83         18.60        24.11 o                         
  -3   7  13          9.30          1.81         8.62 o                         
  -1   7  13         46.21         50.65        10.26 o                         
 -26   0  14        262.57        253.19        43.05 o                         
 -24   0  14         77.40         57.17        13.39 o                         
 -22   0  14        149.41        129.49        33.06 o                         
 -20   0  14         11.47         29.22         9.98 o                         
 -18   0  14        122.88        125.01        13.39 o                         
 -16   0  14        504.86        447.55        19.68 o                         
 -14   0  14         58.91         63.58         6.75 o                         
 -12   0  14        973.45        897.67        14.35 o                         
 -10   0  14        918.18        860.82        10.92 o                         
  -8   0  14        254.99        241.33         6.29 o                         
  -6   0  14        345.78        317.52         8.91 o                         
  -4   0  14       1228.27       1259.60        12.78 o                         
  -2   0  14          6.27         14.72         2.89 o                         
   0   0  14       1378.84       1594.17        14.84 o                         
   2   0  14       2118.91       2164.18        22.38 o                         
   4   0  14       1511.79       1523.12        18.32 o                         
   6   0  14         65.33         63.67         6.51 o                         
   8   0  14         15.12         24.16         4.75 o                         
  10   0  14        629.37        639.60        13.73 o                         
  12   0  14       3345.32       3289.75        52.58 o                         
  14   0  14         10.22         20.65         9.98 o                         
  16   0  14        403.86        386.24        22.06 o                         
  18   0  14          1.23         -3.23        14.12 o                         
  20   0  14          4.96         14.84        23.08 o                         
 -27   1  14         33.61         28.36        25.49 o                         
 -25   1  14        412.81        433.99        25.54 o                         
 -23   1  14          5.86          4.37         7.37 o                         
 -21   1  14         88.23        109.12         9.27 o                         
 -19   1  14         16.42         10.12         5.24 o                         
 -17   1  14         83.18         69.38         6.21 o                         
 -15   1  14        484.78        489.74         8.44 o                         
 -13   1  14       1811.17       1749.46        14.95 o                         
 -11   1  14          4.08         10.30         2.84 o                         
  -9   1  14       1192.19       1244.00        14.04 o                         
  -7   1  14         71.74         70.75         3.36 o                         
  -5   1  14          0.59          3.77         2.12 o                         
  -3   1  14          1.51          0.99         2.04 o                         
  -1   1  14       2071.80       2082.16        13.86 o                         
   1   1  14         34.13         27.70         2.70 o                         
   3   1  14         35.71         45.10         3.11 o                         
   5   1  14        219.28        235.83         5.43 o                         
   7   1  14          9.68         12.99         3.27 o                         
   9   1  14        407.31        430.53         9.01 o                         
  11   1  14       1506.96       1466.45        17.90 o                         
  13   1  14         96.67         99.90         6.53 o                         
  15   1  14         84.07         77.51         7.25 o                         
  17   1  14          2.19         17.16         8.03 o                         
  19   1  14         35.51         38.49         9.54 o                         
  21   1  14         50.43         50.24        12.23 o                         
 -26   2  14          0.26         -4.77        11.89 o                         
 -24   2  14        269.23        260.34        13.29 o                         
 -22   2  14         60.46         65.23         8.37 o                         
 -20   2  14        120.87        132.71         9.63 o                         
 -18   2  14         24.53         32.65         6.03 o                         
 -16   2  14        193.66        174.04         6.85 o                         
 -14   2  14        104.21        138.78         5.55 o                         
 -12   2  14        355.76        330.75         7.10 o                         
 -10   2  14        309.33        307.49         6.65 o                         
  -8   2  14        569.48        553.43         8.07 o                         
  -6   2  14         36.43         44.33         3.47 o                         
  -4   2  14        830.72        792.87         9.85 o                         
  -2   2  14        135.74        153.01         4.84 o                         
   0   2  14        622.12        606.34         8.12 o                         
   2   2  14          6.84          5.44         2.74 o                         
   4   2  14         45.98         44.22         3.60 o                         
   6   2  14        507.88        477.80         7.96 o                         
   8   2  14        277.84        284.80         7.07 o                         
  10   2  14          3.15          5.97         3.71 o                         
  12   2  14        781.93        743.80        13.22 o                         
  14   2  14         62.42         65.34         6.37 o                         
  16   2  14         96.72         91.64         7.45 o                         
  18   2  14        475.24        501.19        14.86 o                         
  20   2  14          4.91         15.55         9.41 o                         
 -23   3  14         11.98          3.39         6.25 o                         
 -21   3  14          7.47         10.06         5.34 o                         
 -19   3  14         10.54         -2.20         4.43 o                         
 -17   3  14        169.98        171.13         7.62 o                         
 -15   3  14         21.69         19.45         4.37 o                         
 -13   3  14          3.42          3.16         3.65 o                         
 -11   3  14        216.07        222.98         6.60 o                         
  -9   3  14        331.71        299.12         7.45 o                         
  -7   3  14         52.74         66.04         4.47 o                         
  -5   3  14       1126.78       1050.94        13.80 o                         
  -3   3  14        387.61        350.27         7.59 o                         
  -1   3  14         23.41         23.77         3.68 o                         
   1   3  14          1.86         -3.07         3.07 o                         
   3   3  14        106.55        121.76         5.51 o                         
   5   3  14          8.64          3.87         3.48 o                         
   7   3  14        512.66        489.94         9.35 o                         
   9   3  14        713.80        720.05        13.12 o                         
  11   3  14         51.89         47.61         5.49 o                         
  13   3  14         57.72         42.13         5.89 o                         
  15   3  14        200.04        197.73         9.52 o                         
  17   3  14          0.72         -5.93         5.93 o                         
  19   3  14         13.10         10.37         8.96 o                         
 -22   4  14        212.79        224.63        12.10 o                         
 -20   4  14         60.25         67.33         7.06 o                         
 -18   4  14        242.47        248.38        13.73 o                         
 -16   4  14        149.87        157.72         8.20 o                         
 -14   4  14         72.86         60.66         5.49 o                         
 -12   4  14         28.75         17.12         4.44 o                         
 -10   4  14         16.89         24.42         4.30 o                         
  -8   4  14        305.21        281.73         7.75 o                         
  -6   4  14         15.15          8.71         3.71 o                         
  -4   4  14          0.27         -3.72         3.74 o                         
  -2   4  14         10.55          8.82         3.95 o                         
   0   4  14        134.27        144.60         8.75 o                         
   2   4  14         43.40         31.61         4.72 o                         
   4   4  14         87.39         74.22         5.14 o                         
   6   4  14          5.99         12.01         4.28 o                         
   8   4  14          0.02         -0.04         4.49 o                         
  10   4  14          9.80         24.84         5.47 o                         
  12   4  14         94.94        108.69         7.40 o                         
  14   4  14         36.64         42.04         6.87 o                         
  16   4  14         21.36         33.05         7.17 o                         
 -19   5  14          9.52         10.75         6.96 o                         
 -17   5  14        230.15        213.99        13.52 o                         
 -15   5  14         57.87         62.39         7.35 o                         
 -13   5  14        240.72        256.69        12.83 o                         
 -11   5  14          0.83          0.90         4.58 o                         
  -9   5  14          4.99         15.50         5.42 o                         
  -7   5  14         40.86         37.65         5.38 o                         
  -5   5  14          0.09         -4.26         4.26 o                         
  -3   5  14         27.62         17.75         4.92 o                         
  -1   5  14          1.36         -4.38         4.38 o                         
   1   5  14          2.89          7.66         4.68 o                         
   3   5  14         87.56         81.09         6.44 o                         
   5   5  14          1.14          1.02         5.40 o                         
   7   5  14        185.72        200.76         9.90 o                         
   9   5  14        164.69        149.57         8.91 o                         
  11   5  14         30.91         31.69         7.29 o                         
  13   5  14        136.62        136.36         8.67 o                         
 -14   6  14          0.02        -23.42        23.42 o                         
 -12   6  14        119.29        110.85         9.38 o                         
 -10   6  14          7.23          6.51         6.75 o                         
  -8   6  14        181.96        186.07         9.53 o                         
  -6   6  14        122.85        121.06         7.75 o                         
  -4   6  14        436.10        451.79        12.89 o                         
  -2   6  14        194.30        212.22         9.78 o                         
   0   6  14         62.12         65.12         6.85 o                         
   2   6  14         46.07         52.00         7.08 o                         
   4   6  14        163.56        215.61        13.18 o                         
   6   6  14          9.06          9.85         6.70 o                         
   8   6  14          9.79          8.57         7.68 o                         
 -25   1  15         30.98         43.98         9.87 o                         
 -23   1  15          1.01         -0.58         7.49 o                         
 -21   1  15        163.63        169.71        11.85 o                         
 -19   1  15          2.11          1.62         5.22 o                         
 -17   1  15        162.74        173.69         8.52 o                         
 -15   1  15       1379.54       1328.88        14.34 o                         
 -13   1  15        203.83        204.61         6.50 o                         
 -11   1  15        819.52        782.59         9.67 o                         
  -9   1  15          5.61          8.35         2.89 o                         
  -7   1  15         31.72         21.38         2.77 o                         
  -5   1  15        420.96        401.99         6.20 o                         
  -3   1  15        441.47        439.31         6.91 o                         
  -1   1  15        163.51        149.67         5.13 o                         
   1   1  15          9.56          4.06         2.50 o                         
   3   1  15        460.62        470.63         6.94 o                         
   5   1  15          0.22         -1.53         2.95 o                         
   7   1  15         34.78         30.62         4.35 o                         
   9   1  15        113.55        127.33         6.35 o                         
  11   1  15        357.82        330.49         8.93 o                         
  13   1  15       1100.90       1041.60        15.50 o                         
  15   1  15          7.89          8.71         6.53 o                         
  17   1  15        188.53        187.75        21.58 o                         
  19   1  15         51.75         66.87        14.22 o                         
 -24   2  15         28.33         26.98        11.90 o                         
 -22   2  15         27.28         25.50         7.74 o                         
 -20   2  15          1.77          4.48         5.97 o                         
 -18   2  15        403.12        384.56         9.96 o                         
 -16   2  15        359.02        362.15         9.88 o                         
 -14   2  15        251.18        265.98         7.20 o                         
 -12   2  15        346.75        320.10         7.26 o                         
 -10   2  15         74.67         67.79         4.29 o                         
  -8   2  15       1006.78        898.08        10.41 o                         
  -6   2  15       1497.43       1524.96        14.83 o                         
  -4   2  15         74.61         68.47         4.43 o                         
  -2   2  15        219.33        218.53         5.78 o                         
   0   2  15        392.68        365.84         6.93 o                         
   2   2  15        161.43        173.93         5.50 o                         
   4   2  15         18.17         18.46         3.62 o                         
   6   2  15        171.14        146.70         5.77 o                         
   8   2  15         52.88         49.04         4.53 o                         
  10   2  15         43.60         34.24         5.28 o                         
  12   2  15          8.54         12.37         4.99 o                         
  14   2  15        123.69        132.29         8.00 o                         
  16   2  15        218.70        244.97        12.63 o                         
  18   2  15        350.73        323.82        16.36 o                         
 -23   3  15        132.59        130.39        12.33 o                         
 -21   3  15         72.86         62.89         6.64 o                         
 -19   3  15         28.18         22.24         5.16 o                         
 -17   3  15        153.14        159.10         7.58 o                         
 -15   3  15        138.04        156.20         6.88 o                         
 -13   3  15         21.29         22.40         4.53 o                         
 -11   3  15         20.86         19.25         4.02 o                         
  -9   3  15          7.07          4.67         3.89 o                         
  -7   3  15        334.24        310.40         7.70 o                         
  -5   3  15        115.79        107.51         5.40 o                         
  -3   3  15        237.75        249.54         7.11 o                         
  -1   3  15        689.97        666.48        11.59 o                         
   1   3  15       2043.56       1956.38        17.64 o                         
   3   3  15        306.75        279.14         7.95 o                         
   5   3  15          4.25         -1.91         3.54 o                         
   7   3  15          1.19          8.08         3.90 o                         
   9   3  15         10.58         11.17         5.86 o                         
  11   3  15        104.73        105.77         7.31 o                         
  13   3  15        159.23        173.28        10.26 o                         
  15   3  15         12.37         14.49         6.85 o                         
  17   3  15        145.10        143.39         9.95 o                         
 -22   4  15          0.02         10.20         7.50 o                         
 -20   4  15         25.29         19.32         6.06 o                         
 -18   4  15         40.48         38.85         5.89 o                         
 -16   4  15         51.89         65.36         6.40 o                         
 -14   4  15         13.19         11.84         4.88 o                         
 -12   4  15         33.96         42.69         5.73 o                         
 -10   4  15         69.43         73.80         5.42 o                         
  -8   4  15        285.82        304.99         8.16 o                         
  -6   4  15        369.36        348.41         8.63 o                         
  -4   4  15         74.07         77.71         5.65 o                         
  -2   4  15         12.97          8.12         4.45 o                         
   0   4  15         97.57        100.20         6.21 o                         
   2   4  15         22.14         17.98         4.77 o                         
   4   4  15        324.96        320.71         9.70 o                         
   6   4  15         63.26         87.58         6.05 o                         
   8   4  15          4.41          6.39         4.91 o                         
  10   4  15         31.64         35.48         5.93 o                         
  12   4  15         72.52         98.70         7.75 o                         
  14   4  15        142.53        163.53         9.78 o                         
  16   4  15         30.60         25.09         8.69 o                         
 -17   5  15        331.42        360.19        15.94 o                         
 -15   5  15        364.05        383.58        12.35 o                         
 -13   5  15         57.92         56.86         6.58 o                         
 -11   5  15        351.35        374.09        10.76 o                         
  -9   5  15          0.15         -4.95         4.95 o                         
  -7   5  15        103.93         97.79         6.82 o                         
  -5   5  15         77.37         76.20         6.87 o                         
  -3   5  15        159.61        185.14         9.81 o                         
  -1   5  15         22.39         30.69         5.45 o                         
   1   5  15        109.33        122.77         7.47 o                         
   3   5  15          2.18         -5.20         5.20 o                         
   5   5  15          0.31         -5.51         5.51 o                         
   7   5  15         15.35         15.27         6.38 o                         
   9   5  15         34.08         33.19         6.97 o                         
  11   5  15          0.00         -4.09         6.20 o                         
 -12   6  15         21.81         12.74         7.84 o                         
 -10   6  15         66.86         77.60         8.85 o                         
  -8   6  15         21.24         31.54         9.91 o                         
  -6   6  15          0.03         -1.29         5.73 o                         
  -4   6  15         11.50         27.20         6.29 o                         
  -2   6  15         28.50         33.56         6.43 o                         
   0   6  15          2.78          4.08         5.97 o                         
   2   6  15         94.05         93.29         8.21 o                         
   4   6  15          0.67          9.83         9.23 o                         
   6   6  15        208.67        238.17        12.04 o                         
 -26   0  16         56.42         66.65        17.03 o                         
 -24   0  16         68.56         47.13        14.10 o                         
 -22   0  16          0.13         -4.07        11.37 o                         
 -20   0  16         10.53          5.61        16.19 o                         
 -18   0  16         24.73         12.41        15.91 o                         
 -16   0  16         35.43         40.38         9.35 o                         
 -14   0  16       1086.86       1032.31        22.07 o                         
 -12   0  16        731.56        703.20        17.83 o                         
 -10   0  16        188.90        205.74         8.93 o                         
  -8   0  16       2387.23       2383.97        31.00 o                         
  -6   0  16        664.42        768.67        11.33 o                         
  -4   0  16         49.15         42.64         4.12 o                         
  -2   0  16        527.45        519.52        10.78 o                         
   0   0  16         96.04         78.82         6.16 o                         
   2   0  16        797.68        765.50        18.30 o                         
   4   0  16        643.21        689.92        13.02 o                         
   6   0  16        441.08        404.88        11.39 o                         
   8   0  16       1912.20       1962.95        26.38 o                         
  10   0  16        895.02        890.70        21.59 o                         
  12   0  16        257.77        277.30        15.35 o                         
  14   0  16         62.00         73.53        13.34 o                         
  16   0  16        323.83        310.52        22.39 o                         
  18   0  16        582.58        650.28        67.85 o                         
 -25   1  16        246.62        249.94        24.26 o                         
 -23   1  16          0.08         -0.77         7.53 o                         
 -21   1  16         73.09         89.74        10.02 o                         
 -19   1  16        147.01        169.22        10.23 o                         
 -17   1  16         83.70         75.20         7.42 o                         
 -15   1  16          3.53          0.71         4.08 o                         
 -13   1  16        156.32        145.21         5.76 o                         
 -11   1  16         31.67         40.26         3.83 o                         
  -9   1  16       1687.84       1664.32        14.41 o                         
  -7   1  16        476.52        465.53         7.59 o                         
  -5   1  16        228.21        270.32         6.41 o                         
  -3   1  16        153.20        170.28         5.34 o                         
  -1   1  16         66.89         65.44         3.91 o                         
   1   1  16        482.99        483.62         7.35 o                         
   3   1  16        894.10        865.19        10.68 o                         
   5   1  16          1.94          4.71         3.31 o                         
   7   1  16       1149.97       1109.41        13.88 o                         
   9   1  16        119.21        117.81         6.34 o                         
  11   1  16         54.33         58.37         5.65 o                         
  13   1  16         18.10         20.46         5.72 o                         
  15   1  16         79.34         87.59        10.05 o                         
  17   1  16          1.24         -7.88         7.88 o                         
  19   1  16         69.23         83.51        12.76 o                         
 -24   2  16         49.85         43.40         9.97 o                         
 -22   2  16          0.03          7.44         7.37 o                         
 -20   2  16        103.47         95.81         8.28 o                         
 -18   2  16        563.72        515.76        11.77 o                         
 -16   2  16       1063.40        996.03        13.34 o                         
 -14   2  16        506.76        462.17        10.26 o                         
 -12   2  16        681.30        628.94         9.61 o                         
 -10   2  16          0.46          1.13         3.17 o                         
  -8   2  16        670.11        641.71         9.86 o                         
  -6   2  16          0.78          1.19         3.18 o                         
  -4   2  16       1034.35        972.44        11.67 o                         
  -2   2  16          1.95          0.69         2.79 o                         
   0   2  16          2.74          2.60         3.62 o                         
   2   2  16        793.07        753.90        11.16 o                         
   4   2  16        534.97        493.07         9.10 o                         
   6   2  16          0.36         -1.61         4.65 o                         
   8   2  16        263.89        250.20         9.00 o                         
  10   2  16        385.05        379.81        11.23 o                         
  12   2  16         99.30        104.16        10.33 o                         
  14   2  16        244.04        223.65         9.77 o                         
  16   2  16        149.90        125.09         9.11 o                         
  18   2  16          2.62         -5.80         9.15 o                         
 -23   3  16         41.64         51.65        11.34 o                         
 -21   3  16          0.20          9.70         5.69 o                         
 -19   3  16         51.39         44.25         6.01 o                         
 -17   3  16        241.04        257.01         8.92 o                         
 -15   3  16         11.95          8.92         4.37 o                         
 -13   3  16        200.41        212.84         8.27 o                         
 -11   3  16        229.72        230.36         8.40 o                         
  -9   3  16         32.25         26.37         4.15 o                         
  -7   3  16          1.47          0.11         3.49 o                         
  -5   3  16        122.48        109.23         5.66 o                         
  -3   3  16        293.43        297.26         8.13 o                         
  -1   3  16        255.33        242.39         8.20 o                         
   1   3  16        145.92        168.29         7.00 o                         
   3   3  16          0.52          5.44         3.71 o                         
   5   3  16         52.37         50.78         5.01 o                         
   7   3  16        284.10        253.80         8.10 o                         
   9   3  16         31.98         30.31         5.68 o                         
  11   3  16        461.08        428.15        13.30 o                         
  13   3  16         99.84        123.34         9.16 o                         
  15   3  16         35.04         39.63         8.93 o                         
  17   3  16        117.92        122.14        11.35 o                         
 -20   4  16        281.50        317.92        12.91 o                         
 -18   4  16         16.35         11.64         5.96 o                         
 -16   4  16          9.21         10.07         5.48 o                         
 -14   4  16         58.23         73.26         6.47 o                         
 -12   4  16          0.22         -4.54         4.54 o                         
 -10   4  16        462.99        474.34        10.18 o                         
  -8   4  16         31.62         32.86         4.77 o                         
  -6   4  16         89.96         85.20         6.49 o                         
  -4   4  16        418.77        452.71        10.65 o                         
  -2   4  16        535.57        551.90        11.38 o                         
   0   4  16       2049.48       2031.65        20.86 o                         
   2   4  16        517.67        505.40        12.32 o                         
   4   4  16          0.18          4.97         4.80 o                         
   6   4  16         31.40         40.54         6.16 o                         
   8   4  16          7.43          4.90         5.09 o                         
  10   4  16        211.89        215.68         9.39 o                         
  12   4  16          0.89         -4.59         6.13 o                         
  14   4  16        344.64        394.88        15.09 o                         
 -17   5  16          9.33          8.27         6.83 o                         
 -15   5  16          2.62         -4.14         6.14 o                         
 -13   5  16         67.68         69.35         6.90 o                         
 -11   5  16        152.17        133.49        12.97 o                         
  -9   5  16          0.35         -5.34         5.34 o                         
  -7   5  16         56.58         69.39         7.71 o                         
  -5   5  16        354.21        365.36        10.67 o                         
  -3   5  16         99.28        116.96         7.87 o                         
  -1   5  16        140.00        141.89         7.98 o                         
   1   5  16         22.65         15.52         5.70 o                         
   3   5  16         42.07         56.20         9.54 o                         
   5   5  16        151.31        160.11         9.23 o                         
   7   5  16          3.71          1.07         6.24 o                         
   9   5  16         36.75         36.85         7.30 o                         
  11   5  16        301.28        291.40        17.87 o                         
 -10   6  16        135.86        148.41        10.77 o                         
  -8   6  16        177.14        178.73        10.04 o                         
  -6   6  16         40.43         38.91         7.88 o                         
  -4   6  16         53.04         43.90         7.04 o                         
  -2   6  16        105.17        116.18         8.41 o                         
   0   6  16         14.15         12.85         6.22 o                         
   2   6  16         84.32         96.41         8.50 o                         
   4   6  16        117.13        123.86        11.26 o                         
 -25   1  17         41.20         18.93        10.54 o                         
 -23   1  17         11.60         22.72         8.88 o                         
 -21   1  17         42.80         27.95         8.55 o                         
 -19   1  17        177.47        190.09        13.64 o                         
 -17   1  17          7.08          7.28         5.90 o                         
 -15   1  17        315.26        300.62        10.55 o                         
 -13   1  17       1103.90       1038.53        13.39 o                         
 -11   1  17         53.83         50.86         4.36 o                         
  -9   1  17          0.43         -1.66         2.96 o                         
  -7   1  17        423.51        432.90         8.30 o                         
  -5   1  17        697.45        729.55         9.28 o                         
  -3   1  17        213.36        219.89         6.02 o                         
  -1   1  17         46.94         47.88         5.34 o                         
   1   1  17        168.98        188.80         6.79 o                         
   3   1  17        868.05        839.67        11.81 o                         
   5   1  17        114.31        103.16         5.86 o                         
   7   1  17          1.91         -0.52         4.00 o                         
   9   1  17         14.66         18.81         4.74 o                         
  11   1  17        650.14        642.14        16.90 o                         
  13   1  17         68.18         57.13         8.00 o                         
  15   1  17         49.31         56.81        10.44 o                         
  17   1  17         20.02         -5.25        10.54 o                         
 -24   2  17          1.00         -0.09        10.57 o                         
 -22   2  17         98.75         91.28        10.83 o                         
 -20   2  17         25.11         17.56         6.86 o                         
 -18   2  17        710.14        732.78        15.79 o                         
 -16   2  17        267.20        276.15         9.06 o                         
 -14   2  17         60.93         50.85         5.43 o                         
 -12   2  17        135.67        127.57         6.20 o                         
 -10   2  17         16.68         14.55         3.83 o                         
  -8   2  17        547.10        521.38         9.39 o                         
  -6   2  17        227.46        233.53         7.10 o                         
  -4   2  17        709.04        655.94        10.06 o                         
  -2   2  17        903.54        938.24        11.82 o                         
   0   2  17        438.87        434.70         8.00 o                         
   2   2  17        349.65        355.17         8.28 o                         
   4   2  17        323.60        308.63         9.68 o                         
   6   2  17        180.39        179.22         8.03 o                         
   8   2  17         53.31         57.76         6.02 o                         
  10   2  17         23.69         20.77         6.12 o                         
  12   2  17        157.32        174.22         9.73 o                         
  14   2  17         14.66         21.11         6.79 o                         
  16   2  17          7.59         11.33         8.65 o                         
 -23   3  17        399.34        447.68        37.20 o                         
 -21   3  17         60.58         71.70         8.94 o                         
 -19   3  17         58.75         41.57         6.39 o                         
 -17   3  17        702.94        721.56        13.74 o                         
 -15   3  17         19.78         17.93         5.03 o                         
 -13   3  17         83.37         90.70         6.46 o                         
 -11   3  17        266.77        254.86         8.17 o                         
  -9   3  17         49.72         54.13         5.16 o                         
  -7   3  17        131.56        127.45         6.17 o                         
  -5   3  17         69.44         65.78         4.96 o                         
  -3   3  17       1150.31       1136.64        17.75 o                         
  -1   3  17         39.36         43.98         5.36 o                         
   1   3  17         55.84         56.57         5.42 o                         
   3   3  17        260.94        266.49         9.47 o                         
   5   3  17         32.05         24.38         4.68 o                         
   7   3  17          7.05          8.55         4.58 o                         
   9   3  17          4.91          2.52         5.90 o                         
  11   3  17         53.43         43.76         8.94 o                         
  13   3  17         15.91         13.42         8.68 o                         
  15   3  17        155.76        178.15        11.16 o                         
 -20   4  17        161.48        184.73        11.60 o                         
 -18   4  17          2.72          4.61         6.01 o                         
 -16   4  17        114.88        127.52         7.99 o                         
 -14   4  17         36.74         45.19         6.09 o                         
 -12   4  17         89.52        109.31         7.18 o                         
 -10   4  17          3.03          5.08         4.33 o                         
  -8   4  17         75.25         71.19         5.74 o                         
  -6   4  17         35.04         35.22         5.39 o                         
  -4   4  17        272.90        292.79         9.52 o                         
  -2   4  17        167.62        158.35         7.70 o                         
   0   4  17       1050.83       1021.86        15.23 o                         
   2   4  17        935.10        947.58        14.89 o                         
   4   4  17         82.43         93.76         7.62 o                         
   6   4  17        145.01        147.85         8.58 o                         
   8   4  17        113.62         98.33         7.55 o                         
  10   4  17          6.42          3.99         6.39 o                         
  12   4  17          3.05          4.94         7.27 o                         
 -15   5  17         14.69         12.81         6.49 o                         
 -13   5  17         51.44         41.01         6.92 o                         
 -11   5  17        103.08         96.67         8.26 o                         
  -9   5  17        362.65        384.84        12.55 o                         
  -7   5  17         82.66         88.33         7.29 o                         
  -5   5  17         34.65         50.25         6.53 o                         
  -3   5  17          2.96          1.97         5.45 o                         
  -1   5  17        571.05        613.74        13.53 o                         
   1   5  17        261.72        218.66         9.51 o                         
   3   5  17        142.38        145.85         8.63 o                         
   5   5  17         15.05          6.75         6.69 o                         
   7   5  17         41.49         44.68         7.55 o                         
   9   5  17         88.74         99.55        22.08 o                         
  -8   6  17          4.46          1.54        10.70 o                         
  -6   6  17         69.96         81.91         8.19 o                         
  -4   6  17          0.61         -2.45         6.16 o                         
  -2   6  17         13.62         14.85         6.74 o                         
   0   6  17          6.17          8.23         7.26 o                         
   2   6  17        122.56        158.51        20.39 o                         
 -24   0  18        138.62        140.42        29.96 o                         
 -22   0  18         85.76         92.01        15.20 o                         
 -20   0  18         78.21         90.87        28.93 o                         
 -18   0  18          7.74         -7.14         7.14 o                         
 -16   0  18         10.61         -1.26         7.09 o                         
 -14   0  18        399.91        416.41        16.23 o                         
 -12   0  18       1286.02       1277.99        25.21 o                         
 -10   0  18        201.38        207.46        11.99 o                         
  -8   0  18         82.74        105.71         7.36 o                         
  -6   0  18          2.00          0.80         5.66 o                         
  -4   0  18          4.44          6.46         5.60 o                         
  -2   0  18        465.23        491.99        13.44 o                         
   0   0  18        437.46        424.74        11.96 o                         
   2   0  18        602.42        624.05        15.40 o                         
   4   0  18        301.09        286.32        16.01 o                         
   6   0  18        105.56        107.87         8.54 o                         
   8   0  18        206.40        200.80        12.13 o                         
  10   0  18       1234.40       1315.19        28.50 o                         
  12   0  18       3528.64       3488.15        48.91 o                         
  14   0  18         63.77         52.49        14.10 o                         
  16   0  18         14.13          4.74        13.43 o                         
 -23   1  18         11.72         24.03         9.19 o                         
 -21   1  18         42.63         44.82        11.83 o                         
 -19   1  18          0.00          9.52         6.39 o                         
 -17   1  18         37.54         31.78         6.80 o                         
 -15   1  18        575.68        538.67        12.99 o                         
 -13   1  18          3.73          3.85         4.66 o                         
 -11   1  18         24.01         28.49         4.53 o                         
  -9   1  18         96.64         95.57         5.82 o                         
  -7   1  18        182.92        213.56         8.06 o                         
  -5   1  18        494.51        472.02         9.54 o                         
  -3   1  18          2.05          0.65         3.21 o                         
  -1   1  18        490.66        550.80         9.84 o                         
   1   1  18        205.70        210.47         7.25 o                         
   3   1  18        134.02        143.32         6.49 o                         
   5   1  18        324.13        319.71         9.63 o                         
   7   1  18          8.95         -0.95         4.36 o                         
   9   1  18         20.49         20.01         5.22 o                         
  11   1  18         99.30        106.51         8.50 o                         
  13   1  18         16.47          9.24         7.19 o                         
  15   1  18          3.48         -2.12         8.26 o                         
  17   1  18         61.04         37.13        22.73 o                         
 -22   2  18         12.02          9.35         9.86 o                         
 -20   2  18         46.41         35.79         7.97 o                         
 -18   2  18        177.46        182.98        16.23 o                         
 -16   2  18         89.42         90.07         6.79 o                         
 -14   2  18        173.90        161.10         7.76 o                         
 -12   2  18         47.91         49.35         5.01 o                         
 -10   2  18        307.70        301.46         8.22 o                         
  -8   2  18        686.21        673.15        11.43 o                         
  -6   2  18        277.45        285.58         7.78 o                         
  -4   2  18       1249.43       1185.77        14.41 o                         
  -2   2  18         73.03         71.60         5.46 o                         
   0   2  18        213.62        229.19         7.11 o                         
   2   2  18         25.26         28.61         5.08 o                         
   4   2  18        199.01        203.29         8.83 o                         
   6   2  18        194.57        178.38        10.04 o                         
   8   2  18        146.32        145.94         8.09 o                         
  10   2  18        186.84        205.86        11.23 o                         
  12   2  18         40.96         41.77         7.22 o                         
  14   2  18         71.10         60.57         8.90 o                         
  16   2  18          9.13         -4.62        11.65 o                         
 -21   3  18        381.02        432.37        22.09 o                         
 -19   3  18          0.02         -5.78         6.54 o                         
 -17   3  18        104.88        121.37         7.82 o                         
 -15   3  18         24.00         29.63         6.08 o                         
 -13   3  18          0.01          3.36         4.57 o                         
 -11   3  18        192.10        190.32         7.60 o                         
  -9   3  18         43.75         48.24         5.15 o                         
  -7   3  18          1.81         -1.12         4.05 o                         
  -5   3  18         24.87         26.28         4.51 o                         
  -3   3  18          0.69          3.73         4.88 o                         
  -1   3  18         29.12         27.55         4.99 o                         
   1   3  18         77.30         73.97         6.00 o                         
   3   3  18        344.54        355.28        12.78 o                         
   5   3  18          9.09         13.81         5.18 o                         
   7   3  18         27.60         16.55         5.86 o                         
   9   3  18        125.28        119.27         8.97 o                         
  11   3  18          3.82          5.51         6.80 o                         
  13   3  18         25.51         31.03         7.83 o                         
 -18   4  18         73.57         73.23         7.61 o                         
 -16   4  18         13.77         23.15         6.19 o                         
 -14   4  18        189.65        208.48         9.47 o                         
 -12   4  18         81.62         82.96         8.07 o                         
 -10   4  18         14.71         25.12         5.16 o                         
  -8   4  18         63.23         76.87         6.47 o                         
  -6   4  18          2.61         -0.65         4.89 o                         
  -4   4  18         10.30         -3.57         4.70 o                         
  -2   4  18         93.43         93.79         6.89 o                         
   0   4  18        144.75        169.87        12.37 o                         
   2   4  18         18.76         22.12         6.24 o                         
   4   4  18         37.35         27.51         6.16 o                         
   6   4  18          2.04          1.84         5.79 o                         
   8   4  18        206.81        202.85        12.34 o                         
  10   4  18          3.31         -6.87         6.87 o                         
  12   4  18        152.96        158.14        21.58 o                         
 -15   5  18          1.30         -3.73         7.40 o                         
 -13   5  18         87.91         83.22         8.36 o                         
 -11   5  18         19.15         24.61         6.99 o                         
  -9   5  18        125.93        123.45         8.80 o                         
  -7   5  18        210.76        232.52        12.34 o                         
  -5   5  18        152.99        160.56         8.74 o                         
  -3   5  18         98.73        121.91         8.43 o                         
  -1   5  18        280.99        300.99        12.14 o                         
   1   5  18          2.95          0.17         5.84 o                         
   3   5  18        114.94        135.06         8.79 o                         
   5   5  18        115.08        120.94         9.15 o                         
   7   5  18         33.27         38.13         9.48 o                         
 -23   1  19         90.86        101.26        20.78 o                         
 -21   1  19         37.58         45.85         9.57 o                         
 -19   1  19         33.21         31.26         7.69 o                         
 -17   1  19         82.78         72.49         8.18 o                         
 -15   1  19         55.71         56.18         9.35 o                         
 -13   1  19         14.95         12.44         5.40 o                         
 -11   1  19         11.74         10.28         4.74 o                         
  -9   1  19         13.40         12.00         4.82 o                         
  -7   1  19        162.33        148.15         6.75 o                         
  -5   1  19        108.41        125.57         8.33 o                         
  -3   1  19         52.85         53.80         4.92 o                         
  -1   1  19         18.47         27.72         4.47 o                         
   1   1  19          3.85          3.25         3.92 o                         
   3   1  19        138.26        123.58         6.54 o                         
   5   1  19         20.49         16.66         5.08 o                         
   7   1  19         79.30         74.55         6.93 o                         
   9   1  19        121.49        128.06         8.52 o                         
  11   1  19        367.27        363.10        14.96 o                         
  13   1  19        252.56        230.74        12.40 o                         
  15   1  19          0.01          2.14         8.54 o                         
 -22   2  19          0.69         -8.08         8.08 o                         
 -20   2  19         19.98          9.30         7.47 o                         
 -18   2  19         49.91         41.46         8.67 o                         
 -16   2  19        165.48        187.30        12.71 o                         
 -14   2  19        758.11        795.21        14.30 o                         
 -12   2  19        153.78        153.45         7.62 o                         
 -10   2  19         15.33         18.45         4.56 o                         
  -8   2  19         57.86         47.62         5.22 o                         
  -6   2  19        187.78        209.34         7.36 o                         
  -4   2  19          8.67          0.31         3.70 o                         
  -2   2  19         86.04         86.45         5.76 o                         
   0   2  19        726.33        730.23        14.69 o                         
   2   2  19         34.52         38.28         5.81 o                         
   4   2  19        124.68        135.51         7.67 o                         
   6   2  19         46.93         34.46         5.86 o                         
   8   2  19         68.03         86.25         9.03 o                         
  10   2  19         15.99         16.13         7.35 o                         
  12   2  19         21.15         18.43         7.72 o                         
  14   2  19          0.75          7.77         9.74 o                         
 -21   3  19          8.58         41.92        15.29 o                         
 -19   3  19          0.01          0.79         8.18 o                         
 -17   3  19        461.62        509.56        16.89 o                         
 -15   3  19        243.96        262.15        11.75 o                         
 -13   3  19        235.93        265.55         9.71 o                         
 -11   3  19        149.96        154.95         7.33 o                         
  -9   3  19         71.11         67.31         5.77 o                         
  -7   3  19         52.49         61.99         5.68 o                         
  -5   3  19        397.74        388.49        10.52 o                         
  -3   3  19         52.90         53.46         5.78 o                         
  -1   3  19        200.29        207.35         8.55 o                         
   1   3  19        181.73        155.83         7.74 o                         
   3   3  19        385.59        389.28        15.71 o                         
   5   3  19         53.76         80.31         8.03 o                         
   7   3  19          6.70         -0.10         6.12 o                         
   9   3  19         65.92         80.86         8.58 o                         
  11   3  19         78.91         90.57        12.53 o                         
  13   3  19        521.11        595.55        42.16 o                         
 -18   4  19         54.70         49.33         8.43 o                         
 -16   4  19        127.38        148.17         8.90 o                         
 -14   4  19         98.68        109.53         7.92 o                         
 -12   4  19         45.21         43.97         6.46 o                         
 -10   4  19          0.21         -2.72         4.81 o                         
  -8   4  19         91.63         85.53         7.08 o                         
  -6   4  19        119.66        108.43         7.54 o                         
  -4   4  19        140.15        140.18         8.03 o                         
  -2   4  19         57.46         43.86         6.24 o                         
   0   4  19        414.32        356.55        11.02 o                         
   2   4  19        295.49        294.46        10.41 o                         
   4   4  19         36.59         30.97         6.40 o                         
   6   4  19         41.24         49.37         8.94 o                         
   8   4  19        116.40        131.74        11.64 o                         
  10   4  19         59.00         33.92        11.78 o                         
 -13   5  19        120.97        122.16        11.33 o                         
 -11   5  19        343.33        349.73        12.89 o                         
  -9   5  19          0.32         -4.30         6.48 o                         
  -7   5  19         21.22         21.90         6.50 o                         
  -5   5  19         29.19         26.78         6.59 o                         
  -3   5  19        101.78        126.71         8.58 o                         
  -1   5  19        385.18        422.01        14.87 o                         
   1   5  19          6.00          8.28         6.44 o                         
   3   5  19          1.60          9.29         7.08 o                         
   5   5  19          8.57          6.28        11.33 o                         
 -22   0  20         38.66         28.03        17.91 o                         
 -20   0  20        208.84        237.49        49.25 o                         
 -18   0  20        238.30        220.73        18.28 o                         
 -16   0  20        327.13        355.59        17.72 o                         
 -14   0  20       1136.88       1092.76        25.44 o                         
 -12   0  20        146.51        163.90        12.26 o                         
 -10   0  20       1319.52       1327.45        34.34 o                         
  -8   0  20        403.41        364.79        20.59 o                         
  -6   0  20          4.69          1.19         6.47 o                         
  -4   0  20         34.94         23.17         7.42 o                         
  -2   0  20         18.67         26.44         7.47 o                         
   0   0  20        521.67        508.91        17.39 o                         
   2   0  20         36.51         20.32         7.31 o                         
   4   0  20        304.73        290.71        14.72 o                         
   6   0  20        374.17        361.95        14.64 o                         
   8   0  20        269.37        252.70        18.86 o                         
  10   0  20         16.26          1.71         8.80 o                         
  12   0  20         41.59         33.23        11.37 o                         
  14   0  20          9.68         20.70        13.43 o                         
 -21   1  20          6.19          7.65         8.79 o                         
 -19   1  20         48.85         63.06        10.23 o                         
 -17   1  20         13.43         26.60         7.18 o                         
 -15   1  20          5.60         14.68         6.52 o                         
 -13   1  20        114.66        117.07         9.78 o                         
 -11   1  20        921.66        869.55        17.56 o                         
  -9   1  20        795.91        807.97        19.77 o                         
  -7   1  20       1130.90       1126.83        18.04 o                         
  -5   1  20          0.50          0.40         5.36 o                         
  -3   1  20        434.38        471.41        11.33 o                         
  -1   1  20          0.21         -4.03         4.06 o                         
   1   1  20        192.75        207.78         8.04 o                         
   3   1  20         90.25         81.72         7.24 o                         
   5   1  20        384.97        400.94        14.00 o                         
   7   1  20         86.90         97.76         7.94 o                         
   9   1  20        563.83        567.50        14.79 o                         
  11   1  20        118.98        128.27        12.03 o                         
  13   1  20         38.07         32.78         9.76 o                         
 -20   2  20         23.30         19.80         9.74 o                         
 -18   2  20          6.60         -2.55         9.45 o                         
 -16   2  20        379.00        388.00        17.07 o                         
 -14   2  20          3.72          4.50         5.32 o                         
 -12   2  20         28.86         36.03         7.08 o                         
 -10   2  20        130.51        136.76         7.34 o                         
  -8   2  20        111.40        126.43         7.81 o                         
  -6   2  20        193.62        192.81        10.12 o                         
  -4   2  20        668.45        596.76        11.47 o                         
  -2   2  20          2.86         -4.75         4.75 o                         
   0   2  20          2.84          4.63         5.75 o                         
   2   2  20        299.93        272.56        10.83 o                         
   4   2  20        257.45        240.59         9.84 o                         
   6   2  20        205.94        215.38         9.52 o                         
   8   2  20        161.90        154.95         8.97 o                         
  10   2  20          5.88         -5.12         7.13 o                         
  12   2  20         37.00         29.48         8.52 o                         
 -19   3  20        191.62        203.03        20.88 o                         
 -17   3  20        424.83        393.74        14.05 o                         
 -15   3  20         58.98         35.87         7.10 o                         
 -13   3  20         20.83         18.26         5.58 o                         
 -11   3  20          3.89          6.87         4.74 o                         
  -9   3  20         19.94         23.59         5.10 o                         
  -7   3  20          0.03          0.63         4.35 o                         
  -5   3  20        135.37        132.55        11.82 o                         
  -3   3  20        103.79        113.05         7.29 o                         
  -1   3  20         63.88         69.25         6.56 o                         
   1   3  20          2.19          1.59         6.31 o                         
   3   3  20          0.73         -8.20         8.28 o                         
   5   3  20         96.39         97.72         8.70 o                         
   7   3  20        126.00        132.37        10.66 o                         
   9   3  20          2.67         -4.66         6.88 o                         
  11   3  20         64.23         70.73         9.25 o                         
 -16   4  20        103.04        120.87        10.84 o                         
 -14   4  20         20.24         18.55         6.19 o                         
 -12   4  20        160.85        135.01         8.47 o                         
 -10   4  20        284.68        296.10        11.83 o                         
  -8   4  20          1.08          3.81         5.58 o                         
  -6   4  20         94.58        109.75         9.17 o                         
  -4   4  20         72.80         81.41         7.23 o                         
  -2   4  20        261.93        254.52        10.11 o                         
   0   4  20        358.92        313.12        11.08 o                         
   2   4  20        245.08        230.33         9.93 o                         
   4   4  20         65.40         89.48        13.34 o                         
   6   4  20          3.59         -5.94         7.97 o                         
   8   4  20        104.54        106.72        17.36 o                         
 -11   5  20         10.71          8.45        10.13 o                         
  -9   5  20         18.62          0.97         7.17 o                         
  -7   5  20        350.39        413.96        19.06 o                         
  -5   5  20         48.04         32.03         7.04 o                         
  -3   5  20         78.05         88.88         8.13 o                         
  -1   5  20        308.71        251.42        10.85 o                         
   1   5  20        413.35        374.67        15.45 o                         
   3   5  20         31.41         26.18        18.60 o                         
 -21   1  21         33.84         26.34        12.73 o                         
 -19   1  21          9.05         16.39         9.04 o                         
 -17   1  21        157.77        181.13        13.14 o                         
 -15   1  21        213.69        226.78        12.24 o                         
 -13   1  21        186.60        178.57        19.72 o                         
 -11   1  21        164.54        190.33        15.29 o                         
  -9   1  21         60.59         78.88         7.97 o                         
  -7   1  21         99.47        109.91         8.73 o                         
  -5   1  21        506.57        513.54        14.20 o                         
  -3   1  21        813.27        781.75        16.68 o                         
  -1   1  21         32.22         37.42         5.86 o                         
   1   1  21        594.05        614.65        12.62 o                         
   3   1  21        307.53        286.66        11.01 o                         
   5   1  21         12.56          8.82         6.18 o                         
   7   1  21         86.07        101.97         8.32 o                         
   9   1  21          2.42          2.62         7.24 o                         
  11   1  21         43.33         43.80        13.82 o                         
  13   1  21         75.87         61.88        13.70 o                         
 -20   2  21          7.37         14.72         9.76 o                         
 -18   2  21          3.22          0.55         8.66 o                         
 -16   2  21         55.77         46.09         9.75 o                         
 -14   2  21        154.48        146.60        10.50 o                         
 -12   2  21          6.75          5.28         5.63 o                         
 -10   2  21         57.56         48.23         6.62 o                         
  -8   2  21        207.59        192.38         8.27 o                         
  -6   2  21         44.02         37.08         5.53 o                         
  -4   2  21         86.15         63.40         6.58 o                         
  -2   2  21        376.50        383.13        14.09 o                         
   0   2  21          7.68          4.93         6.06 o                         
   2   2  21        127.15        153.56         9.33 o                         
   4   2  21         75.17         62.02         6.86 o                         
   6   2  21          2.53          3.29         6.03 o                         
   8   2  21          6.86         -2.09         7.09 o                         
  10   2  21         38.76         14.10         7.96 o                         
  12   2  21        129.24        138.22        15.30 o                         
 -17   3  21        261.19        279.99        16.15 o                         
 -15   3  21        189.62        220.92        11.56 o                         
 -13   3  21         10.04         20.68         6.66 o                         
 -11   3  21          1.76          5.35         5.37 o                         
  -9   3  21         21.39         22.05         6.41 o                         
  -7   3  21         16.83         10.07         5.93 o                         
  -5   3  21         11.21         10.54         5.98 o                         
  -3   3  21          7.08         17.00         6.11 o                         
  -1   3  21         58.75         67.67         8.29 o                         
   1   3  21        106.01         91.87         8.70 o                         
   3   3  21          0.16          2.02         6.70 o                         
   5   3  21         69.58         69.70         8.89 o                         
   7   3  21          0.30         -5.48         7.69 o                         
   9   3  21         47.94         50.03         8.93 o                         
 -14   4  21          2.70         -4.48         6.22 o                         
 -12   4  21          0.07         -3.23         6.59 o                         
 -10   4  21        188.72        198.01         9.72 o                         
  -8   4  21          9.33          7.66         6.01 o                         
  -6   4  21         40.33         47.97         7.03 o                         
  -4   4  21        161.69        148.25         8.78 o                         
  -2   4  21          6.57          4.62         6.10 o                         
   0   4  21          0.05         11.23         6.67 o                         
   2   4  21         16.76         16.15         7.89 o                         
   4   4  21        130.35        143.57        15.81 o                         
   6   4  21         14.88         33.75        22.73 o                         
  -5   5  21         20.17         18.01        10.85 o                         
  -3   5  21         54.70         73.14        14.80 o                         
 -20   0  22         73.14         89.35        16.55 o                         
 -18   0  22        116.55        112.12        20.01 o                         
 -16   0  22         80.11         76.95        16.88 o                         
 -14   0  22        594.53        561.00        27.52 o                         
 -12   0  22         26.32         -0.45        11.17 o                         
 -10   0  22        163.94        193.86        18.75 o                         
  -8   0  22         14.73         10.30        14.12 o                         
  -6   0  22       1525.20       1582.15        38.88 o                         
  -4   0  22        488.57        443.07        17.98 o                         
  -2   0  22        389.92        409.48        24.43 o                         
   0   0  22         52.18         73.41        10.07 o                         
   2   0  22        150.00        167.28        12.76 o                         
   4   0  22         34.38         45.20         9.68 o                         
   6   0  22        366.84        349.52        22.34 o                         
   8   0  22          6.76        -10.95        10.95 o                         
  10   0  22        323.45        316.26        29.93 o                         
 -19   1  22          1.31         -8.30         8.30 o                         
 -17   1  22         91.14         95.67        14.81 o                         
 -15   1  22          0.82          4.79         8.75 o                         
 -13   1  22        262.12        283.07        15.02 o                         
 -11   1  22          3.21          8.49         7.96 o                         
  -9   1  22        255.47        267.47        14.67 o                         
  -7   1  22        107.52        117.70        12.18 o                         
  -5   1  22        358.26        373.66        13.50 o                         
  -3   1  22        352.45        348.29        13.23 o                         
  -1   1  22         14.63         13.71         6.54 o                         
   1   1  22         26.04         29.99         6.92 o                         
   3   1  22         68.52         61.63         7.59 o                         
   5   1  22         28.42         29.82         6.76 o                         
   7   1  22        201.75        182.79        11.18 o                         
   9   1  22        187.55        185.11        12.01 o                         
  11   1  22        545.31        585.84        21.71 o                         
 -18   2  22         12.53          3.67        10.27 o                         
 -16   2  22        161.94        157.14        13.19 o                         
 -14   2  22          3.07         12.91         7.21 o                         
 -12   2  22          4.44          9.98         8.57 o                         
 -10   2  22          4.29          2.75         5.76 o                         
  -8   2  22         11.89         13.67         6.94 o                         
  -6   2  22         10.05         14.15         6.18 o                         
  -4   2  22         23.87         25.77         6.40 o                         
  -2   2  22        223.80        229.10        15.92 o                         
   0   2  22        117.95        129.78         9.28 o                         
   2   2  22          7.90          8.92         6.76 o                         
   4   2  22         45.28         44.01         8.23 o                         
   6   2  22         17.15         25.04         7.48 o                         
   8   2  22        115.90        117.10        10.44 o                         
  10   2  22         12.41         10.80        14.22 o                         
 -17   3  22          1.12          6.06        11.16 o                         
 -15   3  22         35.49         31.04         8.38 o                         
 -13   3  22          1.75         -0.67         6.97 o                         
 -11   3  22          0.00         -4.74         5.90 o                         
  -9   3  22        491.95        528.62        13.87 o                         
  -7   3  22         52.44         35.22         7.51 o                         
  -5   3  22         16.30         15.98         6.54 o                         
  -3   3  22          3.05         -3.49         6.76 o                         
  -1   3  22        117.33        128.02        11.95 o                         
   1   3  22          5.49          9.87         7.12 o                         
   3   3  22        219.40        189.63        11.14 o                         
   5   3  22          1.37          0.49         7.34 o                         
   7   3  22          6.82          1.14         9.48 o                         
 -12   4  22          9.12          6.14         8.32 o                         
 -10   4  22        114.25        115.03        13.41 o                         
  -8   4  22        100.68        103.99         8.28 o                         
  -6   4  22          2.31         10.72         6.40 o                         
  -4   4  22         31.39         24.53         7.52 o                         
  -2   4  22        222.50        245.62        13.76 o                         
   0   4  22          7.66         -3.43         7.57 o                         
   2   4  22         14.24         13.36         9.11 o                         
 -19   1  23        142.96        127.26        17.35 o                         
 -17   1  23         83.35         74.94        15.31 o                         
 -15   1  23          0.00         -3.35         8.78 o                         
 -13   1  23          0.08         12.63        10.87 o                         
 -11   1  23          0.00         -7.67         7.67 o                         
  -9   1  23        144.61        160.65        12.85 o                         
  -7   1  23          2.38         -2.27         7.18 o                         
  -5   1  23        106.42        135.10        10.07 o                         
  -3   1  23          0.29         -1.49         6.53 o                         
  -1   1  23        554.93        586.88        16.62 o                         
   1   1  23         24.51          6.99         7.88 o                         
   3   1  23          0.72          0.15         6.71 o                         
   5   1  23          7.64          3.69         7.14 o                         
   7   1  23         96.51         86.14        11.40 o                         
   9   1  23          5.54          8.20         8.55 o                         
 -16   2  23         18.58         16.38         9.42 o                         
 -14   2  23          0.05         -7.21         7.21 o                         
 -12   2  23        160.48        140.17        10.88 o                         
 -10   2  23         38.85         30.15         7.81 o                         
  -8   2  23         90.64         98.18         9.48 o                         
  -6   2  23          2.14          1.48         6.91 o                         
  -4   2  23        110.63        115.95        11.40 o                         
  -2   2  23         27.04         30.99         8.14 o                         
   0   2  23        120.46        115.15        14.68 o                         
   2   2  23        241.57        239.22        13.09 o                         
   4   2  23         93.49         89.22        17.67 o                         
   6   2  23         50.66         51.64         9.54 o                         
   8   2  23         63.07         80.52        11.61 o                         
 -13   3  23        279.74        289.76        14.24 o                         
 -11   3  23         20.44         22.65         7.19 o                         
  -9   3  23          1.30         14.51         6.62 o                         
  -7   3  23         12.30         13.14         7.48 o                         
  -5   3  23         66.54         88.01        10.68 o                         
  -3   3  23          6.91          0.10         7.43 o                         
  -1   3  23         12.95         -1.20         7.53 o                         
   1   3  23        154.13        152.60        10.67 o                         
   3   3  23         48.89         47.07         8.85 o                         
   5   3  23         56.92         27.00        10.57 o                         
  -8   4  23        224.86        252.96        20.79 o                         
  -6   4  23         98.71         87.97        10.40 o                         
  -4   4  23        146.42        144.65        12.75 o                         
  -2   4  23         33.34         51.25        12.88 o                         
 -16   0  24        192.89        199.39        21.35 o                         
 -14   0  24         43.54         50.97        15.59 o                         
 -12   0  24       1154.99       1207.29        80.59 o                         
 -10   0  24          3.65         -1.93        12.15 o                         
  -8   0  24       1276.58       1214.82        36.93 o                         
  -6   0  24         77.64         86.05        20.67 o                         
  -4   0  24        227.91        211.63        19.61 o                         
  -2   0  24        388.97        487.91        25.82 o                         
   0   0  24        568.19        630.08        32.34 o                         
   2   0  24         86.78         88.04        12.40 o                         
   4   0  24         27.36         28.70        13.12 o                         
   6   0  24         55.08         34.10        19.98 o                         
   8   0  24        277.94        224.56        29.62 o                         
 -17   1  24         16.58         12.40        22.04 o                         
 -15   1  24        136.44        161.45        13.76 o                         
 -13   1  24        156.53        164.66        19.09 o                         
 -11   1  24        200.49        211.83        14.54 o                         
  -9   1  24        190.64        203.81        14.15 o                         
  -7   1  24          0.86         -1.37         8.36 o                         
  -5   1  24         61.77         52.97         8.44 o                         
  -3   1  24         89.95         84.76         9.45 o                         
  -1   1  24          2.19          7.92        11.04 o                         
   1   1  24          1.59         -5.63         7.94 o                         
   3   1  24        173.86        165.67        12.96 o                         
   5   1  24          0.10          3.04         7.60 o                         
   7   1  24        158.38        154.43        14.81 o                         
 -14   2  24         46.04         21.30        10.19 o                         
 -12   2  24          9.70         12.74        12.73 o                         
 -10   2  24         71.35         63.02        10.94 o                         
  -8   2  24        177.79        162.97        11.63 o                         
  -6   2  24         96.45        108.42        15.91 o                         
  -4   2  24          1.72         -6.19         8.65 o                         
  -2   2  24          0.46         -4.77         9.54 o                         
   0   2  24        118.90        126.69        16.41 o                         
   2   2  24          0.29         -7.68         7.68 o                         
   4   2  24        328.72        305.15        14.68 o                         
 -11   3  24         12.57          0.25         9.24 o                         
  -9   3  24        128.51        122.34        20.58 o                         
  -7   3  24         42.15         35.52        10.03 o                         
  -5   3  24        420.61        392.12        14.93 o                         
  -3   3  24         48.77         62.85         9.52 o                         
  -1   3  24         51.26         43.66        10.82 o                         
   1   3  24          1.20         -0.36         8.97 o                         
 -13   1  25          2.51         -1.82         9.67 o                         
 -11   1  25        125.61        135.58        24.36 o                         
  -9   1  25        118.35        149.50        14.52 o                         
  -7   1  25         14.78         34.14        11.14 o                         
  -5   1  25        211.83        234.32        15.25 o                         
  -3   1  25        544.80        544.11        19.82 o                         
  -1   1  25         36.23         35.19         9.81 o                         
   1   1  25        219.70        205.43        14.21 o                         
   3   1  25          1.56         -2.11         8.77 o                         
 -12   2  25          1.47         -7.58        11.69 o                         
 -10   2  25         12.89         14.22         9.94 o                         
  -8   2  25         51.85         41.47        10.07 o                         
  -6   2  25        102.22         86.08        11.64 o                         
  -4   2  25          1.32         -6.54         9.35 o                         
  -2   2  25          0.96         11.86         9.47 o                         
   0   2  25          0.58         -8.86        12.70 o                         
   2   2  25        234.21        244.19        17.83 o                         
 -12   0  26         58.35         66.48        44.43 o                         
 -10   0  26        388.68        400.16        61.62 o                         
  -8   0  26         34.31         14.70        13.90 o                         
  -6   0  26        684.45        700.10        32.26 o                         
  -4   0  26        899.32        822.80        33.54 o                         
  -2   0  26        906.30        938.28        38.23 o                         
   0   0  26         26.98         13.09        26.18 o                         
 -11   1  26         19.96         19.17        14.02 o                         
  -9   1  26          0.27         -6.45         9.89 o                         
  -7   1  26         31.23         28.38        10.56 o                         
  -5   1  26        206.58        205.89        16.90 o                         
  -3   1  26          1.79         -4.82        11.58 o                         
  -1   1  26          0.98        -11.84        11.84 o                         
  -6   2  26         27.13         36.51        17.91 o                         
                                                                                
